# Supplementary material for: De Novo Transcriptomic Characterization Enables Novel Microsatellite Identification and Marker Development in Betta splendens
Source: Life (Basel). 2021 Aug 9;11(8):803. doi: 10.3390/life11080803 (PMC8400612; doi:10.3390/life11080803)
Supplement: Supplementary file 1 [file life-11-00803-s001.zip › Table S1.xlsx]

## Sheet: Sheet1
Ontology	Class	number_of_Betta_splendens-Unigene	genes_of_Betta_splendens-Unigene
biological_process	cellular process	9249	Unigene0063723;Unigene0037674;Unigene0037675;Unigene0011751;Unigene0042499;Unigene0030061;Unigene0031085;Unigene0046386;Unigene0052507;Unigene0052508;Unigene0052510;Unigene0063606;Unigene0063607;Unigene0021428;Unigene0021429;Unigene0019809;Unigene0020226;Unigene0019133;Unigene0000485;Unigene0024476;Unigene0011632;Unigene0011633;Unigene0048316;Unigene0048317;Unigene0003689;Unigene0003738;Unigene00…
Unigene0004460;Unigene0005107;Unigene0006966;Unigene0006967;Unigene0007092;Unigene0007363;Unigene0008061;Unigene0008067;Unigene0008068;Unigene0008069;Unigene0008445;Unigene0008446;Unigene0008447;Unigene0008448;Unigene0009208;Unigene0009227;Unigene0009228;Unigene0009229;Unigene0009719;Unigene0009720;Unigene0009721;Unigene0009722;Unigene0010520;Unigene0010616;Unigene0011070;Unigene0011152;Unigene00…
Unigene0052440;Unigene0052556;Unigene0052604;Unigene0052605;Unigene0052606;Unigene0052677;Unigene0052972;Unigene0053197;Unigene0053259;Unigene0053260;Unigene0053363;Unigene0053379;Unigene0053380;Unigene0054120;Unigene0054121;Unigene0054208;Unigene0054597;Unigene0054598;Unigene0054599;Unigene0054643;Unigene0054659;Unigene0054662;Unigene0055130;Unigene0055229;Unigene0055521;Unigene0055523;Unigene00…
Unigene0024286;Unigene0024288;Unigene0024289;Unigene0024391;Unigene0024392;Unigene0024453;Unigene0024787;Unigene0024799;Unigene0024801;Unigene0024846;Unigene0025155;Unigene0025156;Unigene0025833;Unigene0025834;Unigene0025913;Unigene0025914;Unigene0026264;Unigene0026329;Unigene0026409;Unigene0026466;Unigene0026506;Unigene0026507;Unigene0026511;Unigene0026512;Unigene0026830;Unigene0027481;Unigene00…
Unigene0064310;Unigene0064379;Unigene0064380;Unigene0065994;Unigene0065995;Unigene0067351;Unigene0067354;Unigene0067356;Unigene0067357;Unigene0067358;Unigene0069551;Unigene0069568;Unigene0011121;Unigene0020183;Unigene0027965;Unigene0059231;Unigene0001212;Unigene0009493;Unigene0036596;Unigene0065596;Unigene0018639;Unigene0002596;Unigene0011064;Unigene0018293;Unigene0022410;Unigene0022411;Unigene00…
biological_process	single-organism process	8137	Unigene0063723;Unigene0037674;Unigene0037675;Unigene0011751;Unigene0042499;Unigene0030061;Unigene0031085;Unigene0046386;Unigene0052507;Unigene0052508;Unigene0052510;Unigene0003923;Unigene0003928;Unigene0010900;Unigene0012863;Unigene0015245;Unigene0039252;Unigene0043936;Unigene0043937;Unigene0013746;Unigene0023094;Unigene0030905;Unigene0039818;Unigene0041268;Unigene0063606;Unigene0063607;Unigene00…
Unigene0009160;Unigene0009162;Unigene0009248;Unigene0009272;Unigene0009283;Unigene0009406;Unigene0009407;Unigene0009761;Unigene0009849;Unigene0009851;Unigene0009892;Unigene0009964;Unigene0010116;Unigene0010263;Unigene0010264;Unigene0010450;Unigene0010451;Unigene0010662;Unigene0011437;Unigene0014840;Unigene0015114;Unigene0015456;Unigene0015502;Unigene0015504;Unigene0015557;Unigene0015558;Unigene00…
Unigene0052122;Unigene0000235;Unigene0048565;Unigene0000017;Unigene0000019;Unigene0000020;Unigene0004234;Unigene0009602;Unigene0011392;Unigene0011639;Unigene0014425;Unigene0018292;Unigene0019000;Unigene0019128;Unigene0023198;Unigene0027915;Unigene0028969;Unigene0028970;Unigene0028972;Unigene0028975;Unigene0029001;Unigene0029622;Unigene0030945;Unigene0030946;Unigene0030947;Unigene0030948;Unigene00…
Unigene0021761;Unigene0022286;Unigene0022630;Unigene0026451;Unigene0026654;Unigene0034602;Unigene0034680;Unigene0036313;Unigene0043292;Unigene0046347;Unigene0054056;Unigene0068390;Unigene0068751;Unigene0002769;Unigene0002635;Unigene0060227;Unigene0069286;Unigene0008563;Unigene0029517;Unigene0037537;Unigene0011202;Unigene0025842;Unigene0050856;Unigene0050858;Unigene0050860;Unigene0056879;Unigene00…
biological_process	metabolic process	7114	Unigene0013746;Unigene0023094;Unigene0030905;Unigene0039818;Unigene0041268;Unigene0000485;Unigene0024476;Unigene0016098;Unigene0026778;Unigene0026781;Unigene0009212;Unigene0057600;Unigene0006210;Unigene0011528;Unigene0020096;Unigene0021470;Unigene0030833;Unigene0031796;Unigene0038548;Unigene0040283;Unigene0041819;Unigene0041822;Unigene0061889;Unigene0061890;Unigene0068554;Unigene0068555;Unigene00…
Unigene0063651;Unigene0064202;Unigene0064230;Unigene0064231;Unigene0064988;Unigene0064992;Unigene0065563;Unigene0065564;Unigene0065667;Unigene0066009;Unigene0066010;Unigene0066119;Unigene0066845;Unigene0066860;Unigene0066861;Unigene0066967;Unigene0067236;Unigene0067811;Unigene0067882;Unigene0068019;Unigene0068517;Unigene0068707;Unigene0068708;Unigene0068890;Unigene0068924;Unigene0006261;Unigene00…
Unigene0041994;Unigene0042454;Unigene0042455;Unigene0043084;Unigene0043378;Unigene0043379;Unigene0043382;Unigene0043383;Unigene0043480;Unigene0043481;Unigene0043543;Unigene0043545;Unigene0043592;Unigene0043593;Unigene0043686;Unigene0043687;Unigene0043688;Unigene0043852;Unigene0043853;Unigene0043854;Unigene0043855;Unigene0043856;Unigene0043857;Unigene0043858;Unigene0044702;Unigene0045122;Unigene00…
Unigene0003678;Unigene0022839;Unigene0059912;Unigene0001088;Unigene0003602;Unigene0003660;Unigene0003666;Unigene0003724;Unigene0005617;Unigene0005622;Unigene0007234;Unigene0007928;Unigene0007958;Unigene0007959;Unigene0007960;Unigene0007961;Unigene0008273;Unigene0008450;Unigene0008561;Unigene0008563;Unigene0009960;Unigene0010060;Unigene0010061;Unigene0010067;Unigene0010552;Unigene0011337;Unigene00…
biological_process	biological regulation	5281	Unigene0063723;Unigene0037674;Unigene0037675;Unigene0011751;Unigene0042499;Unigene0030061;Unigene0031085;Unigene0046386;Unigene0052507;Unigene0052508;Unigene0052510;Unigene0063606;Unigene0063607;Unigene0026750;Unigene0034799;Unigene0034800;Unigene0048296;Unigene0054167;Unigene0019133;Unigene0038225;Unigene0038226;Unigene0014967;Unigene0041822;Unigene0052980;Unigene0034414;Unigene0027298;Unigene00…
Unigene0005735;Unigene0005817;Unigene0005818;Unigene0005850;Unigene0005851;Unigene0006272;Unigene0006352;Unigene0007089;Unigene0007090;Unigene0007091;Unigene0008123;Unigene0008370;Unigene0009360;Unigene0009361;Unigene0009362;Unigene0009846;Unigene0009847;Unigene0009879;Unigene0009880;Unigene0009882;Unigene0009969;Unigene0009971;Unigene0010388;Unigene0010680;Unigene0010741;Unigene0011039;Unigene00…
Unigene0000498;Unigene0011415;Unigene0025925;Unigene0038169;Unigene0056833;Unigene0036066;Unigene0047158;Unigene0056315;Unigene0036651;Unigene0043620;Unigene0043623;Unigene0043624;Unigene0043625;Unigene0043626;Unigene0043629;Unigene0047396;Unigene0047400;Unigene0056000;Unigene0056001;Unigene0064968;Unigene0005289;Unigene0014540;Unigene0014829;Unigene0043265;Unigene0043266;Unigene0059765;Unigene00…
biological_process	regulation of biological process	5052	Unigene0063723;Unigene0037674;Unigene0037675;Unigene0011751;Unigene0042499;Unigene0030061;Unigene0031085;Unigene0046386;Unigene0052507;Unigene0052508;Unigene0052510;Unigene0063606;Unigene0063607;Unigene0026750;Unigene0034799;Unigene0034800;Unigene0048296;Unigene0054167;Unigene0019133;Unigene0038225;Unigene0038226;Unigene0014967;Unigene0041822;Unigene0052980;Unigene0034414;Unigene0027298;Unigene00…
Unigene0036087;Unigene0036333;Unigene0036393;Unigene0036569;Unigene0036762;Unigene0036937;Unigene0037187;Unigene0037188;Unigene0037391;Unigene0037636;Unigene0037640;Unigene0038117;Unigene0038463;Unigene0038475;Unigene0038770;Unigene0038771;Unigene0038772;Unigene0038837;Unigene0038874;Unigene0038924;Unigene0039488;Unigene0039489;Unigene0039502;Unigene0039669;Unigene0039707;Unigene0039708;Unigene00…
Unigene0046960;Unigene0056257;Unigene0056258;Unigene0038118;Unigene0027780;Unigene0027733;Unigene0024364;Unigene0025994;Unigene0029954;Unigene0040792;Unigene0043054;Unigene0043056;Unigene0044777;Unigene0044778;Unigene0001607;Unigene0028743;Unigene0011337;Unigene0016616;Unigene0016617;Unigene0024691;Unigene0030743;Unigene0051037;Unigene0000376;Unigene0005154;Unigene0005155;Unigene0005766;Unigene00…
biological_process	response to stimulus	3206	Unigene0063723;Unigene0034100;Unigene0039953;Unigene0057610;Unigene0058433;Unigene0059942;Unigene0067443;Unigene0063606;Unigene0063607;Unigene0026337;Unigene0026363;Unigene0026364;Unigene0038086;Unigene0059164;Unigene0001178;Unigene0001411;Unigene0001413;Unigene0005619;Unigene0005752;Unigene0006319;Unigene0014532;Unigene0015590;Unigene0015840;Unigene0015841;Unigene0015939;Unigene0016625;Unigene00…
Unigene0001100;Unigene0011290;Unigene0011291;Unigene0012522;Unigene0012523;Unigene0016203;Unigene0016204;Unigene0060227;Unigene0061412;Unigene0063104;Unigene0067026;Unigene0067027;Unigene0067870;Unigene0067875;Unigene0021053;Unigene0027886;Unigene0053081;Unigene0057085;Unigene0057086;Unigene0063724;Unigene0007318;Unigene0012808;Unigene0018432;Unigene0019641;Unigene0030656;Unigene0048534;Unigene00…
biological_process	localization	2878	Unigene0037674;Unigene0037675;Unigene0011751;Unigene0042499;Unigene0003923;Unigene0003928;Unigene0010900;Unigene0012863;Unigene0015245;Unigene0039252;Unigene0043936;Unigene0043937;Unigene0036845;Unigene0012808;Unigene0011632;Unigene0011633;Unigene0048316;Unigene0048317;Unigene0046568;Unigene0046569;Unigene0010212;Unigene0010213;Unigene0010161;Unigene0010202;Unigene0019213;Unigene0037253;Unigene00…
Unigene0041968;Unigene0041969;Unigene0041970;Unigene0041972;Unigene0041973;Unigene0041975;Unigene0045203;Unigene0045796;Unigene0046063;Unigene0046074;Unigene0048702;Unigene0048828;Unigene0052437;Unigene0054154;Unigene0054155;Unigene0054860;Unigene0056491;Unigene0056520;Unigene0056521;Unigene0056737;Unigene0056738;Unigene0056739;Unigene0056776;Unigene0057038;Unigene0058530;Unigene0059700;Unigene00…
biological_process	signaling	2537	Unigene0063723;Unigene0063606;Unigene0063607;Unigene0015025;Unigene0026337;Unigene0035447;Unigene0047609;Unigene0067443;Unigene0034414;Unigene0030756;Unigene0035266;Unigene0008334;Unigene0011480;Unigene0021796;Unigene0053779;Unigene0069623;Unigene0069752;Unigene0001097;Unigene0001144;Unigene0001293;Unigene0001294;Unigene0001333;Unigene0001680;Unigene0001681;Unigene0001682;Unigene0002987;Unigene00…
Unigene0041373;Unigene0041601;Unigene0041602;Unigene0041942;Unigene0041947;Unigene0042354;Unigene0043314;Unigene0044560;Unigene0044608;Unigene0044672;Unigene0044747;Unigene0044748;Unigene0044781;Unigene0044787;Unigene0044788;Unigene0044855;Unigene0044915;Unigene0044947;Unigene0044949;Unigene0044976;Unigene0045128;Unigene0045939;Unigene0046721;Unigene0047230;Unigene0047231;Unigene0047256;Unigene00…
biological_process	multicellular organismal process	2271	Unigene0063723;Unigene0037674;Unigene0037675;Unigene0026750;Unigene0034799;Unigene0034800;Unigene0048296;Unigene0054167;Unigene0019809;Unigene0020226;Unigene0019133;Unigene0011632;Unigene0011633;Unigene0014967;Unigene0041822;Unigene0052980;Unigene0021201;Unigene0021053;Unigene0033223;Unigene0041629;Unigene0045558;Unigene0057309;Unigene0007083;Unigene0041885;Unigene0001212;Unigene0001787;Unigene00…
Unigene0042487;Unigene0016240;Unigene0059434;Unigene0016706;Unigene0030228;Unigene0045358;Unigene0040701;Unigene0005679;Unigene0063606;Unigene0063607;Unigene0028241;Unigene0030741;Unigene0011602;Unigene0014978;Unigene0032598;Unigene0039585;Unigene0045837;Unigene0046434;Unigene0060268;Unigene0042160;Unigene0002989;Unigene0009553;Unigene0010686;Unigene0010687;Unigene0025313;Unigene0038224;Unigene00…
biological_process	developmental process	2229	Unigene0063723;Unigene0019809;Unigene0020226;Unigene0019133;Unigene0011632;Unigene0011633;Unigene0021201;Unigene0021053;Unigene0033223;Unigene0041629;Unigene0045558;Unigene0057309;Unigene0007083;Unigene0041885;Unigene0001212;Unigene0001787;Unigene0003663;Unigene0003671;Unigene0008334;Unigene0010007;Unigene0011394;Unigene0013897;Unigene0015065;Unigene0015232;Unigene0015233;Unigene0015235;Unigene00…
Unigene0005360;Unigene0011609;Unigene0029544;Unigene0041653;Unigene0043521;Unigene0043522;Unigene0045110;Unigene0056279;Unigene0056804;Unigene0057738;Unigene0010608;Unigene0011606;Unigene0063696;Unigene0064906;Unigene0001966;Unigene0069373;Unigene0034539;Unigene0033920;Unigene0026774;Unigene0026775;Unigene0052507;Unigene0052510;Unigene0065236;Unigene0016897;Unigene0003666;Unigene0011074;Unigene00…
biological_process	establishment of localization	2095	Unigene0003923;Unigene0003928;Unigene0010900;Unigene0012863;Unigene0015245;Unigene0039252;Unigene0043936;Unigene0043937;Unigene0036845;Unigene0012808;Unigene0010212;Unigene0010213;Unigene0010161;Unigene0010202;Unigene0019213;Unigene0037253;Unigene0039628;Unigene0060472;Unigene0006950;Unigene0010204;Unigene0046846;Unigene0000351;Unigene0000352;Unigene0020054;Unigene0062124;Unigene0002940;Unigene00…
biological_process	cellular component organization or biogenesis	1606	Unigene0030061;Unigene0031085;Unigene0046386;Unigene0052507;Unigene0052508;Unigene0052510;Unigene0003923;Unigene0003928;Unigene0010900;Unigene0012863;Unigene0015245;Unigene0039252;Unigene0043936;Unigene0043937;Unigene0021428;Unigene0021429;Unigene0000485;Unigene0005619;Unigene0020051;Unigene0007958;Unigene0007961;Unigene0000351;Unigene0000352;Unigene0020054;Unigene0062124;Unigene0060996;Unigene00…
biological_process	regulation of molecular function	635	Unigene0007194;Unigene0015192;Unigene0028063;Unigene0035447;Unigene0038890;Unigene0046960;Unigene0052032;Unigene0052033;Unigene0053137;Unigene0010212;Unigene0010213;Unigene0015020;Unigene0060493;Unigene0060494;Unigene0060495;Unigene0069578;Unigene0018748;Unigene0018749;Unigene0067433;Unigene0023131;Unigene0040324;Unigene0008402;Unigene0050661;Unigene0006236;Unigene0013501;Unigene0039068;Unigene00…
biological_process	catalytic activity	549	Unigene0028063;Unigene0052032;Unigene0052033;Unigene0018748;Unigene0018749;Unigene0067433;Unigene0040324;Unigene0006236;Unigene0013501;Unigene0039068;Unigene0047564;Unigene0054432;Unigene0054433;Unigene0060284;Unigene0000244;Unigene0001053;Unigene0001169;Unigene0001273;Unigene0001276;Unigene0002504;Unigene0002505;Unigene0002840;Unigene0003638;Unigene0003760;Unigene0003943;Unigene0004048;Unigene00…
biological_process	positive regulation of biological process	531	Unigene0030061;Unigene0031085;Unigene0046386;Unigene0052507;Unigene0052508;Unigene0052510;Unigene0019133;Unigene0030756;Unigene0035266;Unigene0008486;Unigene0008402;Unigene0009959;Unigene0009960;Unigene0039396;Unigene0057798;Unigene0060112;Unigene0021796;Unigene0036795;Unigene0036799;Unigene0036800;Unigene0038890;Unigene0040324;Unigene0042042;Unigene0059776;Unigene0059777;Unigene0060876;Unigene00…
biological_process	negative regulation of biological process	522	Unigene0011751;Unigene0042499;Unigene0038225;Unigene0038226;Unigene0034414;Unigene0010212;Unigene0010213;Unigene0006950;Unigene0010204;Unigene0046846;Unigene0010278;Unigene0016869;Unigene0064240;Unigene0000010;Unigene0000011;Unigene0055599;Unigene0016176;Unigene0023131;Unigene0001587;Unigene0001588;Unigene0006094;Unigene0006095;Unigene0013783;Unigene0013784;Unigene0013785;Unigene0017182;Unigene00…
biological_process	locomotion	441	Unigene0037674;Unigene0037675;Unigene0011751;Unigene0042499;Unigene0011632;Unigene0011633;Unigene0001271;Unigene0014147;Unigene0016869;Unigene0020037;Unigene0039233;Unigene0041819;Unigene0041822;Unigene0045281;Unigene0045282;Unigene0053238;Unigene0066009;Unigene0066010;Unigene0002518;Unigene0007940;Unigene0017765;Unigene0037663;Unigene0007296;Unigene0069368;Unigene0007234;Unigene0030122;Unigene00…
biological_process	immune system process	348	Unigene0019133;Unigene0038225;Unigene0038226;Unigene0027298;Unigene0057892;Unigene0013585;Unigene0004255;Unigene0010278;Unigene0001093;Unigene0004451;Unigene0011575;Unigene0026543;Unigene0027547;Unigene0057026;Unigene0016176;Unigene0023131;Unigene0005619;Unigene0053183;Unigene0036651;Unigene0043620;Unigene0043623;Unigene0043624;Unigene0043625;Unigene0043626;Unigene0043629;Unigene0047151;Unigene00…
biological_process	multi-organism process	219	Unigene0021796;Unigene0001271;Unigene0008402;Unigene0025860;Unigene0038086;Unigene0050252;Unigene0050253;Unigene0050260;Unigene0068211;Unigene0000091;Unigene0000092;Unigene0009435;Unigene0009436;Unigene0009799;Unigene0009800;Unigene0010471;Unigene0011575;Unigene0011781;Unigene0020043;Unigene0022560;Unigene0026854;Unigene0027585;Unigene0035494;Unigene0039783;Unigene0040804;Unigene0042197;Unigene00…
biological_process	growth	201	Unigene0007296;Unigene0041822;Unigene0069368;Unigene0038592;Unigene0053123;Unigene0053124;Unigene0053535;Unigene0026415;Unigene0051659;Unigene0068211;Unigene0016166;Unigene0026031;Unigene0033223;Unigene0001225;Unigene0054938;Unigene0007959;Unigene0007960;Unigene0016151;Unigene0021327;Unigene0025394;Unigene0030099;Unigene0048985;Unigene0068942;Unigene0001250;Unigene0001388;Unigene0002922;Unigene00…
biological_process	positive regulation of molecular function	152	Unigene0028063;Unigene0052032;Unigene0052033;Unigene0023131;Unigene0027585;Unigene0042160;Unigene0003744;Unigene0016240;Unigene0019873;Unigene0019874;Unigene0034957;Unigene0034958;Unigene0003739;Unigene0005619;Unigene0050960;Unigene0036795;Unigene0036799;Unigene0036800;Unigene0042042;Unigene0048985;Unigene0059776;Unigene0059777;Unigene0060876;Unigene0060877;Unigene0003738;Unigene0014453;Unigene00…
biological_process	negative regulation of molecular function	135	Unigene0010212;Unigene0010213;Unigene0015020;Unigene0060493;Unigene0060494;Unigene0060495;Unigene0069578;Unigene0018748;Unigene0018749;Unigene0067433;Unigene0038913;Unigene0045158;Unigene0003737;Unigene0010204;Unigene0014518;Unigene0035401;Unigene0041142;Unigene0052090;Unigene0056988;Unigene0058312;Unigene0058313;Unigene0068762;Unigene0068768;Unigene0000485;Unigene0007194;Unigene0038890;Unigene00…
biological_process	reproduction	126	Unigene0063049;Unigene0021796;Unigene0034913;Unigene0061075;Unigene0065453;Unigene0001225;Unigene0020054;Unigene0046815;Unigene0001124;Unigene0007234;Unigene0008278;Unigene0009562;Unigene0014575;Unigene0015245;Unigene0015743;Unigene0019789;Unigene0019790;Unigene0019791;Unigene0020037;Unigene0027580;Unigene0030428;Unigene0033223;Unigene0035338;Unigene0041277;Unigene0046568;Unigene0046569;Unigene00…
biological_process	biological adhesion	126	Unigene0064240;Unigene0068211;Unigene0068212;Unigene0002745;Unigene0002980;Unigene0003585;Unigene0009103;Unigene0017063;Unigene0018115;Unigene0019886;Unigene0024643;Unigene0024644;Unigene0028286;Unigene0035093;Unigene0035447;Unigene0036118;Unigene0036119;Unigene0050939;Unigene0052879;Unigene0052880;Unigene0052980;Unigene0055095;Unigene0057023;Unigene0065565;Unigene0067547;Unigene0068075;Unigene00…
biological_process	reproductive process	123	Unigene0063049;Unigene0021796;Unigene0034913;Unigene0061075;Unigene0065453;Unigene0001225;Unigene0020054;Unigene0001124;Unigene0007234;Unigene0008278;Unigene0009562;Unigene0014575;Unigene0015245;Unigene0015743;Unigene0019789;Unigene0019790;Unigene0019791;Unigene0020037;Unigene0027580;Unigene0030428;Unigene0033223;Unigene0035338;Unigene0041277;Unigene0046568;Unigene0046569;Unigene0051958;Unigene00…
biological_process	binding	67	Unigene0000485;Unigene0007194;Unigene0015192;Unigene0028063;Unigene0035447;Unigene0038890;Unigene0046960;Unigene0052032;Unigene0052033;Unigene0053137;Unigene0015020;Unigene0060493;Unigene0060494;Unigene0060495;Unigene0069578;Unigene0016948;Unigene0016949;Unigene0016950;Unigene0016951;Unigene0030228;Unigene0023131;Unigene0008402;Unigene0050661;Unigene0003744;Unigene0016240;Unigene0019873;Unigene00…
biological_process	nucleic acid binding transcription factor activity	35	Unigene0015020;Unigene0060493;Unigene0060494;Unigene0060495;Unigene0069578;Unigene0023131;Unigene0005287;Unigene0010073;Unigene0010076;Unigene0010202;Unigene0019284;Unigene0019285;Unigene0019287;Unigene0025860;Unigene0029066;Unigene0036824;Unigene0039194;Unigene0044643;Unigene0044644;Unigene0044645;Unigene0065739;Unigene0001428;Unigene0004255;Unigene0009212;Unigene0010212;Unigene0016616;Unigene00…
biological_process	transporter activity	34	Unigene0010212;Unigene0010213;Unigene0038913;Unigene0042147;Unigene0042150;Unigene0042156;Unigene0064773;Unigene0069578;Unigene0010382;Unigene0027484;Unigene0028061;Unigene0003923;Unigene0003928;Unigene0009755;Unigene0022018;Unigene0043936;Unigene0043937;Unigene0009602;Unigene0036795;Unigene0036799;Unigene0042042;Unigene0059776;Unigene0059777;Unigene0060876;Unigene0060877;Unigene0004255;Unigene00…
biological_process	cell killing	23	Unigene0008402;Unigene0061412;Unigene0004361;Unigene0004363;Unigene0022284;Unigene0022286;Unigene0022289;Unigene0029608;Unigene0048580;Unigene0048582;Unigene0067199;Unigene0036651;Unigene0043620;Unigene0043623;Unigene0043624;Unigene0043625;Unigene0043626;Unigene0043629;Unigene0047396;Unigene0047400;Unigene0056000;Unigene0056001;Unigene0064968
biological_process	molecular transducer activity	22	Unigene0005619;Unigene0025858;Unigene0025860;Unigene0055598;Unigene0069752;Unigene0003737;Unigene0010204;Unigene0014518;Unigene0035401;Unigene0041142;Unigene0052090;Unigene0056988;Unigene0058312;Unigene0058313;Unigene0068762;Unigene0068768;Unigene0002922;Unigene0005287;Unigene0005288;Unigene0014532;Unigene0059931;Unigene0035266
biological_process	receptor activity	21	Unigene0005619;Unigene0008026;Unigene0010212;Unigene0010494;Unigene0011394;Unigene0024669;Unigene0027608;Unigene0027609;Unigene0035447;Unigene0038086;Unigene0047609;Unigene0050252;Unigene0050253;Unigene0050260;Unigene0050342;Unigene0052759;Unigene0061455;Unigene0061456;Unigene0061457;Unigene0014532;Unigene0059931
biological_process	rhythmic process	17	Unigene0003642;Unigene0004290;Unigene0004292;Unigene0011387;Unigene0021720;Unigene0023366;Unigene0026459;Unigene0028668;Unigene0032728;Unigene0035609;Unigene0039252;Unigene0045924;Unigene0051641;Unigene0065312;Unigene0032677;Unigene0007234;Unigene0009212
biological_process	cell part	9	Unigene0034500;Unigene0047444;Unigene0005241;Unigene0001607;Unigene0009960;Unigene0027484;Unigene0028743;Unigene0039396;Unigene0061885
biological_process	cell	9	Unigene0034500;Unigene0047444;Unigene0005241;Unigene0001607;Unigene0009960;Unigene0027484;Unigene0028743;Unigene0039396;Unigene0061885
biological_process	organelle	8	Unigene0034500;Unigene0047444;Unigene0001607;Unigene0009960;Unigene0027484;Unigene0028743;Unigene0039396;Unigene0061885
biological_process	membrane	1	Unigene0047444
biological_process	organelle part	1	Unigene0047444
cellular_component	cell	5393	Unigene0013677;Unigene0000374;Unigene0004309;Unigene0004485;Unigene0006370;Unigene0007204;Unigene0007205;Unigene0007315;Unigene0007930;Unigene0011125;Unigene0013587;Unigene0013588;Unigene0013589;Unigene0013590;Unigene0013856;Unigene0013917;Unigene0014235;Unigene0015288;Unigene0015289;Unigene0015290;Unigene0015469;Unigene0016369;Unigene0016492;Unigene0016493;Unigene0018392;Unigene0018393;Unigene00…
Unigene0058269;Unigene0058308;Unigene0058309;Unigene0058379;Unigene0058483;Unigene0059044;Unigene0059050;Unigene0059055;Unigene0059057;Unigene0059061;Unigene0059088;Unigene0059094;Unigene0059110;Unigene0059113;Unigene0059115;Unigene0059126;Unigene0059135;Unigene0059139;Unigene0059153;Unigene0059164;Unigene0059236;Unigene0059237;Unigene0059265;Unigene0059266;Unigene0059341;Unigene0059364;Unigene00…
Unigene0015140;Unigene0015141;Unigene0016523;Unigene0016524;Unigene0019911;Unigene0019912;Unigene0032247;Unigene0032249;Unigene0061876;Unigene0063986;Unigene0008143;Unigene0014466;Unigene0015387;Unigene0015388;Unigene0016275;Unigene0021428;Unigene0021429;Unigene0031085;Unigene0036072;Unigene0036073;Unigene0036075;Unigene0036076;Unigene0036077;Unigene0051012;Unigene0062531;Unigene0066009;Unigene00…
cellular_component	cell part	4939	Unigene0013677;Unigene0000374;Unigene0004309;Unigene0004485;Unigene0006370;Unigene0007204;Unigene0007205;Unigene0007315;Unigene0007930;Unigene0011125;Unigene0013587;Unigene0013588;Unigene0013589;Unigene0013590;Unigene0013856;Unigene0013917;Unigene0014235;Unigene0015288;Unigene0015289;Unigene0015290;Unigene0015469;Unigene0016369;Unigene0016492;Unigene0016493;Unigene0018392;Unigene0018393;Unigene00…
Unigene0058269;Unigene0058308;Unigene0058309;Unigene0058379;Unigene0058483;Unigene0059044;Unigene0059050;Unigene0059055;Unigene0059057;Unigene0059061;Unigene0059088;Unigene0059094;Unigene0059110;Unigene0059113;Unigene0059115;Unigene0059126;Unigene0059135;Unigene0059139;Unigene0059153;Unigene0059164;Unigene0059236;Unigene0059237;Unigene0059265;Unigene0059266;Unigene0059341;Unigene0059364;Unigene00…
Unigene0054684;Unigene0001492;Unigene0003667;Unigene0003668;Unigene0003669;Unigene0003670;Unigene0003672;Unigene0003673;Unigene0003675;Unigene0003676;Unigene0003677;Unigene0003730;Unigene0004122;Unigene0004125;Unigene0005146;Unigene0005359;Unigene0007210;Unigene0007211;Unigene0010368;Unigene0011393;Unigene0011395;Unigene0011490;Unigene0011491;Unigene0013716;Unigene0014450;Unigene0014451;Unigene00…
cellular_component	membrane	4200	Unigene0053779;Unigene0003752;Unigene0003753;Unigene0005287;Unigene0011310;Unigene0014065;Unigene0024708;Unigene0048233;Unigene0058003;Unigene0018115;Unigene0015245;Unigene0021426;Unigene0057996;Unigene0010580;Unigene0011198;Unigene0011199;Unigene0011605;Unigene0024811;Unigene0026802;Unigene0026803;Unigene0032155;Unigene0038034;Unigene0048541;Unigene0048542;Unigene0048543;Unigene0051073;Unigene00…
Unigene0020092;Unigene0020096;Unigene0020097;Unigene0020119;Unigene0020124;Unigene0020159;Unigene0020160;Unigene0020185;Unigene0020209;Unigene0020210;Unigene0020211;Unigene0020242;Unigene0020309;Unigene0020310;Unigene0020311;Unigene0020358;Unigene0020368;Unigene0020369;Unigene0020410;Unigene0020411;Unigene0020430;Unigene0020490;Unigene0020524;Unigene0020525;Unigene0020590;Unigene0020612;Unigene00…
cellular_component	organelle	3955	Unigene0013677;Unigene0053779;Unigene0003752;Unigene0003753;Unigene0005287;Unigene0011310;Unigene0014065;Unigene0024708;Unigene0048233;Unigene0058003;Unigene0001969;Unigene0022839;Unigene0023411;Unigene0033649;Unigene0003585;Unigene0003923;Unigene0005046;Unigene0005355;Unigene0010685;Unigene0011039;Unigene0013775;Unigene0014269;Unigene0015428;Unigene0015429;Unigene0015432;Unigene0017765;Unigene00…
Unigene0063466;Unigene0063467;Unigene0063468;Unigene0063469;Unigene0063490;Unigene0063491;Unigene0063507;Unigene0063513;Unigene0063582;Unigene0063662;Unigene0063755;Unigene0063769;Unigene0063770;Unigene0063773;Unigene0063860;Unigene0063913;Unigene0063916;Unigene0063921;Unigene0063964;Unigene0063984;Unigene0064084;Unigene0064086;Unigene0064092;Unigene0064117;Unigene0064124;Unigene0064148;Unigene00…
cellular_component	membrane part	3865	Unigene0053779;Unigene0018115;Unigene0011318;Unigene0011319;Unigene0014856;Unigene0021327;Unigene0026665;Unigene0039639;Unigene0039640;Unigene0041324;Unigene0045944;Unigene0045945;Unigene0057949;Unigene0063522;Unigene0068986;Unigene0069282;Unigene0026365;Unigene0065448;Unigene0019276;Unigene0001197;Unigene0004241;Unigene0004242;Unigene0004243;Unigene0004244;Unigene0004245;Unigene0008411;Unigene00…
Unigene0030300;Unigene0030308;Unigene0030313;Unigene0030314;Unigene0030319;Unigene0030320;Unigene0030396;Unigene0030408;Unigene0030430;Unigene0030431;Unigene0030435;Unigene0030445;Unigene0030555;Unigene0030556;Unigene0030636;Unigene0030668;Unigene0030684;Unigene0030704;Unigene0030778;Unigene0030779;Unigene0030782;Unigene0030826;Unigene0030833;Unigene0030845;Unigene0030846;Unigene0030849;Unigene00…
cellular_component	macromolecular complex	1622	Unigene0013677;Unigene0000374;Unigene0004309;Unigene0004485;Unigene0006370;Unigene0007204;Unigene0007205;Unigene0007315;Unigene0007930;Unigene0011125;Unigene0013587;Unigene0013588;Unigene0013589;Unigene0013590;Unigene0013856;Unigene0013917;Unigene0014235;Unigene0015288;Unigene0015289;Unigene0015290;Unigene0015469;Unigene0016369;Unigene0016492;Unigene0016493;Unigene0018392;Unigene0018393;Unigene00…
cellular_component	organelle part	1368	Unigene0013677;Unigene0053779;Unigene0003752;Unigene0003753;Unigene0005287;Unigene0011310;Unigene0014065;Unigene0024708;Unigene0048233;Unigene0058003;Unigene0001969;Unigene0022839;Unigene0023411;Unigene0033649;Unigene0005383;Unigene0059957;Unigene0067676;Unigene0067677;Unigene0015245;Unigene0021426;Unigene0057996;Unigene0006304;Unigene0006305;Unigene0024981;Unigene0024982;Unigene0034376;Unigene00…
cellular_component	membrane-enclosed lumen	269	Unigene0005383;Unigene0059957;Unigene0067676;Unigene0067677;Unigene0005151;Unigene0005152;Unigene0005619;Unigene0005752;Unigene0006149;Unigene0007363;Unigene0010950;Unigene0015288;Unigene0015289;Unigene0015290;Unigene0016766;Unigene0017999;Unigene0019566;Unigene0019567;Unigene0019611;Unigene0019612;Unigene0022244;Unigene0023992;Unigene0026114;Unigene0026195;Unigene0027046;Unigene0027121;Unigene00…
cellular_component	extracellular region	227	Unigene0019875;Unigene0035089;Unigene0000317;Unigene0000443;Unigene0001178;Unigene0001215;Unigene0001836;Unigene0001916;Unigene0005067;Unigene0005597;Unigene0005909;Unigene0006172;Unigene0006950;Unigene0006991;Unigene0007882;Unigene0008017;Unigene0008486;Unigene0008490;Unigene0010170;Unigene0010172;Unigene0010341;Unigene0010342;Unigene0010742;Unigene0010786;Unigene0011556;Unigene0011583;Unigene00…
cellular_component	cell junction	219	Unigene0002694;Unigene0003923;Unigene0003928;Unigene0004208;Unigene0004214;Unigene0017971;Unigene0030122;Unigene0035266;Unigene0043936;Unigene0043937;Unigene0060471;Unigene0063606;Unigene0063607;Unigene0000443;Unigene0002690;Unigene0002691;Unigene0003674;Unigene0003678;Unigene0004290;Unigene0004292;Unigene0005156;Unigene0008490;Unigene0009330;Unigene0010742;Unigene0011075;Unigene0011076;Unigene00…
cellular_component	synapse	161	Unigene0000358;Unigene0000359;Unigene0000360;Unigene0001903;Unigene0003553;Unigene0003554;Unigene0003555;Unigene0003648;Unigene0003891;Unigene0003923;Unigene0003928;Unigene0004033;Unigene0004351;Unigene0004352;Unigene0004471;Unigene0005343;Unigene0006024;Unigene0008019;Unigene0008020;Unigene0008429;Unigene0008431;Unigene0008432;Unigene0008436;Unigene0009792;Unigene0010566;Unigene0011429;Unigene00…
cellular_component	synapse part	152	Unigene0000358;Unigene0000359;Unigene0000360;Unigene0001903;Unigene0003553;Unigene0003554;Unigene0003555;Unigene0003648;Unigene0003891;Unigene0003923;Unigene0003928;Unigene0004033;Unigene0004351;Unigene0004352;Unigene0004471;Unigene0005343;Unigene0006024;Unigene0008019;Unigene0008020;Unigene0008429;Unigene0008431;Unigene0008432;Unigene0008436;Unigene0009792;Unigene0010566;Unigene0011429;Unigene00…
cellular_component	virion	40	Unigene0060873;Unigene0003962;Unigene0015089;Unigene0015090;Unigene0015288;Unigene0015289;Unigene0015290;Unigene0023366;Unigene0024687;Unigene0024688;Unigene0027388;Unigene0027389;Unigene0027453;Unigene0029068;Unigene0029708;Unigene0031824;Unigene0033012;Unigene0033494;Unigene0033800;Unigene0036668;Unigene0038230;Unigene0038660;Unigene0039673;Unigene0042493;Unigene0042494;Unigene0047073;Unigene00…
cellular_component	extracellular matrix	31	Unigene0019875;Unigene0035089;Unigene0011553;Unigene0011554;Unigene0011555;Unigene0024644;Unigene0001787;Unigene0003625;Unigene0003626;Unigene0005915;Unigene0010007;Unigene0027240;Unigene0058101;Unigene0062203;Unigene0062204;Unigene0056386;Unigene0002518;Unigene0021153;Unigene0037779;Unigene0061075;Unigene0065453;Unigene0065601;Unigene0029333;Unigene0036834;Unigene0020791;Unigene0026098;Unigene00…
cellular_component	extracellular region part	29	Unigene0019875;Unigene0035089;Unigene0011553;Unigene0011554;Unigene0011555;Unigene0024644;Unigene0001787;Unigene0003625;Unigene0003626;Unigene0005915;Unigene0010007;Unigene0027240;Unigene0058101;Unigene0062203;Unigene0062204;Unigene0056386;Unigene0002518;Unigene0021153;Unigene0037779;Unigene0061075;Unigene0065453;Unigene0065601;Unigene0009548;Unigene0029333;Unigene0036834;Unigene0013562;Unigene00…
cellular_component	extracellular matrix part	20	Unigene0019875;Unigene0035089;Unigene0011553;Unigene0011554;Unigene0011555;Unigene0024644;Unigene0001787;Unigene0003625;Unigene0003626;Unigene0005915;Unigene0010007;Unigene0027240;Unigene0058101;Unigene0062203;Unigene0062204;Unigene0056386;Unigene0029333;Unigene0036834;Unigene0013562;Unigene0021147
cellular_component	virion part	1	Unigene0060873
molecular_function	binding	8796	Unigene0008445;Unigene0008446;Unigene0008447;Unigene0008448;Unigene0009719;Unigene0009720;Unigene0009721;Unigene0009722;Unigene0022609;Unigene0022610;Unigene0023992;Unigene0034691;Unigene0050378;Unigene0008053;Unigene0008054;Unigene0008055;Unigene0011553;Unigene0011554;Unigene0011556;Unigene0015261;Unigene0015590;Unigene0016165;Unigene0016166;Unigene0017172;Unigene0018003;Unigene0020653;Unigene00…
Unigene0044661;Unigene0044881;Unigene0045177;Unigene0045351;Unigene0045352;Unigene0045366;Unigene0045604;Unigene0045807;Unigene0045890;Unigene0045924;Unigene0045965;Unigene0045966;Unigene0046109;Unigene0046153;Unigene0046172;Unigene0046360;Unigene0046413;Unigene0046488;Unigene0046694;Unigene0046699;Unigene0046710;Unigene0046711;Unigene0046907;Unigene0047059;Unigene0047133;Unigene0047162;Unigene00…
Unigene0017176;Unigene0017911;Unigene0017922;Unigene0018833;Unigene0018950;Unigene0019048;Unigene0019053;Unigene0019085;Unigene0019113;Unigene0019121;Unigene0019139;Unigene0019276;Unigene0019284;Unigene0019285;Unigene0019287;Unigene0019306;Unigene0019393;Unigene0019566;Unigene0019567;Unigene0019641;Unigene0019666;Unigene0019700;Unigene0019749;Unigene0019772;Unigene0019773;Unigene0019852;Unigene00…
Unigene0028038;Unigene0028039;Unigene0028158;Unigene0028159;Unigene0028160;Unigene0028397;Unigene0028398;Unigene0028399;Unigene0028400;Unigene0028401;Unigene0028514;Unigene0028515;Unigene0028516;Unigene0028517;Unigene0028518;Unigene0028519;Unigene0028520;Unigene0028521;Unigene0028522;Unigene0028523;Unigene0028524;Unigene0028612;Unigene0028646;Unigene0029029;Unigene0029088;Unigene0029197;Unigene00…
Unigene0020528;Unigene0020529;Unigene0023242;Unigene0027470;Unigene0027472;Unigene0028628;Unigene0029177;Unigene0029178;Unigene0029179;Unigene0030680;Unigene0030683;Unigene0031934;Unigene0033887;Unigene0033888;Unigene0035147;Unigene0035855;Unigene0040867;Unigene0042197;Unigene0042198;Unigene0042200;Unigene0044675;Unigene0044677;Unigene0044678;Unigene0044680;Unigene0050315;Unigene0050316;Unigene00…
molecular_function	catalytic activity	5513	Unigene0013499;Unigene0026044;Unigene0039238;Unigene0039430;Unigene0039431;Unigene0039432;Unigene0039433;Unigene0039434;Unigene0056804;Unigene0005895;Unigene0005897;Unigene0008499;Unigene0020231;Unigene0061352;Unigene0061353;Unigene0063366;Unigene0063367;Unigene0063368;Unigene0043687;Unigene0043688;Unigene0064743;Unigene0033633;Unigene0008021;Unigene0010776;Unigene0010777;Unigene0010779;Unigene00…
Unigene0059133;Unigene0059221;Unigene0059274;Unigene0059275;Unigene0059281;Unigene0059344;Unigene0059345;Unigene0059401;Unigene0059402;Unigene0059735;Unigene0059736;Unigene0059882;Unigene0059883;Unigene0059885;Unigene0059945;Unigene0059946;Unigene0059947;Unigene0060443;Unigene0060444;Unigene0060446;Unigene0060447;Unigene0060451;Unigene0060452;Unigene0060453;Unigene0060879;Unigene0060920;Unigene00…
Unigene0000485;Unigene0004234;Unigene0007306;Unigene0009602;Unigene0009603;Unigene0010205;Unigene0010206;Unigene0010207;Unigene0010209;Unigene0010210;Unigene0010213;Unigene0010216;Unigene0010217;Unigene0011105;Unigene0012730;Unigene0014065;Unigene0014438;Unigene0019284;Unigene0019285;Unigene0019287;Unigene0024343;Unigene0027974;Unigene0029976;Unigene0029978;Unigene0029979;Unigene0030423;Unigene00…
molecular_function	cellular process	4210	Unigene0008445;Unigene0008446;Unigene0008447;Unigene0008448;Unigene0009719;Unigene0009720;Unigene0009721;Unigene0009722;Unigene0022609;Unigene0022610;Unigene0023992;Unigene0034691;Unigene0050378;Unigene0007092;Unigene0017832;Unigene0017833;Unigene0017961;Unigene0019713;Unigene0026357;Unigene0026874;Unigene0027059;Unigene0028639;Unigene0031871;Unigene0035112;Unigene0035113;Unigene0035114;Unigene00…
Unigene0038864;Unigene0040252;Unigene0040721;Unigene0040758;Unigene0041119;Unigene0042267;Unigene0042358;Unigene0044653;Unigene0045103;Unigene0045104;Unigene0045105;Unigene0045107;Unigene0045414;Unigene0045415;Unigene0045957;Unigene0046361;Unigene0046957;Unigene0047003;Unigene0047068;Unigene0048470;Unigene0052090;Unigene0052564;Unigene0052565;Unigene0053399;Unigene0055034;Unigene0057804;Unigene00…
molecular_function	single-organism process	2860	Unigene0005895;Unigene0005897;Unigene0008499;Unigene0020231;Unigene0061352;Unigene0061353;Unigene0063366;Unigene0063367;Unigene0063368;Unigene0043687;Unigene0043688;Unigene0064743;Unigene0001440;Unigene0009394;Unigene0009395;Unigene0014466;Unigene0031764;Unigene0031796;Unigene0040909;Unigene0040910;Unigene0052601;Unigene0052602;Unigene0062531;Unigene0038151;Unigene0002964;Unigene0009755;Unigene00…
Unigene0008559;Unigene0008560;Unigene0009858;Unigene0009961;Unigene0009962;Unigene0010424;Unigene0011126;Unigene0011127;Unigene0011431;Unigene0011505;Unigene0012369;Unigene0012791;Unigene0012792;Unigene0013403;Unigene0013489;Unigene0013835;Unigene0013966;Unigene0014558;Unigene0014559;Unigene0014560;Unigene0014561;Unigene0014685;Unigene0014686;Unigene0014708;Unigene0014709;Unigene0014797;Unigene00…
molecular_function	biological regulation	1971	Unigene0008445;Unigene0008446;Unigene0008447;Unigene0008448;Unigene0009719;Unigene0009720;Unigene0009721;Unigene0009722;Unigene0022609;Unigene0022610;Unigene0023992;Unigene0034691;Unigene0050378;Unigene0007092;Unigene0017832;Unigene0017833;Unigene0017961;Unigene0019713;Unigene0026357;Unigene0026874;Unigene0027059;Unigene0028639;Unigene0031871;Unigene0035112;Unigene0035113;Unigene0035114;Unigene00…
molecular_function	regulation of biological process	1971	Unigene0008445;Unigene0008446;Unigene0008447;Unigene0008448;Unigene0009719;Unigene0009720;Unigene0009721;Unigene0009722;Unigene0022609;Unigene0022610;Unigene0023992;Unigene0034691;Unigene0050378;Unigene0007092;Unigene0017832;Unigene0017833;Unigene0017961;Unigene0019713;Unigene0026357;Unigene0026874;Unigene0027059;Unigene0028639;Unigene0031871;Unigene0035112;Unigene0035113;Unigene0035114;Unigene00…
molecular_function	localization	1292	Unigene0002964;Unigene0009755;Unigene0012765;Unigene0020129;Unigene0020130;Unigene0021333;Unigene0022465;Unigene0025471;Unigene0027390;Unigene0027391;Unigene0027392;Unigene0027393;Unigene0029615;Unigene0038385;Unigene0042257;Unigene0054500;Unigene0005417;Unigene0005888;Unigene0005889;Unigene0009648;Unigene0009649;Unigene0009650;Unigene0014098;Unigene0015374;Unigene0022494;Unigene0022642;Unigene00…
molecular_function	establishment of localization	1292	Unigene0002964;Unigene0009755;Unigene0012765;Unigene0020129;Unigene0020130;Unigene0021333;Unigene0022465;Unigene0025471;Unigene0027390;Unigene0027391;Unigene0027392;Unigene0027393;Unigene0029615;Unigene0038385;Unigene0042257;Unigene0054500;Unigene0005417;Unigene0005888;Unigene0005889;Unigene0009648;Unigene0009649;Unigene0009650;Unigene0014098;Unigene0015374;Unigene0022494;Unigene0022642;Unigene00…
molecular_function	transporter activity	1206	Unigene0002964;Unigene0009755;Unigene0012765;Unigene0020129;Unigene0020130;Unigene0021333;Unigene0022465;Unigene0025471;Unigene0027390;Unigene0027391;Unigene0027392;Unigene0027393;Unigene0029615;Unigene0038385;Unigene0042257;Unigene0054500;Unigene0005417;Unigene0005888;Unigene0005889;Unigene0009648;Unigene0009649;Unigene0009650;Unigene0014098;Unigene0015374;Unigene0022494;Unigene0022642;Unigene00…
molecular_function	response to stimulus	1036	Unigene0014830;Unigene0014831;Unigene0016531;Unigene0020358;Unigene0021352;Unigene0021353;Unigene0032599;Unigene0046101;Unigene0063164;Unigene0069174;Unigene0069175;Unigene0069176;Unigene0001316;Unigene0026990;Unigene0026991;Unigene0061565;Unigene0007128;Unigene0009523;Unigene0009525;Unigene0016705;Unigene0016706;Unigene0024141;Unigene0024142;Unigene0024672;Unigene0025034;Unigene0027814;Unigene00…
molecular_function	signaling	1036	Unigene0014830;Unigene0014831;Unigene0016531;Unigene0020358;Unigene0021352;Unigene0021353;Unigene0032599;Unigene0046101;Unigene0063164;Unigene0069174;Unigene0069175;Unigene0069176;Unigene0001316;Unigene0026990;Unigene0026991;Unigene0061565;Unigene0007128;Unigene0009523;Unigene0009525;Unigene0016705;Unigene0016706;Unigene0024141;Unigene0024142;Unigene0024672;Unigene0025034;Unigene0027814;Unigene00…
molecular_function	molecular transducer activity	946	Unigene0014830;Unigene0014831;Unigene0016531;Unigene0020358;Unigene0021352;Unigene0021353;Unigene0032599;Unigene0046101;Unigene0063164;Unigene0069174;Unigene0069175;Unigene0069176;Unigene0001316;Unigene0026990;Unigene0026991;Unigene0061565;Unigene0007128;Unigene0009523;Unigene0009525;Unigene0016705;Unigene0016706;Unigene0024141;Unigene0024142;Unigene0024672;Unigene0025034;Unigene0027814;Unigene00…
molecular_function	receptor activity	894	Unigene0014830;Unigene0014831;Unigene0016531;Unigene0020358;Unigene0021352;Unigene0021353;Unigene0032599;Unigene0046101;Unigene0063164;Unigene0069174;Unigene0069175;Unigene0069176;Unigene0001316;Unigene0026990;Unigene0026991;Unigene0061565;Unigene0007128;Unigene0009523;Unigene0009525;Unigene0016705;Unigene0016706;Unigene0024141;Unigene0024142;Unigene0024672;Unigene0025034;Unigene0027814;Unigene00…
molecular_function	regulation of molecular function	380	Unigene0001053;Unigene0001169;Unigene0002840;Unigene0004122;Unigene0004125;Unigene0004414;Unigene0006271;Unigene0009761;Unigene0010116;Unigene0011437;Unigene0011556;Unigene0015627;Unigene0017109;Unigene0017110;Unigene0022123;Unigene0022124;Unigene0022125;Unigene0022126;Unigene0023056;Unigene0024482;Unigene0024933;Unigene0024934;Unigene0025530;Unigene0025531;Unigene0026041;Unigene0028863;Unigene00…
molecular_function	enzyme regulator activity	265	Unigene0001053;Unigene0001169;Unigene0002840;Unigene0004122;Unigene0004125;Unigene0004414;Unigene0006271;Unigene0009761;Unigene0010116;Unigene0011437;Unigene0011556;Unigene0015627;Unigene0017109;Unigene0017110;Unigene0022123;Unigene0022124;Unigene0022125;Unigene0022126;Unigene0023056;Unigene0024482;Unigene0024933;Unigene0024934;Unigene0025530;Unigene0025531;Unigene0026041;Unigene0028863;Unigene00…
molecular_function	nucleic acid binding transcription factor activity	107	Unigene0001088;Unigene0003660;Unigene0003663;Unigene0004423;Unigene0005107;Unigene0006966;Unigene0006967;Unigene0009227;Unigene0016744;Unigene0022499;Unigene0028552;Unigene0030873;Unigene0031190;Unigene0045769;Unigene0045770;Unigene0045771;Unigene0046581;Unigene0046871;Unigene0061123;Unigene0001862;Unigene0001863;Unigene0005779;Unigene0005780;Unigene0009204;Unigene0009205;Unigene0009839;Unigene00…
molecular_function	protein binding transcription factor activity	100	Unigene0008445;Unigene0008446;Unigene0008447;Unigene0008448;Unigene0009719;Unigene0009720;Unigene0009721;Unigene0009722;Unigene0022609;Unigene0022610;Unigene0023992;Unigene0034691;Unigene0050378;Unigene0007092;Unigene0017832;Unigene0017833;Unigene0017961;Unigene0019713;Unigene0026357;Unigene0026874;Unigene0027059;Unigene0028639;Unigene0031871;Unigene0035112;Unigene0035113;Unigene0035114;Unigene00…
molecular_function	cellular component organization or biogenesis	91	Unigene0038890;Unigene0010202;Unigene0010204;Unigene0029977;Unigene0001820;Unigene0001822;Unigene0002541;Unigene0005346;Unigene0005360;Unigene0011864;Unigene0011865;Unigene0011867;Unigene0012547;Unigene0013766;Unigene0014909;Unigene0015116;Unigene0020791;Unigene0028545;Unigene0038667;Unigene0039436;Unigene0039438;Unigene0047408;Unigene0048675;Unigene0053737;Unigene0058235;Unigene0058236;Unigene00…
molecular_function	guanyl-nucleotide exchange factor activity	88	Unigene0001169;Unigene0003943;Unigene0005485;Unigene0005718;Unigene0006156;Unigene0006162;Unigene0008173;Unigene0008365;Unigene0008600;Unigene0009159;Unigene0009160;Unigene0009162;Unigene0009248;Unigene0009892;Unigene0010662;Unigene0015456;Unigene0015502;Unigene0015504;Unigene0016205;Unigene0016986;Unigene0017109;Unigene0017110;Unigene0019631;Unigene0019632;Unigene0019633;Unigene0022588;Unigene00…
molecular_function	negative regulation of molecular function	74	Unigene0057805;Unigene0009971;Unigene0036762;Unigene0043541;Unigene0056053;Unigene0060412;Unigene0068058;Unigene0005982;Unigene0025675;Unigene0022130;Unigene0022131;Unigene0029918;Unigene0032226;Unigene0032228;Unigene0032229;Unigene0048656;Unigene0005817;Unigene0005818;Unigene0051860;Unigene0053055;Unigene0021390;Unigene0021392;Unigene0038169;Unigene0059509;Unigene0060089;Unigene0017875;Unigene00…
molecular_function	positive regulation of molecular function	74	Unigene0001053;Unigene0001169;Unigene0002840;Unigene0004122;Unigene0004125;Unigene0004414;Unigene0006271;Unigene0009761;Unigene0010116;Unigene0011437;Unigene0011556;Unigene0015627;Unigene0017109;Unigene0017110;Unigene0022123;Unigene0022124;Unigene0022125;Unigene0022126;Unigene0023056;Unigene0024482;Unigene0024933;Unigene0024934;Unigene0025530;Unigene0025531;Unigene0026041;Unigene0028863;Unigene00…
molecular_function	positive regulation of biological process	18	Unigene0005619;Unigene0022909;Unigene0048351;Unigene0016206;Unigene0016207;Unigene0030919;Unigene0039134;Unigene0055973;Unigene0055974;Unigene0021289;Unigene0029485;Unigene0031796;Unigene0053158;Unigene0053159;Unigene0053161;Unigene0067943;Unigene0067944;Unigene0067945
molecular_function	antioxidant activity	9	Unigene0011567;Unigene0013965;Unigene0015826;Unigene0021463;Unigene0036390;Unigene0039897;Unigene0046254;Unigene0046968;Unigene0069274
molecular_function	structural molecule activity	3	Unigene0038086;Unigene0002922;Unigene0011639
molecular_function	negative regulation of biological process	3	Unigene0057805;Unigene0051860;Unigene0053055
molecular_function	channel regulator activity	2	Unigene0040324;Unigene0057996
molecular_function	receptor regulator activity	1	Unigene0035447
