# Supplementary material for: De Novo Transcriptomic Characterization Enables Novel Microsatellite Identification and Marker Development in Betta splendens
Source: Life (Basel). 2021 Aug 9;11(8):803. doi: 10.3390/life11080803 (PMC8400612; doi:10.3390/life11080803)
Supplement: Supplementary file 1 [file life-11-00803-s001.zip › Table S2.xlsx]

## Sheet: Sheet1
KEGG_A_class	KEGG_B_class	#Pathway	Count (16956)	Pathway ID	Genes	KOs
Metabolism	Global and overview maps	Metabolic pathways	1844	ko01100	Unigene0000091;Unigene0000092;Unigene0000106;Unigene0000107;Unigene0000108;Unigene0000113;Unigene0000115;Unigene0000222;Unigene0000226;Unigene0000249;Unigene0000318;Unigene0000366;Unigene0000369;Unigene0000429;Unigene0000430;Unigene0000431;Unigene0000432;Unigene0000466;Unigene0000535;Unigene0000557;Unigene0000577;Unigene0000582;Unigene0000583;Unigene0000606;Unigene0000632;Unigene0000638;Unigene00…	K00227+K03948+K00505+K00814+K01596+K00965+K05056+K01520+K10158+K00659+K03766+K01580+K06210+K00933+K02145+K00802+K07965+K03371+K03781+K00457+K14454+K00460+K00461+K05304+K00999+K02576+K00657+K03010+K00600+K07441+K03954+K12047+K00411+K03005+K00558+K00797+K00235+K00412+K01495+K07418+K10808+K07413+K01937+K00503+K11150+K13990+K00026+K00923+K00939+K03370+K01513+K00323+K01897+K00857+K00831+K00255+K12666+…
Human Diseases	Cancers: Overview	Pathways in cancer	782	ko05200	Unigene0000062;Unigene0000205;Unigene0000282;Unigene0000346;Unigene0000402;Unigene0000602;Unigene0000721;Unigene0000781;Unigene0000782;Unigene0000802;Unigene0001017;Unigene0001100;Unigene0001123;Unigene0001124;Unigene0001205;Unigene0001316;Unigene0001727;Unigene0001744;Unigene0001745;Unigene0001746;Unigene0001787;Unigene0002518;Unigene0002606;Unigene0002922;Unigene0003035;Unigene0003037;Unigene00…	K10030+K04385+K04390+K06620+K06237+K00799+K06624+K11224+K11223+K08557+K04358+K04734+K04364+K03176+K05094+K00714+K05637+K05636+K05717+K04438+K02157+K04411+K09289+K06643+K04500+K06485+K06481+K06240+K08803+K04398+K04735+K05061+K04513+K07210+K06230+K10055+K06482+K08528+K06226+K02649+K05099+K05689+K09592+K06228+K09455+K06246+K02219+K01064+K05460+K00408+K02353+K01398+K03099+K09848+K01110+K04496+K01115+…
Environmental Information Processing	Signaling molecules and interaction	Neuroactive ligand-receptor interaction	629	ko04080	Unigene0000261;Unigene0000262;Unigene0000358;Unigene0000359;Unigene0000360;Unigene0000376;Unigene0000503;Unigene0000692;Unigene0000694;Unigene0000695;Unigene0000714;Unigene0000812;Unigene0001179;Unigene0001332;Unigene0001333;Unigene0001414;Unigene0001500;Unigene0001501;Unigene0001587;Unigene0001588;Unigene0001644;Unigene0001815;Unigene0001980;Unigene0002132;Unigene0002133;Unigene0002236;Unigene00…	K04202+K04203+K05196+K04314+K04293+K04282+K04228+K04260+K04296+K04226+K04259+K08388+K04306+K04289+K04583+K04810+K04811+K05202+K04578+K04265+K05214+K05209+K04231+K04230+K04204+K05201+K04813+K04199+K04201+K05208+K05213+K04224+K04223+K04222+K04270+K04211+K05251+K08521+K05194+K05186+K05217+K04139+K04140+K04138+K01352+K04586+K04151+K04153+K04160+K04297+K04197+K04267+K05200+K05197+K04285+K04218+K04157+…
Environmental Information Processing	Signal transduction	MAPK signaling pathway	624	ko04010	Unigene0000282;Unigene0000467;Unigene0000824;Unigene0000840;Unigene0000841;Unigene0001017;Unigene0001123;Unigene0001124;Unigene0001197;Unigene0001198;Unigene0001205;Unigene0001316;Unigene0001317;Unigene0001318;Unigene0001409;Unigene0002306;Unigene0002606;Unigene0002712;Unigene0003035;Unigene0003037;Unigene0003038;Unigene0003084;Unigene0003125;Unigene0003624;Unigene0003688;Unigene0003689;Unigene00…	K04390+K04452+K04459+K04446+K04358+K04364+K04856+K04855+K03176+K05094+K04423+K04870+K04861+K04438+K04411+K04464+K04380+K05095+K04429+K04852+K04863+K04735+K04853+K04441+K07210+K04437+K04344+K04404+K04454+K04858+K04860+K04427+K04386+K08018+K04519+K04455+K04347+K04403+K01047+K04348+K04869+K03099+K04431+K04468+K04345+K04457+K05866+K04439+K06268+K12361+K02677+K04405+K07830+K07829+K04857+K04372+K04450+…
Cellular Processes	Cellular community	Focal adhesion	557	ko04510	Unigene0000402;Unigene0000735;Unigene0001123;Unigene0001124;Unigene0001358;Unigene0001744;Unigene0001745;Unigene0001746;Unigene0001787;Unigene0001952;Unigene0002270;Unigene0002272;Unigene0002518;Unigene0002606;Unigene0002889;Unigene0002890;Unigene0002994;Unigene0002995;Unigene0003154;Unigene0003563;Unigene0003564;Unigene0003571;Unigene0003585;Unigene0003612;Unigene0003613;Unigene0003614;Unigene00…	K06237+K06252+K04364+K05760+K05637+K05636+K06236+K05717+K04438+K06273+K03853+K00907+K06485+K05700+K06481+K06240+K06269+K04513+K06585+K04437+K06277+K06482+K06483+K02649+K05099+K06276+K05692+K10351+K12758+K06246+K05460+K03099+K01110+K06238+K06525+K05725+K12754+K04659+K06247+K02677+K05699+K05703+K05459+K04725+K05735+K04375+K05096+K05089+K06274+K00922+K06583+K04410+K04353+K06587+K06586+K06279+K06244+…
Environmental Information Processing	Signal transduction	Calcium signaling pathway	539	ko04020	Unigene0000714;Unigene0001179;Unigene0001197;Unigene0001198;Unigene0001414;Unigene0002248;Unigene0003134;Unigene0003154;Unigene0003354;Unigene0003851;Unigene0003852;Unigene0003854;Unigene0004033;Unigene0004077;Unigene0004078;Unigene0004177;Unigene0004178;Unigene0004179;Unigene0004180;Unigene0004181;Unigene0004182;Unigene0004183;Unigene0004184;Unigene0004185;Unigene0004186;Unigene0004516;Unigene00…	K04282+K04260+K04856+K04855+K04226+K05849+K05209+K00907+K09565+K05858+K05208+K04852+K04963+K04961+K04853+K04224+K04223+K04222+K04633+K04344+K04211+K08049+K05217+K05850+K04160+K05857+K04297+K04197+K04267+K04348+K04345+K04632+K02183+K04157+K06268+K15041+K05862+K15040+K02677+K04857+K04809+K05859+K08042+K08044+K08047+K04634+K04636+K04635+K05089+K04851+K04850+K05211+K04162+K04515+K04322+K04361+K04637+…
Cellular Processes	Cell motility	Regulation of actin cytoskeleton	509	ko04810	Unigene0000571;Unigene0000572;Unigene0000573;Unigene0000574;Unigene0001017;Unigene0001316;Unigene0001358;Unigene0002328;Unigene0002518;Unigene0002606;Unigene0002988;Unigene0003154;Unigene0003571;Unigene0003585;Unigene0003612;Unigene0003613;Unigene0003614;Unigene0003616;Unigene0003617;Unigene0003624;Unigene0003667;Unigene0003668;Unigene0003669;Unigene0003670;Unigene0003671;Unigene0003672;Unigene00…	K05731+K04358+K05094+K05760+K05762+K05717+K04438+K05768+K00907+K06485+K05700+K06481+K05095+K10352+K06269+K05737+K04513+K06585+K05765+K06482+K06483+K07532+K02649+K05692+K10351+K12758+K05747+K04347+K05729+K03099+K05759+K06525+K05766+K05725+K12754+K05769+K07830+K07829+K05754+K05699+K05735+K05089+K05742+K05749+K04132+K00922+K06583+K02085+K04410+K06587+K06586+K04361+K05744+K06484+K06584+K06487+K04526+…
Cellular Processes	Transport and catabolism	Endocytosis	476	ko04144	Unigene0000792;Unigene0000853;Unigene0000854;Unigene0000856;Unigene0000857;Unigene0001143;Unigene0001205;Unigene0001316;Unigene0001846;Unigene0001847;Unigene0001848;Unigene0001849;Unigene0003014;Unigene0003032;Unigene0003305;Unigene0003306;Unigene0003361;Unigene0003408;Unigene0003421;Unigene0003572;Unigene0003624;Unigene0003738;Unigene0003739;Unigene0003870;Unigene0003871;Unigene0003872;Unigene00…	K12494+K04678+K12197+K03176+K05094+K12484+K12474+K01528+K06643+K04500+K12495+K04645+K05095+K12489+K12491+K00910+K05737+K12487+K12193+K04513+K06069+K12198+K04679+K08291+K06503+K11248+K12473+K12192+K05099+K12490+K04180+K12488+K06093+K12183+K01115+K11839+K04439+K04707+K05096+K06751+K04674+K12485+K12185+K12184+K04361+K12194+K07887+K07905+K05633+K10054+K12471+K05098+K07888+K04142+K12493+K03914+K12190+…
Human Diseases	Cardiovascular diseases	Dilated cardiomyopathy	457	ko05414	Unigene0001027;Unigene0001409;Unigene0001536;Unigene0001744;Unigene0001745;Unigene0001746;Unigene0002248;Unigene0002306;Unigene0002892;Unigene0003395;Unigene0003571;Unigene0003612;Unigene0003613;Unigene0003614;Unigene0003616;Unigene0003617;Unigene0003667;Unigene0003668;Unigene0003669;Unigene0003670;Unigene0003671;Unigene0003672;Unigene0003673;Unigene0003674;Unigene0003675;Unigene0003676;Unigene00…	K12567+K04870+K05637+K05849+K04861+K10366+K06485+K06481+K10352+K04863+K04853+K06585+K04858+K06482+K08049+K06483+K07610+K04860+K05692+K10351+K04869+K04345+K04632+K06525+K12568+K05459+K04857+K06265+K08042+K08044+K08047+K04851+K04850+K08045+K08046+K06583+K06587+K06586+K06484+K06584+K06487+K12314+K12641+K04873+K04866+K04867+K04868+K04871+K08048+K12569+K12563+K12749+K05865+K08043+K06589+K13377+K04865+…
Organismal Systems	Development	Axon guidance	406	ko04360	Unigene0000253;Unigene0000254;Unigene0000504;Unigene0000505;Unigene0000507;Unigene0000840;Unigene0000841;Unigene0001224;Unigene0001225;Unigene0002391;Unigene0002392;Unigene0002712;Unigene0003301;Unigene0003809;Unigene0003812;Unigene0003813;Unigene0003908;Unigene0003909;Unigene0003910;Unigene0003914;Unigene0003915;Unigene0003916;Unigene0004000;Unigene0004002;Unigene0004225;Unigene0004226;Unigene00…	K06840+K05109+K04446+K07520+K06820+K06821+K06572+K06753+K04513+K10031+K05765+K05463+K05108+K04630+K07532+K05099+K06842+K05110+K05105+K05107+K05104+K05106+K05462+K06843+K06850+K04348+K06724+K05725+K05112+K06268+K06521+K07525+K07526+K05703+K05735+K04410+K05744+K06765+K06754+K07528+K07365+K05111+K05114+K04189+K06755+K04371+K06845+K07524+K06838+K04352+K07531+K02833+K07827+K04393+K05113+K07521+K04514+…
Human Diseases	Cardiovascular diseases	Hypertrophic cardiomyopathy (HCM)	405	ko05410	Unigene0001027;Unigene0001409;Unigene0001536;Unigene0001744;Unigene0001745;Unigene0001746;Unigene0001803;Unigene0002248;Unigene0002306;Unigene0002892;Unigene0003395;Unigene0003571;Unigene0003612;Unigene0003613;Unigene0003614;Unigene0003616;Unigene0003617;Unigene0003667;Unigene0003668;Unigene0003669;Unigene0003670;Unigene0003671;Unigene0003672;Unigene0003673;Unigene0003674;Unigene0003675;Unigene00…	K12567+K04870+K05637+K07200+K05849+K04861+K10366+K06485+K06481+K10352+K04863+K04853+K06585+K04858+K06482+K06483+K07610+K04860+K05692+K10351+K04869+K06525+K12568+K05459+K04857+K06265+K04851+K04850+K06583+K06587+K06586+K06484+K06584+K06487+K12314+K12641+K04873+K07198+K04866+K04867+K04868+K04871+K12569+K12563+K12749+K05865+K06589+K13377+K04865+K04859+K04864+K10373+K10375+K04862+K13376+K06493+K04962+…
Organismal Systems	Immune system	Chemokine signaling pathway	391	ko04062	Unigene0000062;Unigene0000469;Unigene0000571;Unigene0000572;Unigene0000573;Unigene0000574;Unigene0000781;Unigene0000782;Unigene0001100;Unigene0001123;Unigene0001124;Unigene0001358;Unigene0002606;Unigene0003228;Unigene0003851;Unigene0003852;Unigene0003854;Unigene0003984;Unigene0004234;Unigene0004423;Unigene0004593;Unigene0004594;Unigene0004653;Unigene0004689;Unigene0004690;Unigene0004730;Unigene00…	K10030+K09408+K05731+K11224+K04734+K04364+K05760+K04438+K05858+K04447+K00910+K04735+K04513+K10031+K07210+K06069+K08291+K04630+K08049+K02649+K10032+K05505+K05506+K12671+K04180+K04178+K05747+K04347+K04188+K04538+K03099+K04345+K04536+K12365+K05725+K04439+K12361+K02677+K06068+K05854+K04181+K08042+K08044+K08047+K08045+K08046+K05514+K00922+K04467+K04353+K06279+K04176+K11220+K05730+K05509+K14624+K12964+…
Organismal Systems	Nervous system	Glutamatergic synapse	385	ko04724	Unigene0000803;Unigene0000804;Unigene0001292;Unigene0001341;Unigene0001342;Unigene0001343;Unigene0001345;Unigene0002236;Unigene0002487;Unigene0002732;Unigene0002734;Unigene0002859;Unigene0003134;Unigene0003465;Unigene0003553;Unigene0003554;Unigene0003555;Unigene0003851;Unigene0003852;Unigene0003854;Unigene0004033;Unigene0004234;Unigene0004351;Unigene0004352;Unigene0004353;Unigene0004354;Unigene00…	K04534+K15008+K15009+K05202+K05214+K13576+K05209+K04997+K05201+K05858+K05208+K00910+K05213+K11828+K04344+K12302+K04630+K08049+K04347+K01047+K01915+K04348+K05200+K05197+K04538+K05613+K04345+K04536+K04632+K01115+K06268+K02677+K08042+K08044+K08047+K04634+K04851+K04850+K08045+K08046+K15010+K05211+K04608+K04547+K04371+K08048+K04549+K04539+K04542+K04544+K08043+K04604+K04964+K04541+K07826+K05205+K05210+…
Human Diseases	Neurodegenerative diseases	Alzheimer's disease	379	ko05010	Unigene0000067;Unigene0000106;Unigene0000107;Unigene0000108;Unigene0000282;Unigene0001258;Unigene0001312;Unigene0001462;Unigene0001532;Unigene0001533;Unigene0001534;Unigene0002268;Unigene0002468;Unigene0002863;Unigene0002957;Unigene0002994;Unigene0002995;Unigene0002996;Unigene0002997;Unigene0003034;Unigene0003125;Unigene0003134;Unigene0003445;Unigene0003851;Unigene0003852;Unigene0003854;Unigene00…	K02270+K03948+K04390+K03954+K00411+K00235+K00412+K01059+K04522+K06704+K03942+K03853+K01367+K02268+K04380+K05209+K11353+K05858+K04550+K05208+K04963+K04398+K04853+K02128+K02133+K04519+K03966+K00416+K08860+K04348+K00419+K02256+K02183+K03950+K06268+K04857+K02267+K04634+K09054+K04851+K04850+K05211+K02373+K04397+K02187+K03937+K03941+K04524+K08852+K01408+K04520+K11716+K02158+K04399+K00413+K02084+K02264+…
Organismal Systems	Nervous system	Cholinergic synapse	372	ko04725	Unigene0000803;Unigene0000804;Unigene0001337;Unigene0001339;Unigene0002091;Unigene0002092;Unigene0003200;Unigene0003465;Unigene0003648;Unigene0003851;Unigene0003852;Unigene0003854;Unigene0003984;Unigene0004516;Unigene0004696;Unigene0004697;Unigene0004698;Unigene0004965;Unigene0005491;Unigene0005492;Unigene0005493;Unigene0005494;Unigene0005495;Unigene0005498;Unigene0005499;Unigene0005500;Unigene00…	K04534+K09048+K14636+K04997+K04813+K05858+K04447+K04853+K04344+K04630+K08049+K02649+K04926+K04347+K14387+K05005+K04538+K04930+K04928+K04345+K04536+K04927+K02677+K05703+K04857+K04374+K04809+K08042+K08044+K08047+K04634+K04635+K04851+K04850+K08045+K08046+K04132+K00922+K04515+K04805+K04131+K04133+K04547+K04806+K04371+K08048+K04379+K04549+K04539+K04542+K04544+K09047+K02833+K07827+K04929+K08043+K00623+…
Cellular Processes	Cellular community	Tight junction	367	ko04530	Unigene0000202;Unigene0001183;Unigene0001185;Unigene0001186;Unigene0001187;Unigene0001667;Unigene0002497;Unigene0002566;Unigene0002567;Unigene0002876;Unigene0002877;Unigene0002878;Unigene0003650;Unigene0003651;Unigene0003652;Unigene0003667;Unigene0003668;Unigene0003669;Unigene0003670;Unigene0003671;Unigene0003672;Unigene0003673;Unigene0003674;Unigene0003675;Unigene0003676;Unigene0003677;Unigene00…	K05631+K06087+K06088+K06091+K06103+K06094+K06107+K06106+K10352+K06112+K05701+K04513+K06069+K04630+K06110+K05692+K10351+K12758+K06093+K01110+K05629+K12754+K04354+K05702+K02677+K06068+K07830+K07829+K05699+K03115+K06735+K03456+K06786+K06101+K06115+K06105+K06114+K02105+K06089+K12757+K12755+K06090+K06097+K02089+K12753+K03097+K06096+K02833+K07827+K06100+K04393+K06102+K06095+K06108+K06092+K04382+K04456+…
Organismal Systems	Circulatory system	Vascular smooth muscle contraction	361	ko04270	Unigene0001414;Unigene0003154;Unigene0003402;Unigene0003667;Unigene0003668;Unigene0003669;Unigene0003670;Unigene0003671;Unigene0003672;Unigene0003673;Unigene0003674;Unigene0003675;Unigene0003676;Unigene0003677;Unigene0003678;Unigene0003851;Unigene0003852;Unigene0003854;Unigene0004290;Unigene0004292;Unigene0004293;Unigene0004516;Unigene0004593;Unigene0004594;Unigene0005146;Unigene0005219;Unigene00…	K04226+K00907+K08447+K10352+K05858+K06269+K04853+K04513+K08448+K12327+K08049+K04939+K07532+K01047+K04197+K04267+K07376+K04345+K04632+K02183+K02677+K06068+K12319+K04857+K08042+K08044+K08047+K04634+K04635+K04851+K04850+K04577+K08045+K08046+K12329+K04135+K12324+K12755+K04166+K04371+K12337+K04136+K08048+K12328+K04137+K08043+K04368+K04514+K12323+K04941+K04369+K12751+K04365+K06270+K04936+K04266+K12318+…
Human Diseases	Infectious diseases: Bacterial	Tuberculosis	354	ko05152	Unigene0001215;Unigene0001428;Unigene0001442;Unigene0001443;Unigene0001444;Unigene0002350;Unigene0002351;Unigene0002797;Unigene0003984;Unigene0004358;Unigene0004423;Unigene0004553;Unigene0004593;Unigene0004594;Unigene0004679;Unigene0004680;Unigene0005311;Unigene0005330;Unigene0005662;Unigene0005663;Unigene0005664;Unigene0005909;Unigene0006106;Unigene0006564;Unigene0006815;Unigene0006816;Unigene00…	K03990+K04729+K05398+K10169+K06563+K04447+K04398+K04400+K04735+K04441+K04513+K02154+K06752+K05135+K06560+K05425+K07532+K04519+K10165+K14958+K04043+K07368+K08061+K04348+K02183+K06528+K06268+K08060+K03662+K06505+K04077+K07369+K10059+K02155+K10159+K05133+K05134+K01379+K02373+K03661+K02187+K04515+K02146+K07887+K11220+K02158+K04399+K07888+K08846+K02084+K04371+K04718+K08066+K07983+K08539+K07889+K07438+…
Environmental Information Processing	Signal transduction	Wnt signaling pathway	348	ko04310	Unigene0000205;Unigene0000732;Unigene0000840;Unigene0000841;Unigene0001727;Unigene0002545;Unigene0002712;Unigene0002922;Unigene0003309;Unigene0003408;Unigene0003738;Unigene0003739;Unigene0003851;Unigene0003852;Unigene0003854;Unigene0004499;Unigene0004500;Unigene0004586;Unigene0004587;Unigene0004593;Unigene0004594;Unigene0005225;Unigene0006333;Unigene0006334;Unigene0007881;Unigene0007882;Unigene00…	K04385+K03213+K04446+K00714+K11584+K02157+K04500+K05858+K03362+K04513+K04427+K01064+K00408+K04348+K02353+K04468+K04345+K04496+K06268+K02677+K03115+K04511+K04512+K04510+K04493+K04495+K02176+K02085+K08110+K03068+K03456+K04377+K04515+K04448+K01558+K02375+K02329+K02105+K00312+K00572+K00444+K03344+K02165+K04497+K02376+K04506+K00181+K03097+K04502+K04508+K02166+K02222+K00182+K04514+K04505+K04501+K04494+…
Human Diseases	Infectious diseases: Viral	Influenza A	345	ko05164	Unigene0000062;Unigene0000282;Unigene0001100;Unigene0001428;Unigene0001942;Unigene0001957;Unigene0002140;Unigene0002141;Unigene0002144;Unigene0003228;Unigene0003984;Unigene0004423;Unigene0004553;Unigene0005179;Unigene0005180;Unigene0005311;Unigene0005329;Unigene0005840;Unigene0005909;Unigene0006236;Unigene0006636;Unigene0006815;Unigene0006816;Unigene0006820;Unigene0006821;Unigene0007516;Unigene00…	K10030+K04390+K04734+K04729+K05404+K15043+K01370+K04447+K04735+K04441+K15042+K06752+K05131+K12800+K05425+K02649+K12671+K04519+K05692+K04696+K08860+K09447+K09523+K04431+K00787+K08060+K05862+K02677+K04450+K09635+K00922+K05133+K01312+K05410+K12799+K04448+K05863+K11219+K01315+K11220+K10054+K04722+K05401+K14624+K04433+K04399+K14284+K14396+K10652+K15044+K15047+K04721+K04371+K15045+K15046+K14298+K03158+…
Human Diseases	Neurodegenerative diseases	Huntington's disease	343	ko05016	Unigene0000067;Unigene0000106;Unigene0000107;Unigene0000108;Unigene0001107;Unigene0001170;Unigene0001258;Unigene0001312;Unigene0001337;Unigene0001339;Unigene0001462;Unigene0001532;Unigene0001533;Unigene0001534;Unigene0002947;Unigene0002948;Unigene0002957;Unigene0003034;Unigene0003200;Unigene0003354;Unigene0003445;Unigene0003572;Unigene0003851;Unigene0003852;Unigene0003854;Unigene0004033;Unigene00…	K02270+K03948+K03010+K04565+K03954+K00411+K09048+K00235+K00412+K11644+K03942+K02268+K09565+K11353+K04645+K05858+K05208+K04398+K11828+K02128+K10409+K02133+K03966+K00416+K00419+K02256+K04533+K10412+K03950+K15041+K05862+K15040+K10408+K02267+K00432+K04634+K03012+K02187+K03937+K03941+K03013+K04638+K05863+K05625+K11829+K04399+K00413+K02084+K02264+K02126+K00420+K03963+K03935+K03967+K00417+K06067+K02272+…
Environmental Information Processing	Signaling molecules and interaction	Cell adhesion molecules (CAMs)	323	ko04514	Unigene0000478;Unigene0000479;Unigene0001127;Unigene0001183;Unigene0001185;Unigene0001186;Unigene0001187;Unigene0001279;Unigene0001280;Unigene0001281;Unigene0001282;Unigene0002517;Unigene0002847;Unigene0002990;Unigene0003326;Unigene0003338;Unigene0003339;Unigene0003340;Unigene0003571;Unigene0003747;Unigene0003888;Unigene0003890;Unigene0003891;Unigene0003892;Unigene0003893;Unigene0004075;Unigene00…	K06081+K06547+K06087+K06088+K07378+K06759+K05695+K06708+K06793+K06797+K06485+K06491+K07377+K06775+K06585+K06752+K06809+K06483+K05689+K06796+K03160+K06449+K06745+K06531+K06746+K06751+K06492+K06735+K06592+K06584+K06487+K06539+K06459+K06470+K06089+K06257+K06474+K06494+K06496+K07380+K06520+K06787+K06458+K06760+K06770+K06454+K06780+K06471+K06456+K05693+K06544+K06467+K06548+K06757+K06567+K06461+K06464+…
Metabolism	Nucleotide metabolism	Purine metabolism	321	ko00230	Unigene0001107;Unigene0001354;Unigene0001808;Unigene0001809;Unigene0002415;Unigene0002426;Unigene0002509;Unigene0002541;Unigene0003216;Unigene0003217;Unigene0004296;Unigene0004605;Unigene0004606;Unigene0004688;Unigene0004802;Unigene0005012;Unigene0005087;Unigene0005089;Unigene0005400;Unigene0005704;Unigene0005705;Unigene0006198;Unigene0006199;Unigene0006200;Unigene0006201;Unigene0007568;Unigene00…	K03010+K03005+K10808+K13761+K00939+K01513+K03020+K01081+K02327+K01239+K01487+K01514+K03783+K01477+K08049+K00942+K01939+K13987+K13296+K03021+K13988+K03505+K12319+K00940+K01511+K06928+K08042+K08044+K08047+K08045+K08046+K03012+K01490+K00764+K08718+K01510+K02685+K03013+K00873+K03019+K03023+K02320+K13760+K01120+K00760+K12324+K00088+K13762+K01488+K00904+K00893+K14721+K12304+K08048+K01951+K03022+K03002+…
Environmental Information Processing	Signaling molecules and interaction	Cytokine-cytokine receptor interaction	316	ko04060	Unigene0000062;Unigene0000249;Unigene0000282;Unigene0000342;Unigene0000955;Unigene0001396;Unigene0001397;Unigene0001398;Unigene0001637;Unigene0001753;Unigene0002027;Unigene0002028;Unigene0002344;Unigene0002774;Unigene0004451;Unigene0004653;Unigene0005037;Unigene0005038;Unigene0005176;Unigene0005177;Unigene0005289;Unigene0005329;Unigene0005330;Unigene0005729;Unigene0005909;Unigene0006239;Unigene00…	K10030+K00965+K05056+K05141+K04390+K05157+K04667+K05064+K04304+K04663+K05139+K05136+K04671+K05060+K05061+K10031+K05152+K05174+K04673+K05131+K05135+K05076+K05425+K05099+K04386+K10032+K05505+K05506+K12671+K04519+K05148+K04180+K04178+K05460+K04188+K13596+K05147+K03160+K05075+K05453+K13578+K04181+K05096+K13567+K04674+K05089+K05514+K05133+K05134+K04675+K05079+K04361+K05080+K04176+K04662+K05449+K04722+…
Organismal Systems	Circulatory system	Cardiac muscle contraction	314	ko04260	Unigene0000067;Unigene0001312;Unigene0001409;Unigene0001532;Unigene0001533;Unigene0001534;Unigene0002248;Unigene0002306;Unigene0003034;Unigene0003205;Unigene0003667;Unigene0003668;Unigene0003669;Unigene0003670;Unigene0003671;Unigene0003672;Unigene0003673;Unigene0003674;Unigene0003675;Unigene0003676;Unigene0003677;Unigene0003678;Unigene0004204;Unigene0004205;Unigene0004206;Unigene0004207;Unigene00…	K02270+K00411+K04870+K00412+K05849+K04861+K02268+K01538+K10352+K01539+K04863+K04853+K04858+K04860+K10351+K00416+K04869+K00419+K02256+K12041+K04857+K02267+K01540+K05742+K04851+K04850+K12314+K04873+K00413+K04866+K04867+K04868+K04871+K02264+K00420+K00417+K02272+K02265+K12749+K05865+K02266+K00415+K02263+K04865+K04859+K04864+K10373+K10375+K04862+K04962+K02262+K10374+K09290+K05853+K02261+K04872+K02273+…
Cellular Processes	Transport and catabolism	Phagosome	310	ko04145	Unigene0000557;Unigene0001130;Unigene0001131;Unigene0001145;Unigene0001146;Unigene0001215;Unigene0001442;Unigene0002350;Unigene0002351;Unigene0002453;Unigene0002797;Unigene0003310;Unigene0003350;Unigene0003351;Unigene0003612;Unigene0003613;Unigene0003614;Unigene0003616;Unigene0003617;Unigene0003620;Unigene0004150;Unigene0004151;Unigene0004153;Unigene0004154;Unigene0004155;Unigene0004156;Unigene00…	K02145+K08057+K10066+K03990+K10169+K06563+K08008+K10416+K10956+K06481+K08054+K07374+K07375+K02154+K06752+K06503+K06560+K10068+K01365+K05692+K10062+K08012+K02151+K04659+K06528+K03662+K02148+K06751+K02155+K10159+K03661+K02146+K07887+K06259+K06484+K06487+K05654+K07888+K05653+K08011+K08488+K08517+K10413+K10415+K08010+K02150+K07889+K08009+K02147+K02144+K06461+K13240+K04392+K07897+K01368+K06464+K02153+…
Organismal Systems	Digestive system	Pancreatic secretion	298	ko04972	Unigene0000922;Unigene0002915;Unigene0003205;Unigene0003811;Unigene0003851;Unigene0003852;Unigene0003854;Unigene0004204;Unigene0004205;Unigene0004206;Unigene0004207;Unigene0004208;Unigene0004209;Unigene0004213;Unigene0004214;Unigene0004215;Unigene0004216;Unigene0004218;Unigene0004220;Unigene0004593;Unigene0004594;Unigene0005704;Unigene0005705;Unigene0006389;Unigene0006438;Unigene0006449;Unigene00…	K01672+K01538+K13855+K05858+K01539+K04513+K08049+K05850+K04926+K01346+K01047+K04632+K02677+K12298+K01540+K08042+K08044+K08047+K04634+K05742+K08045+K08046+K04353+K01312+K10951+K04131+K04588+K07836+K14078+K01242+K07904+K04194+K05031+K08048+K01345+K08043+K01300+K04964+K01298+K07884+K07901+K13575+K04392+K04962+K01310+K05853+K04936+K08779+K01291+K04958+K04960+K04959+K09632+K01176+K07886+K08041+K14077
Organismal Systems	Nervous system	Neurotrophin signaling pathway	297	ko04722	Unigene0000469;Unigene0001100;Unigene0001123;Unigene0001124;Unigene0001205;Unigene0001293;Unigene0001294;Unigene0001982;Unigene0002468;Unigene0002606;Unigene0003084;Unigene0003228;Unigene0004423;Unigene0004553;Unigene0004593;Unigene0004594;Unigene0005376;Unigene0006236;Unigene0007681;Unigene0008600;Unigene0008675;Unigene0009250;Unigene0009252;Unigene0009455;Unigene0010208;Unigene0010210;Unigene00…	K09408+K04734+K04364+K03176+K12459+K10148+K04522+K04438+K04464+K04735+K04441+K04513+K06277+K02649+K03099+K04431+K07187+K02183+K06068+K04374+K05859+K05101+K00922+K04373+K04353+K06279+K06630+K12388+K04515+K04448+K04732+K07193+K02158+K07836+K12462+K08846+K02583+K04371+K12457+K04356+K02833+K07827+K12461+K04393+K12077+K02159+K04368+K04505+K04355+K05869+K04440+K02161+K04369+K04392+K06619+K04456+K04426+…
Human Diseases	Infectious diseases: Parasitic	Toxoplasmosis	292	ko05145	Unigene0000711;Unigene0000803;Unigene0000804;Unigene0001100;Unigene0001428;Unigene0001719;Unigene0001720;Unigene0001721;Unigene0001744;Unigene0001745;Unigene0001746;Unigene0001787;Unigene0003228;Unigene0003354;Unigene0003571;Unigene0003625;Unigene0003626;Unigene0003627;Unigene0003628;Unigene0003984;Unigene0004358;Unigene0004423;Unigene0004553;Unigene0004689;Unigene0004690;Unigene0005197;Unigene00…	K00461+K04534+K04734+K04729+K04694+K05637+K05636+K09565+K06485+K06240+K04447+K04398+K04735+K04441+K07210+K04404+K06752+K05135+K04630+K12473+K05425+K02649+K04427+K06246+K04180+K04403+K01047+K03160+K06247+K08060+K04725+K10159+K00922+K05133+K04467+K05134+K02187+K06244+K11219+K11220+K02158+K04433+K04399+K04371+K06245+K13377+K12077+K03158+K03283+K04570+K04440+K02161+K13376+K06241+K04456+K04692+K11217+…
Organismal Systems	Endocrine system	Insulin signaling pathway	288	ko04910	Unigene0000226;Unigene0000674;Unigene0001123;Unigene0001124;Unigene0001712;Unigene0001713;Unigene0001719;Unigene0001720;Unigene0001721;Unigene0001803;Unigene0002606;Unigene0002847;Unigene0003005;Unigene0003091;Unigene0003903;Unigene0003904;Unigene0004008;Unigene0004290;Unigene0004292;Unigene0004293;Unigene0004730;Unigene0005376;Unigene0005648;Unigene0005650;Unigene0005651;Unigene0006125;Unigene00…	K01596+K04688+K04364+K07189+K04694+K07200+K04438+K05695+K00693+K07188+K06086+K04527+K06269+K06069+K06277+K07204+K07194+K02649+K06276+K12407+K04696+K01106+K01084+K03099+K04345+K07195+K07187+K13296+K07208+K02183+K07196+K04707+K04372+K04375+K00844+K07206+K00922+K06279+K04526+K04739+K11262+K07190+K07193+K02158+K07198+K07205+K04371+K02833+K07827+K00688+K00871+K03259+K04368+K04440+K07207+K07201+K04369+…
Organismal Systems	Immune system	Leukocyte transendothelial migration	284	ko04670	Unigene0001183;Unigene0001185;Unigene0001186;Unigene0001187;Unigene0001358;Unigene0002453;Unigene0003585;Unigene0004553;Unigene0004593;Unigene0004594;Unigene0004653;Unigene0005218;Unigene0005491;Unigene0005492;Unigene0005494;Unigene0005495;Unigene0005498;Unigene0005499;Unigene0005500;Unigene0005502;Unigene0005504;Unigene0005505;Unigene0005708;Unigene0005709;Unigene0005710;Unigene0006236;Unigene00…	K06087+K06088+K05760+K08008+K05700+K04441+K04513+K10031+K04630+K06483+K02649+K05692+K10351+K12758+K08012+K01398+K05725+K12754+K05702+K02677+K05699+K06514+K05859+K06274+K00922+K06735+K04353+K01403+K05730+K07836+K02105+K07363+K06089+K08011+K12757+K12755+K04189+K06520+K12753+K06787+K05871+K05732+K08010+K04351+K05726+K08009+K04393+K06471+K04514+K08014+K06461+K04392+K06464+K05690+K05691+K08007+K07293+…
Human Diseases	Infectious diseases: Parasitic	Amoebiasis	283	ko05146	Unigene0000062;Unigene0000402;Unigene0001744;Unigene0001745;Unigene0001746;Unigene0001787;Unigene0001952;Unigene0002270;Unigene0002272;Unigene0002518;Unigene0003563;Unigene0003564;Unigene0003585;Unigene0003625;Unigene0003626;Unigene0003627;Unigene0003628;Unigene0003851;Unigene0003852;Unigene0003854;Unigene0004423;Unigene0004643;Unigene0004725;Unigene0004914;Unigene0005909;Unigene0005914;Unigene00…	K10030+K06237+K05637+K05636+K06236+K05717+K05700+K06240+K05858+K04735+K13963+K04633+K05425+K02649+K04386+K05505+K04519+K04455+K06246+K04345+K04632+K05725+K06247+K02677+K05699+K04634+K04636+K04635+K10159+K00922+K02187+K06244+K01476+K04637+K07887+K03999+K07888+K10955+K03998+K06245+K03997+K07889+K13377+K06461+K13376+K07897+K06241+K06464+K03156+K04000+K05635+K04387+K02580+K01319+K06856+K06243+K08041
Genetic Information Processing	Folding, sorting and degradation	Protein processing in endoplasmic reticulum	283	ko04141	Unigene0000467;Unigene0000542;Unigene0000597;Unigene0001130;Unigene0001131;Unigene0001313;Unigene0002711;Unigene0002779;Unigene0002994;Unigene0002995;Unigene0002996;Unigene0002997;Unigene0003350;Unigene0003351;Unigene0003620;Unigene0004853;Unigene0005051;Unigene0005241;Unigene0006611;Unigene0006900;Unigene0006901;Unigene0006902;Unigene0007250;Unigene0008352;Unigene0008468;Unigene0008546;Unigene00…	K04452+K09503+K10950+K08057+K10839+K10636+K12666+K03853+K01367+K10956+K08054+K13525+K10084+K09540+K14003+K14010+K08653+K08860+K09523+K09562+K04431+K09584+K08288+K13251+K14020+K04374+K03173+K14008+K10088+K09517+K09054+K08056+K12275+K14000+K14027+K01456+K11863+K09518+K10578+K08852+K05638+K14007+K14026+K09525+K10085+K09580+K09542+K14016+K04079+K10666+K05546+K09486+K09502+K09556+K09521+K07151+K01228+…
Human Diseases	Cardiovascular diseases	Arrhythmogenic right ventricular cardiomyopathy (ARVC)	272	ko05412	Unigene0001409;Unigene0001744;Unigene0001745;Unigene0001746;Unigene0002248;Unigene0002306;Unigene0002892;Unigene0003571;Unigene0003612;Unigene0003613;Unigene0003614;Unigene0003616;Unigene0003617;Unigene0004018;Unigene0004019;Unigene0004237;Unigene0004241;Unigene0004242;Unigene0004243;Unigene0004244;Unigene0004245;Unigene0004516;Unigene0004661;Unigene0005406;Unigene0005630;Unigene0005631;Unigene00…	K04870+K05637+K05849+K04861+K10366+K06485+K06481+K04863+K04853+K06585+K07372+K04858+K06482+K06483+K07610+K04860+K05692+K04869+K06525+K05699+K04857+K06265+K04851+K04850+K10381+K06583+K06587+K06586+K06484+K06584+K06487+K10056+K12641+K04873+K02105+K04866+K04867+K04868+K04871+K12569+K12563+K06589+K07597+K04865+K04859+K04864+K04862+K02620+K04492+K06493+K07601+K04962+K05691+K04491+K12564+K05719+K05853+…
Human Diseases	Infectious diseases: Viral	Measles	268	ko05162	Unigene0000282;Unigene0000721;Unigene0000781;Unigene0000782;Unigene0001100;Unigene0001428;Unigene0001942;Unigene0001982;Unigene0002350;Unigene0002351;Unigene0002797;Unigene0003228;Unigene0003984;Unigene0004423;Unigene0004717;Unigene0005197;Unigene0005198;Unigene0005199;Unigene0005258;Unigene0005329;Unigene0005909;Unigene0006236;Unigene0006333;Unigene0006334;Unigene0006564;Unigene0006815;Unigene00…	K04390+K06624+K11224+K11223+K04734+K04729+K05404+K10148+K06563+K04447+K04735+K04222+K04404+K07899+K05131+K05425+K02649+K04427+K04519+K08860+K09447+K06068+K04707+K05703+K03115+K10159+K00922+K05133+K04467+K05410+K11219+K11220+K04722+K06470+K11218+K03247+K04721+K02089+K03097+K05130+K03283+K02091+K06626+K03237+K12648+K12968+K12647+K04456+K04692+K11217+K04503+K14753+K10785+K04389+K10151+K04730+K11859+…
Organismal Systems	Development	Osteoclast differentiation	268	ko04380	Unigene0000300;Unigene0000301;Unigene0000840;Unigene0000841;Unigene0001100;Unigene0001123;Unigene0001124;Unigene0001250;Unigene0001719;Unigene0001720;Unigene0001721;Unigene0002453;Unigene0002712;Unigene0003228;Unigene0004423;Unigene0004553;Unigene0004689;Unigene0004690;Unigene0005149;Unigene0005197;Unigene0005198;Unigene0005199;Unigene0005225;Unigene0005329;Unigene0005655;Unigene0005657;Unigene00…	K14381+K04446+K04734+K04364+K09028+K04694+K08008+K04735+K04441+K07210+K08601+K04404+K05131+K07364+K02649+K04427+K04386+K04519+K09455+K05148+K08012+K04696+K04403+K04348+K05147+K04431+K06268+K05453+K05703+K03173+K05859+K04674+K00922+K05133+K04467+K04448+K11219+K11220+K07361+K14380+K07370+K04433+K08011+K05473+K04371+K04379+K04502+K09253+K14379+K08010+K08009+K09438+K03158+K05130+K04368+K08091+K04466+…
Human Diseases	Infectious diseases: Viral	Hepatitis C	264	ko05160	Unigene0000062;Unigene0001100;Unigene0001123;Unigene0001124;Unigene0001183;Unigene0001185;Unigene0001186;Unigene0001187;Unigene0002714;Unigene0002715;Unigene0003228;Unigene0004423;Unigene0004553;Unigene0004689;Unigene0004690;Unigene0005100;Unigene0005218;Unigene0005329;Unigene0005700;Unigene0006236;Unigene0006948;Unigene0007466;Unigene0007516;Unigene0008352;Unigene0008371;Unigene0008586;Unigene00…	K10030+K04734+K04364+K06087+K06088+K04706+K04735+K04441+K07210+K06508+K05131+K12473+K02649+K04696+K08860+K09447+K09444+K03099+K04354+K03173+K00922+K04467+K03456+K05410+K04361+K11219+K07294+K11220+K05401+K02158+K04357+K03250+K04371+K08536+K06698+K08524+K02833+K07827+K03171+K12077+K03158+K05130+K03237+K04440+K12648+K04382+K02861+K04456+K04692+K11217+K05842+K03156+K04365+K04451+K13885+K06625+K03083+…
Organismal Systems	Endocrine system	GnRH signaling pathway	261	ko04912	Unigene0001123;Unigene0001124;Unigene0001812;Unigene0003084;Unigene0003851;Unigene0003852;Unigene0003854;Unigene0004516;Unigene0004553;Unigene0005214;Unigene0005704;Unigene0005705;Unigene0007734;Unigene0008589;Unigene0008600;Unigene0008675;Unigene0008745;Unigene0008771;Unigene0008772;Unigene0009245;Unigene0009455;Unigene0010202;Unigene0010204;Unigene0010205;Unigene0010206;Unigene0010207;Unigene00…	K04364+K08523+K04464+K05858+K04853+K04441+K08521+K08049+K01047+K01398+K03099+K04431+K04345+K04632+K01115+K02183+K02677+K06068+K04857+K04374+K04375+K08042+K08044+K08047+K04634+K04635+K04851+K04850+K08045+K08046+K08522+K04515+K04448+K04361+K04428+K04433+K04280+K04371+K08048+K05871+K02833+K07827+K08043+K05250+K04393+K04368+K04440+K04369+K04430+K04420+K05704+K04432+K07763+K04421+K05252+K04958+K04960+…
Organismal Systems	Digestive system	Salivary secretion	257	ko04970	Unigene0003205;Unigene0003811;Unigene0003851;Unigene0003852;Unigene0003854;Unigene0004177;Unigene0004178;Unigene0004179;Unigene0004180;Unigene0004181;Unigene0004182;Unigene0004184;Unigene0004186;Unigene0004204;Unigene0004205;Unigene0004206;Unigene0004207;Unigene0004208;Unigene0004209;Unigene0004213;Unigene0004214;Unigene0004215;Unigene0004216;Unigene0004218;Unigene0004220;Unigene0005704;Unigene00…	K01538+K13855+K05858+K04963+K01539+K08049+K13899+K13901+K05850+K13504+K07376+K04345+K04632+K02183+K02677+K04975+K12319+K13912+K01540+K08042+K08044+K08047+K04634+K05742+K08045+K08046+K13908+K04135+K10951+K04131+K01242+K04142+K04136+K08048+K04137+K08043+K13240+K13915+K04936+K12318+K04141+K04958+K04960+K04959+K01176+K12550+K08041
Organismal Systems	Immune system	Fc gamma R-mediated phagocytosis	256	ko04666	Unigene0000674;Unigene0001492;Unigene0002606;Unigene0002988;Unigene0003032;Unigene0004768;Unigene0004769;Unigene0006232;Unigene0006233;Unigene0006236;Unigene0007512;Unigene0007513;Unigene0007514;Unigene0007734;Unigene0008284;Unigene0008285;Unigene0008286;Unigene0008545;Unigene0009245;Unigene0010180;Unigene0010202;Unigene0010204;Unigene0010205;Unigene0010206;Unigene0010207;Unigene0010208;Unigene00…	K04688+K12559+K04438+K05768+K01528+K05765+K01080+K02649+K05747+K01047+K03084+K12488+K01115+K02677+K06068+K05754+K05854+K05859+K06274+K00922+K06083+K05744+K05730+K08011+K07941+K12561+K05748+K04371+K12562+K04718+K00889+K05758+K05757+K04393+K04368+K08091+K12367+K04392+K05755+K04409+K04456+K08893+K05753+K05743+K07860+K05756+K05855+K13536+K06856+K06478+K04366
Environmental Information Processing	Signaling molecules and interaction	ECM-receptor interaction	255	ko04512	Unigene0000402;Unigene0000735;Unigene0001744;Unigene0001745;Unigene0001746;Unigene0001787;Unigene0001952;Unigene0002055;Unigene0002270;Unigene0002272;Unigene0002518;Unigene0003563;Unigene0003564;Unigene0003571;Unigene0003612;Unigene0003613;Unigene0003614;Unigene0003616;Unigene0003617;Unigene0003625;Unigene0003626;Unigene0003627;Unigene0003628;Unigene0004661;Unigene0004900;Unigene0004901;Unigene00…	K06237+K06252+K05637+K05636+K06236+K06262+K05717+K06485+K06481+K06240+K06585+K06824+K06261+K06482+K06483+K06246+K06238+K06525+K04659+K06247+K06265+K06583+K06587+K06586+K06244+K06259+K06484+K06584+K06487+K06255+K06267+K06254+K06257+K06245+K06251+K06258+K06263+K06589+K06249+K06241+K06493+K06248+K05635+K05719+K06588+K06591+K06256+K06480+K03900+K06243
Human Diseases	Infectious diseases: Parasitic	Chagas disease (American trypanosomiasis)	251	ko05142	Unigene0000062;Unigene0000282;Unigene0000803;Unigene0000804;Unigene0001100;Unigene0001130;Unigene0001131;Unigene0001215;Unigene0001322;Unigene0001428;Unigene0001442;Unigene0003228;Unigene0003408;Unigene0003738;Unigene0003739;Unigene0003851;Unigene0003852;Unigene0003854;Unigene0004358;Unigene0004423;Unigene0004553;Unigene0004689;Unigene0004690;Unigene0004725;Unigene0005491;Unigene0005492;Unigene00…	K10030+K04390+K04534+K04734+K08057+K03990+K03987+K04729+K10169+K04500+K05858+K04398+K04735+K04441+K07210+K04633+K04630+K05425+K02649+K04519+K04724+K04632+K04354+K04634+K04636+K04635+K04674+K10159+K00922+K05133+K04467+K03456+K02373+K04448+K04637+K14624+K04371+K04379+K03986+K03988+K13377+K03158+K04440+K13376+K04382+K04430+K04456+K06453+K05842+K03156+K10785+K04389+K03916+K05408+K04730+K04388+K10161+…
Organismal Systems	Immune system	T cell receptor signaling pathway	250	ko04660	Unigene0000840;Unigene0000841;Unigene0001100;Unigene0001123;Unigene0001124;Unigene0002712;Unigene0003228;Unigene0004423;Unigene0004553;Unigene0004593;Unigene0004594;Unigene0004689;Unigene0004690;Unigene0005225;Unigene0005655;Unigene0005657;Unigene0006236;Unigene0006333;Unigene0006334;Unigene0007898;Unigene0008402;Unigene0008404;Unigene0008405;Unigene0008406;Unigene0008600;Unigene0008675;Unigene00…	K04446+K04734+K04364+K04735+K04441+K04513+K07210+K07364+K02649+K04427+K07368+K04348+K03099+K04431+K06268+K06068+K04707+K05703+K05735+K07369+K00922+K04467+K04410+K04448+K06459+K07360+K05730+K07361+K06470+K07363+K07365+K04371+K02089+K04379+K06458+K02833+K07827+K07366+K04393+K06454+K12077+K04368+K04350+K04466+K04440+K12076+K04369+K04409+K04456+K06453+K07367+K03156+K10785+K03161+K06538+K04415+K05734+…
Organismal Systems	Endocrine system	Melanogenesis	245	ko04916	Unigene0000113;Unigene0000115;Unigene0000803;Unigene0000804;Unigene0001337;Unigene0001339;Unigene0001727;Unigene0003200;Unigene0003752;Unigene0003753;Unigene0003851;Unigene0003852;Unigene0003854;Unigene0003951;Unigene0004499;Unigene0004500;Unigene0004696;Unigene0004697;Unigene0004698;Unigene0005491;Unigene0005492;Unigene0005493;Unigene0005494;Unigene0005495;Unigene0005498;Unigene0005499;Unigene00…	K00505+K04534+K09048+K00714+K00506+K05858+K04199+K04630+K08049+K09455+K01064+K00408+K02353+K04345+K04632+K02183+K02677+K08042+K08044+K08047+K04634+K08045+K08046+K04515+K01827+K01558+K02375+K02329+K02105+K04198+K05228+K00312+K00572+K00444+K04371+K02376+K08048+K02833+K07827+K08043+K00182+K04368+K05461+K04369+K02620+K04492+K04491+K05870+K04498+K02842+K05227+K05091+K04490+K02235+K03083+K01384+K02432+…
Organismal Systems	Digestive system	Bile secretion	244	ko04976	Unigene0000369;Unigene0000922;Unigene0001065;Unigene0001066;Unigene0001904;Unigene0002061;Unigene0002915;Unigene0003173;Unigene0003174;Unigene0003205;Unigene0003303;Unigene0003304;Unigene0003811;Unigene0004204;Unigene0004205;Unigene0004206;Unigene0004207;Unigene0004208;Unigene0004209;Unigene0004213;Unigene0004214;Unigene0004215;Unigene0004216;Unigene0004218;Unigene0004220;Unigene0004807;Unigene00…	K00659+K01672+K13857+K00699+K01538+K08204+K13855+K01539+K14360+K07424+K12473+K08049+K05667+K04943+K05666+K05043+K04345+K04632+K05658+K01540+K08042+K08044+K08047+K05742+K08045+K08046+K00021+K12040+K05664+K04588+K08205+K05673+K14341+K05031+K09877+K08048+K08524+K14361+K14158+K08563+K08043+K05681+K08198+K07299+K14349+K13575+K00489+K09869+K09864+K01253+K05684+K13885+K03460+K08537+K05683+K14342+K08041
Cellular Processes	Cell growth and death	Cell cycle	236	ko04110	Unigene0000346;Unigene0000721;Unigene0000727;Unigene0001174;Unigene0001259;Unigene0003076;Unigene0003361;Unigene0003408;Unigene0003738;Unigene0003739;Unigene0006702;Unigene0007072;Unigene0007477;Unigene0007478;Unigene0007479;Unigene0007952;Unigene0008058;Unigene0008672;Unigene0009496;Unigene0009561;Unigene0009562;Unigene0010229;Unigene0010664;Unigene0011348;Unigene0011350;Unigene0012542;Unigene00…	K06620+K06624+K13728+K06669+K06635+K03358+K06643+K04500+K02202+K02542+K06670+K02541+K06634+K02212+K06638+K05866+K06645+K02213+K03363+K06623+K04685+K05868+K04683+K04377+K02540+K06630+K02214+K09993+K06636+K04681+K03352+K02607+K06067+K03350+K04402+K02089+K06639+K06622+K02180+K02604+K03353+K06671+K13377+K06637+K02091+K06626+K02087+K03349+K04501+K03357+K13376+K03354+K06619+K06627+K04503+K06631+K04728+…
Cellular Processes	Cellular community	Gap junction	233	ko04540	Unigene0001123;Unigene0001124;Unigene0001815;Unigene0003084;Unigene0003851;Unigene0003852;Unigene0003854;Unigene0004150;Unigene0004151;Unigene0004153;Unigene0004154;Unigene0004155;Unigene0004156;Unigene0004194;Unigene0004195;Unigene0004196;Unigene0004361;Unigene0004362;Unigene0004363;Unigene0004364;Unigene0004365;Unigene0005406;Unigene0005491;Unigene0005492;Unigene0005494;Unigene0005495;Unigene00…	K04364+K04289+K04464+K05858+K07374+K05701+K07375+K07372+K04630+K08049+K07376+K03099+K04345+K04632+K04157+K04145+K02677+K12319+K08042+K08044+K08047+K04634+K04635+K05089+K08045+K08046+K04361+K04359+K04357+K04371+K08048+K04144+K07373+K02833+K07827+K08043+K04604+K04368+K02087+K04369+K08959+K04420+K05704+K12318+K04141+K05450+K04463+K04958+K04960+K04959+K04363+K08041+K04366
Human Diseases	Cancers: Specific types	Small cell lung cancer	232	ko05222	Unigene0000346;Unigene0000402;Unigene0000721;Unigene0001100;Unigene0001744;Unigene0001745;Unigene0001746;Unigene0001787;Unigene0002518;Unigene0003228;Unigene0003571;Unigene0003612;Unigene0003613;Unigene0003614;Unigene0003616;Unigene0003617;Unigene0003625;Unigene0003626;Unigene0003627;Unigene0003628;Unigene0004423;Unigene0004689;Unigene0004690;Unigene0004914;Unigene0005667;Unigene0005779;Unigene00…	K06620+K06237+K06624+K04734+K05637+K05636+K05717+K06485+K06481+K06240+K04735+K07210+K06482+K08528+K02649+K06246+K02219+K09848+K01110+K05725+K06247+K04725+K04685+K03173+K00922+K04467+K04377+K06244+K06487+K04399+K02084+K02089+K06245+K08524+K08525+K08526+K04570+K02091+K06626+K02161+K06241+K04456+K11987+K04503+K05635+K08738+K05719+K04451+K06618+K09849+K04453+K03175+K03174+K07209+K02580+K09389+K03875+…
Genetic Information Processing	Folding, sorting and degradation	Ubiquitin mediated proteolysis	232	ko04120	Unigene0000853;Unigene0000854;Unigene0000856;Unigene0000857;Unigene0001125;Unigene0001392;Unigene0001518;Unigene0001519;Unigene0001719;Unigene0001720;Unigene0001721;Unigene0002714;Unigene0002715;Unigene0003076;Unigene0003361;Unigene0004303;Unigene0004525;Unigene0004586;Unigene0004587;Unigene0004595;Unigene0004645;Unigene0004646;Unigene0004647;Unigene0004922;Unigene0004926;Unigene0004929;Unigene00…	K04678+K03178+K10577+K10582+K04694+K04706+K03358+K06643+K04649+K03362+K04552+K10596+K10614+K10615+K07868+K10585+K03869+K04696+K10581+K10264+K10599+K10570+K10140+K02207+K04707+K03363+K04725+K10686+K10260+K03871+K10578+K10447+K10579+K05633+K10054+K10587+K10589+K10608+K10571+K10602+K10573+K10601+K03352+K04506+K03350+K04554+K10609+K10610+K06689+K10575+K03353+K10600+K10606+K10598+K05632+K03873+K03349+…
Cellular Processes	Cell growth and death	Oocyte meiosis	228	ko04114	Unigene0000727;Unigene0000802;Unigene0001174;Unigene0001259;Unigene0002545;Unigene0003076;Unigene0003262;Unigene0003470;Unigene0004290;Unigene0004292;Unigene0004293;Unigene0004553;Unigene0004586;Unigene0004587;Unigene0004608;Unigene0004609;Unigene0005704;Unigene0005705;Unigene0008402;Unigene0008404;Unigene0008405;Unigene0008406;Unigene0008745;Unigene0009455;Unigene0009959;Unigene0009960;Unigene00…	K13728+K08557+K06669+K06635+K11584+K03358+K11481+K02602+K06269+K04441+K03362+K08049+K04348+K04345+K02183+K06268+K03363+K05459+K05868+K08042+K08044+K08047+K08045+K08046+K04373+K03456+K06630+K11580+K04515+K04526+K06636+K08694+K03352+K05087+K04371+K08048+K03350+K10292+K08043+K03353+K04368+K08836+K06626+K02087+K03349+K03357+K03354+K04382+K06631+K13055+K13056+K06633+K03347+K03348+K12456+K04958+K04960+…
Organismal Systems	Digestive system	Gastric acid secretion	226	ko04971	Unigene0000922;Unigene0002915;Unigene0003154;Unigene0003811;Unigene0003851;Unigene0003852;Unigene0003854;Unigene0004204;Unigene0004205;Unigene0004206;Unigene0004207;Unigene0004208;Unigene0004209;Unigene0004213;Unigene0004214;Unigene0004215;Unigene0004216;Unigene0004218;Unigene0004220;Unigene0004845;Unigene0005491;Unigene0005492;Unigene0005494;Unigene0005495;Unigene0005498;Unigene0005499;Unigene00…	K01672+K00907+K13855+K05858+K01539+K04913+K04630+K08049+K04926+K05692+K04345+K04632+K04218+K02183+K02677+K01540+K08042+K08044+K08047+K04634+K05742+K08045+K08046+K05003+K04515+K04131+K05237+K05031+K08048+K08043+K01543+K05008+K08007+K04896+K04150+K04920+K04958+K04960+K04959+K04996+K04995+K01542+K08041
Cellular Processes	Cellular community	Adherens junction	226	ko04520	Unigene0000478;Unigene0000479;Unigene0002847;Unigene0003408;Unigene0003585;Unigene0003738;Unigene0003739;Unigene0003903;Unigene0003904;Unigene0004008;Unigene0004194;Unigene0004195;Unigene0004196;Unigene0004593;Unigene0004594;Unigene0005669;Unigene0005670;Unigene0005672;Unigene0005673;Unigene0006204;Unigene0006239;Unigene0006240;Unigene0006327;Unigene0006333;Unigene0006334;Unigene0006820;Unigene00…	K06081+K05695+K04500+K05700+K06086+K04527+K05701+K04513+K05694+K06084+K05099+K05689+K04427+K05692+K05747+K04468+K05702+K06531+K05699+K05703+K03115+K04674+K06085+K06083+K06592+K04361+K14394+K06593+K02105+K05767+K05748+K05087+K04371+K03097+K05706+K04393+K05693+K08889+K04501+K04392+K07861+K02620+K04492+K05627+K05690+K06082+K05691+K04491+K05753+K05704+K05705+K04498+K04388+K05698+K04490+K07860+K04362+…
Cellular Processes	Transport and catabolism	Lysosome	222	ko04142	Unigene0000440;Unigene0000528;Unigene0000529;Unigene0001309;Unigene0001310;Unigene0001311;Unigene0002478;Unigene0002689;Unigene0002998;Unigene0002999;Unigene0003572;Unigene0003704;Unigene0004679;Unigene0004680;Unigene0004990;Unigene0005398;Unigene0005678;Unigene0005982;Unigene0006085;Unigene0006086;Unigene0006175;Unigene0006302;Unigene0006699;Unigene0006700;Unigene0006822;Unigene0007528;Unigene00…	K08239+K12404+K12393+K12396+K01158+K04645+K12301+K02154+K12382+K14410+K01205+K01373+K01197+K12350+K12347+K01365+K10087+K12386+K12397+K12399+K06528+K06497+K03662+K12384+K02155+K12401+K01379+K12398+K03661+K12388+K02146+K12316+K01135+K01363+K01275+K12373+K01186+K12394+K12387+K14379+K01132+K12391+K12390+K01279+K01189+K01137+K12392+K01217+K12402+K12395+K02144+K01371+K12307+K12385+K01206+K01368+K01202+…
Organismal Systems	Digestive system	Protein digestion and absorption	220	ko04974	Unigene0000023;Unigene0000402;Unigene0000771;Unigene0000846;Unigene0001314;Unigene0001322;Unigene0001323;Unigene0001952;Unigene0002248;Unigene0002270;Unigene0002272;Unigene0003113;Unigene0003205;Unigene0003563;Unigene0003564;Unigene0004204;Unigene0004205;Unigene0004206;Unigene0004207;Unigene0004208;Unigene0004209;Unigene0004213;Unigene0004214;Unigene0004215;Unigene0004216;Unigene0004218;Unigene00…	K13867+K06237+K14211+K08131+K06519+K06823+K06236+K05849+K01278+K01538+K01539+K04926+K01346+K08133+K06238+K14206+K01540+K01312+K12040+K13868+K08135+K04916+K01285+K01345+K01300+K01298+K08187+K05334+K08132+K14207+K07603+K05616+K01310+K09708+K14210+K06002+K08779+K01291+K05006+K01389+K14208+K08606+K09632+K13781+K14209+K05612
Human Diseases	Cancers: Specific types	Prostate cancer	218	ko05215	Unigene0000346;Unigene0000602;Unigene0000721;Unigene0000802;Unigene0001100;Unigene0001123;Unigene0001124;Unigene0001337;Unigene0001339;Unigene0003200;Unigene0003228;Unigene0003361;Unigene0004423;Unigene0004608;Unigene0004609;Unigene0004689;Unigene0004690;Unigene0004696;Unigene0004697;Unigene0004698;Unigene0005174;Unigene0006236;Unigene0006784;Unigene0006785;Unigene0008600;Unigene0008713;Unigene00…	K06620+K00799+K06624+K08557+K04734+K04364+K09048+K06643+K04735+K07210+K02649+K06276+K03099+K01110+K05459+K04374+K05089+K00922+K04467+K04361+K04526+K02158+K04399+K02105+K04079+K04359+K04357+K05087+K04371+K09047+K02833+K07827+K04368+K05093+K06626+K07201+K02161+K04369+K02620+K04492+K04456+K04503+K04491+K12344+K05870+K08774+K04498+K04365+K04451+K04490+K06618+K06625+K03083+K08845+K07209+K07203+K04362+…
Environmental Information Processing	Signal transduction	ErbB signaling pathway	218	ko04012	Unigene0000674;Unigene0000721;Unigene0000781;Unigene0000782;Unigene0001123;Unigene0001124;Unigene0001812;Unigene0002606;Unigene0006236;Unigene0007931;Unigene0007932;Unigene0007933;Unigene0008600;Unigene0008675;Unigene0009328;Unigene0009330;Unigene0009587;Unigene0010202;Unigene0010204;Unigene0010205;Unigene0010206;Unigene0010207;Unigene0010209;Unigene0010216;Unigene0010278;Unigene0010279;Unigene00…	K04688+K06624+K11224+K11223+K04364+K08523+K04438+K02649+K05457+K03099+K04431+K05725+K08887+K02677+K04707+K05735+K04375+K05859+K00922+K04410+K06279+K04377+K04515+K04448+K04361+K02158+K07205+K07365+K04357+K05085+K04371+K05084+K09782+K02833+K07827+K04368+K09784+K04440+K04369+K04430+K06619+K04409+K04456+K09783+K09593+K05704+K08774+K05734+K04365+K06625+K03083+K08845+K05455+K07203+K05456+K05083+K05736+…
Genetic Information Processing	Translation	RNA transport	217	ko03013	Unigene0000576;Unigene0000770;Unigene0001392;Unigene0001445;Unigene0001446;Unigene0001447;Unigene0002693;Unigene0002695;Unigene0002696;Unigene0002698;Unigene0003117;Unigene0003186;Unigene0003337;Unigene0003414;Unigene0004145;Unigene0004550;Unigene0005374;Unigene0005375;Unigene0005529;Unigene0007023;Unigene0008607;Unigene0008624;Unigene0008625;Unigene0008961;Unigene0008963;Unigene0008964;Unigene00…	K12881+K14296+K10577+K14320+K12172+K14288+K03252+K01164+K12877+K14322+K14314+K14289+K03260+K12880+K13132+K13171+K03231+K12875+K12160+K14310+K03257+K14326+K14319+K05749+K12883+K03239+K03537+K14309+K14299+K14525+K13151+K03258+K14284+K07205+K12878+K13136+K13025+K12882+K03247+K13130+K14313+K03250+K14303+K14307+K14300+K14324+K14328+K14298+K13126+K03259+K14327+K14301+K14293+K12879+K00784+K14292+K13135+…
Organismal Systems	Immune system	Natural killer cell mediated cytotoxicity	205	ko04650	Unigene0000282;Unigene0000840;Unigene0000841;Unigene0001123;Unigene0001124;Unigene0001382;Unigene0001383;Unigene0002712;Unigene0005225;Unigene0005329;Unigene0006236;Unigene0008402;Unigene0008404;Unigene0008405;Unigene0008406;Unigene0008600;Unigene0008707;Unigene0009592;Unigene0009959;Unigene0009960;Unigene0010202;Unigene0010204;Unigene0010205;Unigene0010206;Unigene0010207;Unigene0010209;Unigene00…	K04390+K04446+K04364+K07984+K05131+K02649+K04348+K03099+K07818+K06268+K02677+K05703+K07989+K05859+K06751+K00922+K05133+K06279+K02187+K07360+K04722+K05730+K07361+K04721+K04371+K05871+K07983+K02833+K07827+K05130+K04368+K04369+K04392+K07861+K06464+K04409+K06453+K03156+K04389+K07988+K07293+K04365+K07990+K05856+K07860+K08845+K05855+K05697+K01353+K06856+K05718+K04366+K07992+K04726
Human Diseases	Infectious diseases: Bacterial	Pathogenic Escherichia coli infection	205	ko05130	Unigene0001183;Unigene0001185;Unigene0001186;Unigene0001187;Unigene0002385;Unigene0003650;Unigene0003651;Unigene0003652;Unigene0004150;Unigene0004151;Unigene0004153;Unigene0004154;Unigene0004155;Unigene0004156;Unigene0004361;Unigene0004362;Unigene0004363;Unigene0004364;Unigene0004365;Unigene0004593;Unigene0004594;Unigene0005218;Unigene0005485;Unigene0006327;Unigene0006820;Unigene0006821;Unigene00…	K06087+K06088+K07604+K06106+K07374+K07375+K04513+K12791+K05689+K05692+K05747+K02677+K05754+K05703+K06630+K02105+K07365+K10168+K05758+K05757+K04393+K04514+K05755+K06619+K08007+K05719+K11294+K05756
Human Diseases	Neurodegenerative diseases	Parkinson's disease	205	ko05012	Unigene0000067;Unigene0000106;Unigene0000107;Unigene0000108;Unigene0001125;Unigene0001258;Unigene0001312;Unigene0001462;Unigene0001532;Unigene0001533;Unigene0001534;Unigene0002957;Unigene0003034;Unigene0003354;Unigene0003445;Unigene0004595;Unigene0004915;Unigene0005158;Unigene0006656;Unigene0006840;Unigene0007790;Unigene0008033;Unigene0008037;Unigene0008421;Unigene0008422;Unigene0008423;Unigene00…	K02270+K03948+K03178+K03954+K00411+K00235+K00412+K03942+K02268+K09565+K11353+K04552+K02128+K02133+K03966+K00416+K04243+K00419+K02256+K03950+K15041+K05862+K15040+K02267+K02187+K03937+K03941+K10578+K05863+K04399+K00413+K02084+K00501+K02264+K02126+K00420+K03963+K03935+K04558+K03967+K00417+K02272+K04554+K03944+K03881+K02265+K03968+K02266+K10575+K08155+K11351+K00415+K03878+K04557+K02263+K05036+K03879+…
Human Diseases	Cardiovascular diseases	Viral myocarditis	204	ko05416	Unigene0001744;Unigene0001745;Unigene0001746;Unigene0002892;Unigene0003667;Unigene0003668;Unigene0003669;Unigene0003670;Unigene0003671;Unigene0003672;Unigene0003673;Unigene0003674;Unigene0003675;Unigene0003676;Unigene0003677;Unigene0003678;Unigene0004018;Unigene0004019;Unigene0004358;Unigene0004726;Unigene0004727;Unigene0005146;Unigene0005311;Unigene0005529;Unigene0006820;Unigene0006821;Unigene00…	K05637+K10366+K10352+K04398+K06788+K06752+K03260+K05692+K03160+K07818+K08887+K05703+K06265+K06751+K02187+K06470+K04399+K12563+K04392+K07861+K06278+K06464+K06619+K04503+K10785+K03161+K12564+K08738+K07860+K12566+K04006+K06856+K05718+K04726
Organismal Systems	Nervous system	Long-term potentiation	203	ko04720	Unigene0003134;Unigene0003851;Unigene0003852;Unigene0003854;Unigene0004033;Unigene0004290;Unigene0004292;Unigene0004293;Unigene0008402;Unigene0008404;Unigene0008405;Unigene0008406;Unigene0008431;Unigene0008432;Unigene0008745;Unigene0009455;Unigene0009959;Unigene0009960;Unigene0010202;Unigene0010204;Unigene0010205;Unigene0010206;Unigene0010207;Unigene0010209;Unigene0010216;Unigene0011105;Unigene00…	K05209+K05858+K05208+K06269+K04348+K05197+K04345+K02183+K06268+K02677+K04374+K04634+K04850+K04373+K04353+K05211+K04515+K07836+K04371+K08048+K02833+K07827+K04604+K04368+K05869+K08014+K05210+K05198+K04369+K08050+K05212+K04498+K04365+K06270+K08845+K04958+K04960+K04959+K08041+K04366
Environmental Information Processing	Signal transduction	TGF-beta signaling pathway	202	ko04350	Unigene0000674;Unigene0000853;Unigene0000854;Unigene0000856;Unigene0000857;Unigene0000955;Unigene0001753;Unigene0001891;Unigene0002344;Unigene0003408;Unigene0003738;Unigene0003739;Unigene0004593;Unigene0004594;Unigene0004953;Unigene0005289;Unigene0005843;Unigene0008334;Unigene0008639;Unigene0008640;Unigene0009631;Unigene0011110;Unigene0011111;Unigene0011112;Unigene0011348;Unigene0011528;Unigene00…	K04688+K04678+K04667+K04663+K04680+K04671+K04500+K04513+K04679+K04673+K04658+K13596+K04676+K04659+K04657+K04685+K13578+K04674+K04683+K04675+K03456+K04377+K04662+K04681+K04668+K04664+K04661+K04670+K04371+K04677+K13377+K08023+K04514+K04501+K13376+K04382+K04684+K03156+K04686+K04665+K04682+K04660+K04498+K04388+K03347+K13568+K03094+K03868
Organismal Systems	Nervous system	Long-term depression	200	ko04730	Unigene0000803;Unigene0000804;Unigene0002474;Unigene0002476;Unigene0003851;Unigene0003852;Unigene0003854;Unigene0004181;Unigene0004183;Unigene0004185;Unigene0004965;Unigene0005491;Unigene0005492;Unigene0005493;Unigene0005494;Unigene0005495;Unigene0005498;Unigene0005499;Unigene0005500;Unigene0005502;Unigene0005504;Unigene0005505;Unigene0007543;Unigene0007544;Unigene0007734;Unigene0008431;Unigene00…	K04534+K04578+K05858+K04961+K04344+K04630+K01047+K05197+K07376+K04632+K02677+K12319+K05854+K05459+K04634+K04635+K03456+K05256+K05087+K04371+K02833+K07827+K04604+K04368+K05207+K13240+K05198+K05199+K04369+K04382+K04365+K12318+K04639+K04346+K08845+K04958+K04960+K04959+K04535+K04366
Environmental Information Processing	Signal transduction	Phosphatidylinositol signaling system	200	ko04070	Unigene0000798;Unigene0002462;Unigene0003851;Unigene0003852;Unigene0003854;Unigene0006108;Unigene0006236;Unigene0006317;Unigene0007490;Unigene0008284;Unigene0008285;Unigene0008286;Unigene0008388;Unigene0008509;Unigene0008713;Unigene0009393;Unigene0009394;Unigene0009395;Unigene0009455;Unigene0010202;Unigene0010204;Unigene0010205;Unigene0010206;Unigene0010207;Unigene0010209;Unigene0010216;Unigene00…	K00999+K00923+K05858+K00901+K02649+K05857+K03084+K01099+K01106+K01110+K00888+K02183+K02677+K01092+K05859+K00922+K01107+K00911+K01109+K00889+K00913+K13711+K10572+K00920+K00981+K00914+K05860+K00921+K04958+K04960+K04959+K05861
Organismal Systems	Endocrine system	Progesterone-mediated oocyte maturation	197	ko04914	Unigene0000727;Unigene0003076;Unigene0003262;Unigene0003470;Unigene0004553;Unigene0005491;Unigene0005492;Unigene0005494;Unigene0005495;Unigene0005498;Unigene0005499;Unigene0005500;Unigene0005502;Unigene0005504;Unigene0005505;Unigene0005704;Unigene0005705;Unigene0006236;Unigene0007543;Unigene0007544;Unigene0008745;Unigene0009360;Unigene0009361;Unigene0009362;Unigene0009496;Unigene0009561;Unigene00…	K13728+K03358+K11481+K02602+K04441+K04630+K08049+K02649+K04345+K13296+K06638+K05866+K06645+K05459+K05868+K08042+K08044+K08047+K08045+K08046+K00922+K04373+K04526+K08694+K04079+K03352+K05087+K04371+K08048+K03350+K07827+K08043+K03353+K04368+K02087+K03349+K03357+K04440+K03354+K04456+K06627+K06631+K04365+K03364+K06633+K03348+K08845+K12456+K02178+K04367+K03355+K08041+K03351+K04366+K02537+K02206
Human Diseases	Infectious diseases: Bacterial	Bacterial invasion of epithelial cells	196	ko05100	Unigene0000727;Unigene0001358;Unigene0002518;Unigene0002606;Unigene0003032;Unigene0003572;Unigene0003585;Unigene0003650;Unigene0003651;Unigene0003652;Unigene0004593;Unigene0004594;Unigene0006236;Unigene0006239;Unigene0006240;Unigene0006327;Unigene0006820;Unigene0006821;Unigene0007512;Unigene0007513;Unigene0007514;Unigene0009328;Unigene0009330;Unigene0010278;Unigene0010279;Unigene0010281;Unigene00…	K13728+K05760+K05717+K04438+K01528+K04645+K05700+K06106+K04513+K02649+K05099+K05689+K05692+K05747+K05725+K04707+K05754+K07863+K00922+K06279+K06484+K06272+K02105+K13738+K05748+K05758+K05757+K12958+K05726+K04393+K13708+K04392+K06278+K05755+K05691+K09593+K05753+K05704+K04646+K05719+K13736+K05756+K13744+K12366+K12959+K04644
Metabolism	Energy metabolism	Oxidative phosphorylation	195	ko00190	Unigene0000067;Unigene0000106;Unigene0000107;Unigene0000108;Unigene0000557;Unigene0001258;Unigene0001312;Unigene0001462;Unigene0001532;Unigene0001533;Unigene0001534;Unigene0002957;Unigene0003034;Unigene0003445;Unigene0004679;Unigene0004680;Unigene0004915;Unigene0005158;Unigene0006067;Unigene0006656;Unigene0006840;Unigene0007790;Unigene0007962;Unigene0007963;Unigene0008033;Unigene0008211;Unigene00…	K02270+K03948+K02145+K03954+K00411+K00235+K00412+K03942+K02268+K11353+K02154+K02128+K02259+K02133+K03966+K02151+K00416+K02260+K00419+K02256+K03950+K03662+K02148+K02267+K02155+K03661+K03937+K03941+K02146+K02130+K00413+K02264+K02126+K00420+K03963+K03935+K03967+K00417+K02272+K03944+K03881+K02265+K02150+K03968+K02129+K02266+K01543+K11351+K02147+K01507+K00415+K03878+K02263+K03879+K02144+K02258+K03936+…
Environmental Information Processing	Signal transduction	Jak-STAT signaling pathway	195	ko04630	Unigene0000249;Unigene0000781;Unigene0000782;Unigene0001123;Unigene0001124;Unigene0001396;Unigene0001397;Unigene0001398;Unigene0001719;Unigene0001720;Unigene0001721;Unigene0002027;Unigene0002028;Unigene0002714;Unigene0002715;Unigene0002774;Unigene0003984;Unigene0004261;Unigene0004451;Unigene0005329;Unigene0005330;Unigene0005729;Unigene0005909;Unigene0006236;Unigene0007516;Unigene0008600;Unigene00…	K00965+K05056+K11225+K11224+K11223+K04364+K05064+K04694+K05139+K05136+K04706+K05060+K04447+K04698+K05061+K05131+K05135+K05076+K05425+K02649+K04696+K03099+K05075+K04707+K11222+K00922+K05133+K05134+K04377+K05079+K04699+K05080+K11219+K11220+K05071+K04704+K11218+K05062+K05057+K04702+K05437+K04703+K04701+K05439+K05137+K05058+K04705+K05130+K04570+K05438+K05063+K05074+K04456+K04692+K11217+K04503+K05059+…
Genetic Information Processing	Transcription	Spliceosome	193	ko03040	Unigene0000411;Unigene0000412;Unigene0000413;Unigene0000414;Unigene0000494;Unigene0000576;Unigene0000589;Unigene0001165;Unigene0003414;Unigene0003962;Unigene0004558;Unigene0004559;Unigene0004560;Unigene0004561;Unigene0006149;Unigene0006414;Unigene0006415;Unigene0006877;Unigene0007023;Unigene0007315;Unigene0007316;Unigene0007363;Unigene0008574;Unigene0008575;Unigene0008580;Unigene0009569;Unigene00…	K12822+K12873+K12881+K12874+K12866+K12877+K12884+K12893+K12890+K12835+K12880+K12863+K12834+K12888+K10599+K12875+K12821+K12892+K12820+K12883+K11984+K12864+K12896+K12627+K11091+K12871+K12887+K12843+K12624+K12897+K12841+K12878+K13025+K12882+K11098+K12836+K12848+K12831+K09564+K09567+K12840+K06063+K12741+K12849+K12621+K12859+K12816+K12858+K12842+K12847+K11092+K11086+K12869+K12819+K12818+K12885+K12823+…
Human Diseases	Cancers: Specific types	Chronic myeloid leukemia	187	ko05220	Unigene0000346;Unigene0000721;Unigene0000781;Unigene0000782;Unigene0001100;Unigene0001123;Unigene0001124;Unigene0002606;Unigene0003228;Unigene0003361;Unigene0003408;Unigene0003738;Unigene0003739;Unigene0004423;Unigene0004689;Unigene0004690;Unigene0006236;Unigene0008600;Unigene0008834;Unigene0010278;Unigene0010279;Unigene0010281;Unigene0011994;Unigene0011996;Unigene0012584;Unigene0012585;Unigene00…	K06620+K06624+K11224+K11223+K04734+K04364+K04438+K06643+K04500+K04735+K07210+K02649+K03099+K04496+K04707+K04674+K00922+K04467+K06279+K04377+K02158+K08878+K04371+K06067+K02089+K02833+K07827+K13377+K04368+K08091+K04570+K02091+K04501+K04369+K13376+K06619+K04456+K04503+K04462+K07293+K04365+K04388+K04451+K08367+K06618+K06625+K08845+K07209+K02580+K09389+K04366
Organismal Systems	Immune system	B cell receptor signaling pathway	186	ko04662	Unigene0000840;Unigene0000841;Unigene0001100;Unigene0001123;Unigene0001124;Unigene0002712;Unigene0003228;Unigene0004423;Unigene0004689;Unigene0004690;Unigene0005100;Unigene0005225;Unigene0006236;Unigene0007898;Unigene0008284;Unigene0008285;Unigene0008286;Unigene0008402;Unigene0008404;Unigene0008405;Unigene0008406;Unigene0008600;Unigene0009592;Unigene0009959;Unigene0009960;Unigene0010202;Unigene00…	K04446+K04734+K04364+K04735+K07210+K06508+K02649+K07368+K03084+K04348+K03099+K06268+K02677+K05854+K07369+K05859+K00922+K04467+K04448+K05730+K07370+K12229+K04371+K04379+K12230+K02833+K07827+K04368+K06467+K06566+K04369+K04392+K07861+K04456+K07367+K06506+K07371+K06507+K03083+K07860+K07209+K05855+K02580+K05697+K06856+K05872+K04366
Organismal Systems	Immune system	Toll-like receptor signaling pathway	184	ko04620	Unigene0000062;Unigene0000508;Unigene0000509;Unigene0001100;Unigene0001428;Unigene0001442;Unigene0001443;Unigene0001444;Unigene0001942;Unigene0003228;Unigene0004358;Unigene0004423;Unigene0004553;Unigene0004689;Unigene0004690;Unigene0005197;Unigene0005198;Unigene0005199;Unigene0005329;Unigene0005909;Unigene0006236;Unigene0006333;Unigene0006334;Unigene0006636;Unigene0006815;Unigene0006816;Unigene00…	K10030+K05402+K04734+K04729+K05398+K10169+K05404+K04398+K04735+K04441+K07210+K04404+K05131+K05425+K02649+K04427+K12671+K04519+K04403+K09447+K03160+K04431+K10159+K00922+K04467+K02373+K05410+K04448+K11220+K05401+K12964+K04433+K04371+K10168+K04379+K05130+K04368+K01371+K04440+K04369+K04392+K10170+K02861+K04430+K04456+K05842+K03156+K04415+K05408+K04730+K04432+K10161+K03175+K03174+K07209+K02580+K05411+…
Human Diseases	Cancers: Specific types	Pancreatic cancer	180	ko05212	Unigene0000346;Unigene0003408;Unigene0003738;Unigene0003739;Unigene0004423;Unigene0004689;Unigene0004690;Unigene0006236;Unigene0008365;Unigene0009245;Unigene0011994;Unigene0011996;Unigene0012584;Unigene0012585;Unigene0012730;Unigene0012942;Unigene0012943;Unigene0013361;Unigene0013501;Unigene0014446;Unigene0014447;Unigene0014448;Unigene0014466;Unigene0015192;Unigene0015420;Unigene0015507;Unigene00…	K06620+K04500+K04735+K07210+K02649+K05729+K01115+K04674+K00922+K04467+K04361+K07835+K11220+K05449+K02158+K04399+K05448+K04357+K04371+K02089+K07827+K04393+K13377+K04368+K07834+K04570+K02091+K04501+K04440+K08775+K04392+K07861+K13376+K04456+K04692+K11217+K04503+K08774+K04365+K04388+K04451+K08773+K06618+K07860+K08845+K07209+K02580+K04482+K09389+K05083+K08732+K04366
Human Diseases	Cancers: Specific types	Renal cell carcinoma	180	ko05211	Unigene0001123;Unigene0001124;Unigene0002606;Unigene0005376;Unigene0006236;Unigene0006239;Unigene0006240;Unigene0006354;Unigene0007990;Unigene0007991;Unigene0007993;Unigene0007994;Unigene0008600;Unigene0011165;Unigene0011166;Unigene0012177;Unigene0012584;Unigene0012585;Unigene0012717;Unigene0012936;Unigene0012938;Unigene0012942;Unigene0012943;Unigene0013361;Unigene0013501;Unigene0013897;Unigene00…	K04364+K04438+K06277+K02649+K05099+K09592+K05460+K03099+K05735+K08268+K00922+K03871+K04410+K04353+K02678+K04448+K05449+K09097+K07836+K05448+K04359+K04371+K02833+K07827+K04393+K13377+K04368+K07299+K09095+K03873+K04369+K04392+K13376+K03870+K04409+K04456+K01679+K09593+K08774+K04498+K05734+K07293+K04365+K09594+K08845+K03868+K03872+K05736+K05733+K04366
Organismal Systems	Immune system	Complement and coagulation cascades	179	ko04610	Unigene0000807;Unigene0001215;Unigene0001322;Unigene0001433;Unigene0002471;Unigene0004582;Unigene0005347;Unigene0005415;Unigene0005597;Unigene0006168;Unigene0006169;Unigene0006170;Unigene0006171;Unigene0006172;Unigene0007096;Unigene0007097;Unigene0009133;Unigene0009542;Unigene0009601;Unigene0010630;Unigene0010631;Unigene0010632;Unigene0011426;Unigene0015159;Unigene0015160;Unigene0015163;Unigene00…	K01323+K01324+K03990+K03987+K01334+K01314+K03908+K01321+K01348+K04004+K03910+K03995+K01333+K01335+K01315+K03984+K01313+K03899+K04001+K01331+K03989+K03999+K03914+K04010+K03998+K03907+K03986+K03988+K01320+K01344+K03997+K03902+K03909+K03898+K01300+K03993+K03901+K03996+K03994+K01343+K03983+K03903+K03916+K04000+K01332+K03904+K01330+K03982+K04008+K03912+K03917+K04006+K03911+K01328+K03905+K03992+K03900+…
Cellular Processes	Cell growth and death	Apoptosis	177	ko04210	Unigene0000282;Unigene0001100;Unigene0001205;Unigene0001428;Unigene0002994;Unigene0002995;Unigene0002996;Unigene0002997;Unigene0003228;Unigene0004358;Unigene0004423;Unigene0004689;Unigene0004690;Unigene0006236;Unigene0006352;Unigene0006815;Unigene0006816;Unigene0007585;Unigene0008402;Unigene0008404;Unigene0008405;Unigene0008406;Unigene0008745;Unigene0009959;Unigene0009960;Unigene0011122;Unigene00…	K04390+K04734+K03176+K04729+K03853+K01367+K04398+K04400+K04735+K07210+K02649+K04386+K04519+K04724+K04348+K04345+K06268+K04725+K03173+K00922+K04467+K02373+K04397+K02187+K04739+K04722+K04732+K02158+K04399+K02084+K04721+K03171+K03158+K02159+K04570+K04466+K02161+K02861+K04456+K03156+K04728+K04389+K04723+K04730+K08738+K02582+K01173+K04451+K04396+K04738+K02311+K07209+K02580+K04733+K02310+K04727+K04726
Environmental Information Processing	Signal transduction	VEGF signaling pathway	169	ko04370	Unigene0000840;Unigene0000841;Unigene0001358;Unigene0002712;Unigene0004553;Unigene0005225;Unigene0006236;Unigene0007032;Unigene0007734;Unigene0008402;Unigene0008404;Unigene0008405;Unigene0008406;Unigene0009328;Unigene0009330;Unigene0009592;Unigene0009959;Unigene0009960;Unigene0010202;Unigene0010204;Unigene0010205;Unigene0010206;Unigene0010207;Unigene0010209;Unigene0010216;Unigene0010251;Unigene00…	K04446+K05760+K04441+K02649+K04455+K01047+K04348+K05725+K06268+K02677+K05859+K00922+K04444+K06279+K02158+K04399+K05448+K05098+K04371+K04718+K02833+K07827+K04393+K04368+K04369+K04392+K07861+K04456+K11987+K04443+K05704+K07860+K04366
Human Diseases	Infectious diseases: Bacterial	Pertussis	168	ko05133	Unigene0000062;Unigene0001215;Unigene0001322;Unigene0001428;Unigene0002144;Unigene0004423;Unigene0004553;Unigene0004593;Unigene0004594;Unigene0004768;Unigene0004769;Unigene0005491;Unigene0005492;Unigene0005494;Unigene0005495;Unigene0005498;Unigene0005499;Unigene0005500;Unigene0005502;Unigene0005504;Unigene0005505;Unigene0005840;Unigene0005909;Unigene0006636;Unigene0006691;Unigene0006692;Unigene00…	K10030+K03990+K03987+K04729+K01370+K04735+K04441+K04513+K05765+K04630+K12800+K05425+K05506+K08727+K04519+K09444+K02183+K12799+K04397+K02187+K04448+K06484+K04001+K01331+K03989+K04371+K04379+K03986+K03988+K04440+K06461+K03994+K06464+K05842+K03156+K01332+K04730+K05719+K01330+K03175+K02580+K10155+K05411+K04733
Organismal Systems	Immune system	Fc epsilon RI signaling pathway	163	ko04664	Unigene0001123;Unigene0001124;Unigene0004553;Unigene0006236;Unigene0007734;Unigene0008284;Unigene0008285;Unigene0008286;Unigene0008600;Unigene0008675;Unigene0010202;Unigene0010204;Unigene0010205;Unigene0010206;Unigene0010207;Unigene0010208;Unigene0010209;Unigene0010210;Unigene0010211;Unigene0010212;Unigene0010213;Unigene0010216;Unigene0010217;Unigene0010251;Unigene0010761;Unigene0010762;Unigene00…	K04364+K04441+K02649+K01047+K03084+K03099+K04431+K02677+K06068+K05854+K05703+K05859+K00922+K05730+K07361+K07370+K04433+K04371+K07983+K02833+K07827+K12077+K04368+K08091+K04440+K04369+K04392+K07861+K04430+K04456+K03156+K08089+K04432+K07860+K05855+K06856+K04366
Human Diseases	Cancers: Specific types	Colorectal cancer	161	ko05210	Unigene0000205;Unigene0002922;Unigene0003408;Unigene0003738;Unigene0003739;Unigene0004593;Unigene0004594;Unigene0006236;Unigene0011639;Unigene0011994;Unigene0011996;Unigene0012584;Unigene0012585;Unigene0012930;Unigene0012942;Unigene0012943;Unigene0013214;Unigene0013361;Unigene0013501;Unigene0013613;Unigene0013614;Unigene0014418;Unigene0014466;Unigene0015507;Unigene0015508;Unigene0015509;Unigene00…	K04385+K02157+K04500+K04513+K02649+K04674+K00922+K02085+K04377+K02187+K04448+K06765+K08737+K02158+K04399+K02105+K04371+K04379+K07827+K08736+K13377+K02159+K04368+K08735+K04501+K04440+K02161+K04392+K07861+K13376+K02620+K04492+K04456+K04503+K04491+K08738+K04365+K04388+K04451+K04490+K08731+K03083+K08733+K07860+K08845+K08732+K04366+K08734
Human Diseases	Endocrine and metabolic diseases	Type II diabetes mellitus	161	ko04930	Unigene0001719;Unigene0001720;Unigene0001721;Unigene0004008;Unigene0004077;Unigene0004078;Unigene0004468;Unigene0004730;Unigene0004965;Unigene0006236;Unigene0006861;Unigene0007516;Unigene0009250;Unigene0009252;Unigene0010208;Unigene0010210;Unigene0010211;Unigene0010212;Unigene0010213;Unigene0010217;Unigene0011361;Unigene0011362;Unigene0012245;Unigene0012247;Unigene0012248;Unigene0012249;Unigene00…	K04694+K04527+K04852+K07595+K06069+K04344+K02649+K12407+K04696+K07187+K06068+K00844+K04851+K04850+K00922+K00873+K04526+K04371+K05004+K04440+K04849+K04854+K07593+K03156+K05032+K07594+K04695+K07209+K07203+K07296
Human Diseases	Infectious diseases: Parasitic	Leishmaniasis	160	ko05140	Unigene0001100;Unigene0001215;Unigene0001428;Unigene0003228;Unigene0003984;Unigene0004423;Unigene0004553;Unigene0005197;Unigene0005198;Unigene0005199;Unigene0005311;Unigene0005708;Unigene0005709;Unigene0005710;Unigene0005909;Unigene0006333;Unigene0006334;Unigene0006815;Unigene0006816;Unigene0007426;Unigene0007427;Unigene0007579;Unigene0010202;Unigene0010204;Unigene0010205;Unigene0010206;Unigene00…	K04734+K03990+K04729+K04447+K04735+K04441+K04404+K06752+K06483+K05425+K04427+K04519+K08012+K04403+K02677+K04375+K10159+K05133+K04448+K11220+K08011+K04371+K04379+K08010+K08009+K13377+K06461+K13376+K06464+K11987+K11217+K03156+K04730+K05719+K03175+K02580+K13536+K05697+K06856+K04733
Organismal Systems	Excretory system	Endocrine and other factor-regulated calcium reabsorption	158	ko04961	Unigene0002248;Unigene0003032;Unigene0003205;Unigene0003572;Unigene0003851;Unigene0003852;Unigene0003854;Unigene0004204;Unigene0004205;Unigene0004206;Unigene0004207;Unigene0004208;Unigene0004209;Unigene0004213;Unigene0004214;Unigene0004215;Unigene0004216;Unigene0004218;Unigene0004220;Unigene0005704;Unigene0005705;Unigene0006389;Unigene0008745;Unigene0008771;Unigene0008772;Unigene0010202;Unigene00…	K05849+K01528+K01538+K04645+K05858+K01539+K08049+K05850+K04345+K04632+K02677+K01540+K04634+K08046+K07904+K04974+K08539+K11827+K11824+K03916+K04646+K11826+K08550+K04585+K14756+K11825+K04644
Human Diseases	Cancers: Specific types	Melanoma	157	ko05218	Unigene0000346;Unigene0001017;Unigene0003361;Unigene0006236;Unigene0006239;Unigene0006240;Unigene0006327;Unigene0006966;Unigene0006967;Unigene0007990;Unigene0007991;Unigene0007993;Unigene0007994;Unigene0008017;Unigene0008713;Unigene0010786;Unigene0012095;Unigene0012584;Unigene0012585;Unigene0012942;Unigene0012943;Unigene0013361;Unigene0013501;Unigene0014446;Unigene0014447;Unigene0014448;Unigene00…	K06620+K04358+K06643+K02649+K05099+K05689+K09455+K05460+K01110+K05459+K05089+K00922+K04361+K02158+K04359+K04357+K05087+K04371+K02089+K02833+K07827+K04368+K02091+K04369+K04456+K04503+K04365+K04451+K06618+K06625+K08845+K04362+K05450+K09389+K04363+K04366
Human Diseases	Cancers: Specific types	Glioma	155	ko05214	Unigene0000346;Unigene0001123;Unigene0001124;Unigene0003361;Unigene0006236;Unigene0008600;Unigene0008713;Unigene0009455;Unigene0010202;Unigene0010204;Unigene0010205;Unigene0010206;Unigene0010207;Unigene0010209;Unigene0010216;Unigene0010786;Unigene0011105;Unigene0011559;Unigene0011560;Unigene0012095;Unigene0012584;Unigene0012585;Unigene0012942;Unigene0012943;Unigene0013178;Unigene0013179;Unigene00…	K06620+K04364+K06643+K02649+K03099+K01110+K02183+K02677+K05459+K05859+K05089+K00922+K06279+K04515+K04361+K04359+K04357+K05087+K04371+K02089+K02833+K07827+K04368+K02091+K04369+K04456+K04503+K08774+K04365+K04451+K06618+K06625+K08845+K07203+K09389+K04363+K04366
Organismal Systems	Endocrine system	Adipocytokine signaling pathway	154	ko04920	Unigene0000226;Unigene0000282;Unigene0001100;Unigene0001803;Unigene0002552;Unigene0002631;Unigene0002634;Unigene0002636;Unigene0003228;Unigene0003984;Unigene0004423;Unigene0004689;Unigene0004690;Unigene0005681;Unigene0007516;Unigene0007924;Unigene0007925;Unigene0008554;Unigene0008555;Unigene0009250;Unigene0009252;Unigene0009413;Unigene0010208;Unigene0010210;Unigene0010211;Unigene0010212;Unigene00…	K01596+K05141+K04734+K07200+K01897+K04447+K04735+K07210+K07359+K04696+K01084+K07187+K07297+K06068+K03173+K04467+K06259+K08765+K07294+K11262+K07298+K07198+K05062+K05228+K05232+K15013+K08524+K05231+K03171+K03158+K08525+K08526+K07299+K04440+K04456+K04692+K03156+K07293+K07199+K07209+K07203+K07202+K02580+K07296+K05872
Metabolism	Nucleotide metabolism	Pyrimidine metabolism	153	ko00240	Unigene0000318;Unigene0001107;Unigene0001354;Unigene0001808;Unigene0001809;Unigene0001866;Unigene0002655;Unigene0003187;Unigene0003188;Unigene0003216;Unigene0003217;Unigene0004296;Unigene0004605;Unigene0004606;Unigene0005087;Unigene0005089;Unigene0009553;Unigene0009580;Unigene0010121;Unigene0010181;Unigene0011293;Unigene0011489;Unigene0011578;Unigene0012675;Unigene0013507;Unigene0013721;Unigene00…	K01520+K03010+K03005+K10808+K01937+K00857+K01464+K03020+K01081+K02327+K03783+K03021+K03505+K11540+K00940+K01511+K00384+K03012+K01510+K02685+K03013+K03019+K03023+K02320+K00893+K14721+K12304+K03022+K00757+K03002+K03000+K10807+K00876+K02999+K03017+K03008+K03014+K03006+K01519+K13421+K03027+K03506+K03016+K00207+K03026+K00254+K03504+K02321+K02326+K00943+K03025+K01493+K01489+K02684+K03007+K02325+K01518+…
Human Diseases	Infectious diseases: Bacterial	Shigellosis	149	ko05131	Unigene0000062;Unigene0000727;Unigene0001100;Unigene0002606;Unigene0003228;Unigene0003585;Unigene0003650;Unigene0003651;Unigene0003652;Unigene0004423;Unigene0004553;Unigene0004586;Unigene0004587;Unigene0004689;Unigene0004690;Unigene0006691;Unigene0006692;Unigene0006820;Unigene0006821;Unigene0007050;Unigene0007512;Unigene0007513;Unigene0007514;Unigene0008677;Unigene0008721;Unigene0008722;Unigene00…	K10030+K13728+K04734+K04438+K05700+K06106+K04735+K04441+K03362+K07210+K08727+K05692+K10165+K05747+K05759+K05754+K07863+K04467+K06484+K08846+K12836+K05748+K04371+K05758+K06689+K05757+K04393+K08339+K13708+K04514+K05740+K04440+K04392+K05755+K06619+K05753+K05704+K05719+K05756+K07209+K02580+K12366+K06256
Human Diseases	Immune diseases	Systemic lupus erythematosus	146	ko05322	Unigene0000966;Unigene0000967;Unigene0001141;Unigene0001215;Unigene0001322;Unigene0003134;Unigene0004959;Unigene0005311;Unigene0006477;Unigene0006478;Unigene0007096;Unigene0007097;Unigene0008653;Unigene0008654;Unigene0010341;Unigene0010342;Unigene0010452;Unigene0010453;Unigene0010454;Unigene0010455;Unigene0010456;Unigene0010457;Unigene0010458;Unigene0010459;Unigene0010460;Unigene0010461;Unigene00…	K11251+K10651+K03990+K03987+K05209+K11254+K06752+K11253+K03995+K03160+K05699+K01331+K06470+K03989+K11252+K03999+K03998+K03986+K03988+K03997+K11089+K11086+K03996+K05210+K03994+K11090+K03156+K10785+K03161+K11088+K04000+K01332+K11087+K01330+K01319+K06856
Organismal Systems	Digestive system	Mineral absorption	146	ko04978	Unigene0001513;Unigene0001541;Unigene0002248;Unigene0003205;Unigene0004204;Unigene0004205;Unigene0004206;Unigene0004207;Unigene0004208;Unigene0004209;Unigene0004213;Unigene0004214;Unigene0004215;Unigene0004216;Unigene0004218;Unigene0004220;Unigene0005475;Unigene0005477;Unigene0005848;Unigene0006117;Unigene0006302;Unigene0006389;Unigene0007374;Unigene0010520;Unigene0011778;Unigene0011779;Unigene00…	K14739+K14704+K05849+K01538+K01539+K04982+K14685+K12347+K05850+K00522+K04975+K01540+K14688+K04981+K14613+K12040+K14078+K14706+K08370+K14738+K08539+K14158+K14710+K14686+K05334+K00510+K14683+K01533+K14736+K07213+K05011
Human Diseases	Infectious diseases: Bacterial	Staphylococcus aureus infection	146	ko05150	Unigene0001215;Unigene0001322;Unigene0001433;Unigene0002385;Unigene0005311;Unigene0005415;Unigene0008602;Unigene0008603;Unigene0008604;Unigene0008605;Unigene0008606;Unigene0009133;Unigene0009542;Unigene0009601;Unigene0010336;Unigene0010337;Unigene0010452;Unigene0010453;Unigene0010454;Unigene0010455;Unigene0010456;Unigene0010457;Unigene0010458;Unigene0010459;Unigene0010460;Unigene0010461;Unigene00…	K03990+K03987+K01334+K07604+K06752+K04004+K01333+K01335+K07596+K01315+K01331+K03989+K04010+K06496+K03986+K03988+K03993+K06544+K06461+K03994+K06464+K10785+K01332+K01330+K03905+K06856+K03992+K05718+K04279
Human Diseases	Infectious diseases: Bacterial	Epithelial cell signaling in Helicobacter pylori infection	145	ko05120	Unigene0000062;Unigene0000557;Unigene0001100;Unigene0001812;Unigene0002863;Unigene0003228;Unigene0004194;Unigene0004195;Unigene0004196;Unigene0004414;Unigene0004423;Unigene0004553;Unigene0004679;Unigene0004680;Unigene0004689;Unigene0004690;Unigene0006239;Unigene0006240;Unigene0006636;Unigene0006691;Unigene0006692;Unigene0007264;Unigene0007265;Unigene0007962;Unigene0007963;Unigene0009750;Unigene00…	K10030+K02145+K04734+K08523+K06704+K05701+K05737+K04735+K04441+K02154+K07210+K05099+K05505+K08727+K02151+K08114+K03662+K05854+K02148+K05859+K02155+K04467+K06735+K03661+K02187+K02146+K06786+K04448+K04361+K06089+K05050+K04175+K06059+K02150+K05728+K04393+K02147+K04466+K02144+K04440+K04392+K04430+K02153+K04409+K02152+K02149+K05704+K07293+K06785+K07209+K02580
Metabolism	Lipid metabolism	Glycerophospholipid metabolism	145	ko00564	Unigene0000798;Unigene0002862;Unigene0003656;Unigene0003939;Unigene0004317;Unigene0004886;Unigene0005273;Unigene0006108;Unigene0006232;Unigene0006233;Unigene0006294;Unigene0007734;Unigene0009245;Unigene0010180;Unigene0010737;Unigene0010738;Unigene0011192;Unigene0011193;Unigene0011194;Unigene0011479;Unigene0011612;Unigene0011613;Unigene0011614;Unigene0011615;Unigene0011616;Unigene0012069;Unigene00…	K00999+K01046+K14676+K00111+K00649+K14621+K00894+K00901+K01080+K01047+K01115+K14156+K00968+K13517+K13523+K06130+K13510+K01613+K13512+K00006+K00650+K13515+K08729+K08744+K06128+K00623+K00551+K06124+K13506+K00995+K00967+K00981+K01049+K13516+K13644+K08730+K13509+K13514+K00680+K00629+K01517+K00994+K13513+K00993+K06129+K13511
Human Diseases	Neurodegenerative diseases	Amyotrophic lateral sclerosis (ALS)	145	ko05014	Unigene0000282;Unigene0000632;Unigene0001170;Unigene0002144;Unigene0003134;Unigene0003755;Unigene0004033;Unigene0004553;Unigene0006779;Unigene0006781;Unigene0007104;Unigene0007106;Unigene0008402;Unigene0008404;Unigene0008405;Unigene0008406;Unigene0008431;Unigene0008432;Unigene0008568;Unigene0008989;Unigene0009247;Unigene0009248;Unigene0009959;Unigene0009960;Unigene0010251;Unigene0011567;Unigene00…	K05141+K03781+K04565+K01370+K05209+K04573+K05208+K04441+K07607+K04348+K05197+K05613+K04575+K06268+K00432+K05211+K02187+K07887+K02158+K04433+K04399+K02084+K11518+K04572+K03158+K02159+K04570+K05210+K02161+K13240+K02308+K05198+K04392+K04569+K04426+K03156+K04574+K05212+K08738+K04451+K04432+K11519+K04726
Human Diseases	Immune diseases	Rheumatoid arthritis	144	ko05323	Unigene0000062;Unigene0000557;Unigene0004653;Unigene0004679;Unigene0004680;Unigene0005311;Unigene0006636;Unigene0006699;Unigene0006700;Unigene0006815;Unigene0006816;Unigene0007296;Unigene0007962;Unigene0007963;Unigene0008653;Unigene0009750;Unigene0010183;Unigene0010184;Unigene0010452;Unigene0010453;Unigene0010454;Unigene0010455;Unigene0010456;Unigene0010457;Unigene0010458;Unigene0010459;Unigene00…	K10030+K02145+K10031+K02154+K06752+K05505+K05506+K01365+K04519+K02151+K05147+K05453+K03662+K02148+K05096+K02155+K10159+K03661+K02146+K04448+K06470+K14624+K05448+K05473+K04379+K14379+K02150+K14625+K02147+K13377+K02144+K01371+K13376+K06464+K02153+K03156+K10785+K02152+K06538+K02149+K05408+K05476+K01394+K01388+K05465+K06856+K05718
Organismal Systems	Digestive system	Carbohydrate digestion and absorption	144	ko04973	Unigene0001304;Unigene0001305;Unigene0001306;Unigene0001307;Unigene0003205;Unigene0003851;Unigene0003852;Unigene0003854;Unigene0004204;Unigene0004205;Unigene0004206;Unigene0004207;Unigene0004208;Unigene0004209;Unigene0004213;Unigene0004214;Unigene0004215;Unigene0004216;Unigene0004218;Unigene0004220;Unigene0005490;Unigene0006236;Unigene0008554;Unigene0008555;Unigene0010202;Unigene0010204;Unigene00…	K12047+K01538+K05858+K01539+K04631+K02649+K01084+K02677+K00844+K01540+K04851+K00922+K01229+K08171+K14158+K08143+K04456+K07593+K01176+K01203
Metabolism	Carbohydrate metabolism	Inositol phosphate metabolism	142	ko00562	Unigene0000798;Unigene0002462;Unigene0003851;Unigene0003852;Unigene0003854;Unigene0006317;Unigene0007490;Unigene0008284;Unigene0008285;Unigene0008286;Unigene0008388;Unigene0008509;Unigene0008713;Unigene0009393;Unigene0009394;Unigene0009395;Unigene0010796;Unigene0011559;Unigene0011560;Unigene0012436;Unigene0012584;Unigene0012585;Unigene0012933;Unigene0013439;Unigene0013612;Unigene0014262;Unigene00…	K00999+K00923+K05858+K05857+K03084+K01099+K01106+K01110+K00888+K01092+K05859+K00922+K01107+K00911+K01109+K00889+K01771+K00913+K13711+K10572+K00920+K01858+K13712+K01803+K00914+K05860+K00921+K03103+K00469+K00140+K05861+K00328
Organismal Systems	Immune system	Hematopoietic cell lineage	139	ko04640	Unigene0000249;Unigene0000847;Unigene0002055;Unigene0002351;Unigene0003571;Unigene0003612;Unigene0003613;Unigene0003614;Unigene0003616;Unigene0003617;Unigene0004451;Unigene0005311;Unigene0005346;Unigene0005653;Unigene0005667;Unigene0005708;Unigene0005709;Unigene0005710;Unigene0006352;Unigene0006815;Unigene0006816;Unigene0009072;Unigene0009500;Unigene0010183;Unigene0010184;Unigene0010452;Unigene00…	K00965+K05056+K06460+K06262+K06468+K06485+K06481+K05061+K06752+K06503+K06261+K06482+K06483+K04386+K04519+K06449+K05453+K05079+K06259+K06484+K06459+K05071+K05437+K01242+K06474+K06854+K06458+K06263+K06454+K06467+K11140+K06461+K05461+K06493+K03156+K05090+K05091+K04387+K05073+K04008+K06450+K06452+K05067+K01389+K06256+K06451+K06480+K04006+K06856+K05092+K00431
Cellular Processes	Cell growth and death	p53 signaling pathway	131	ko04115	Unigene0000282;Unigene0001475;Unigene0001808;Unigene0001809;Unigene0001982;Unigene0002855;Unigene0003361;Unigene0004358;Unigene0004410;Unigene0004412;Unigene0007681;Unigene0008713;Unigene0009416;Unigene0009631;Unigene0010224;Unigene0010786;Unigene0011350;Unigene0012542;Unigene0013613;Unigene0013614;Unigene0014575;Unigene0015890;Unigene0016173;Unigene0016178;Unigene0016179;Unigene0016181;Unigene00…	K04390+K10138+K10808+K10148+K10142+K06643+K04398+K04596+K01110+K10145+K04659+K10140+K05459+K05868+K02187+K10136+K10135+K04722+K10127+K04399+K10141+K02084+K10137+K04506+K04402+K02089+K10147+K10133+K02159+K10146+K06509+K02091+K06626+K02087+K07207+K10143+K04503+K04728+K10151+K08738+K04451+K06641+K06625+K03982+K10152+K10129+K10144+K02216+K10130+K10128+K06640+K04726+K10134+K02206
Human Diseases	Cancers: Specific types	Non-small cell lung cancer	129	ko05223	Unigene0000346;Unigene0000469;Unigene0001123;Unigene0001124;Unigene0003035;Unigene0003037;Unigene0003038;Unigene0005779;Unigene0005780;Unigene0006236;Unigene0006733;Unigene0006784;Unigene0006785;Unigene0008600;Unigene0010202;Unigene0010204;Unigene0010205;Unigene0010206;Unigene0010207;Unigene0010209;Unigene0010216;Unigene0011105;Unigene0011559;Unigene0011560;Unigene0012584;Unigene0012585;Unigene00…	K06620+K09408+K04364+K04411+K08528+K02649+K06276+K03099+K02677+K05859+K00922+K04361+K02158+K04399+K04357+K04371+K02089+K08524+K09850+K02833+K07827+K08525+K08526+K04368+K02091+K04369+K04456+K04503+K08774+K04365+K08015+K04451+K06618+K08845+K09389+K05083+K04366
Human Diseases	Cancers: Specific types	Acute myeloid leukemia	129	ko05221	Unigene0000674;Unigene0000781;Unigene0000782;Unigene0001123;Unigene0001124;Unigene0004423;Unigene0004689;Unigene0004690;Unigene0005190;Unigene0005191;Unigene0006236;Unigene0008600;Unigene0012584;Unigene0012585;Unigene0012730;Unigene0012942;Unigene0012943;Unigene0013214;Unigene0013361;Unigene0013501;Unigene0014466;Unigene0015209;Unigene0015507;Unigene0015508;Unigene0015509;Unigene0015861;Unigene00…	K04688+K11224+K11223+K04364+K04735+K07210+K10055+K02649+K03099+K00922+K04467+K04377+K10056+K10054+K02158+K07205+K08806+K04702+K10053+K04371+K02833+K07827+K09438+K04368+K04369+K02620+K04492+K04456+K04692+K06627+K04503+K08527+K04491+K04365+K08367+K05091+K04490+K04504+K08845+K07209+K07203+K02580+K05092+K09055+K04366
Genetic Information Processing	Translation	Ribosome	128	ko03010	Unigene0001114;Unigene0002008;Unigene0002217;Unigene0002235;Unigene0004485;Unigene0005066;Unigene0005067;Unigene0005287;Unigene0005288;Unigene0005972;Unigene0005973;Unigene0005996;Unigene0005997;Unigene0006370;Unigene0007204;Unigene0007205;Unigene0007470;Unigene0008057;Unigene0008157;Unigene0008158;Unigene0011075;Unigene0011076;Unigene0011077;Unigene0011740;Unigene0012023;Unigene0015152;Unigene00…	K02918+K02984+K02971+K02987+K02891+K02898+K02977+K02998+K02985+K02871+K02973+K02922+K02979+K02938+K02872+K02978+K02964+K02924+K02997+K02953+K02912+K02920+K02905+K02873+K02932+K02949+K02927+K02880+K02894+K02896+K02870+K02951+K02885+K02877+K02969+K02925+K02981+K02930+K02883+K02900+K02976+K02955+K02943+K02958+K02882+K02947+K02995+K02941+K02929+K02917+K02962+K02893+K02923+K02960+K02915+K02974+K02889+…
Human Diseases	Cancers: Specific types	Endometrial cancer	125	ko05213	Unigene0000205;Unigene0000469;Unigene0001123;Unigene0001124;Unigene0002922;Unigene0006236;Unigene0006327;Unigene0006784;Unigene0006785;Unigene0008600;Unigene0008713;Unigene0011183;Unigene0011639;Unigene0012584;Unigene0012585;Unigene0012930;Unigene0012942;Unigene0012943;Unigene0013214;Unigene0013361;Unigene0013501;Unigene0014446;Unigene0014447;Unigene0014448;Unigene0014466;Unigene0015507;Unigene00…	K04385+K09408+K04364+K02157+K02649+K05689+K06276+K03099+K01110+K04375+K00922+K02085+K04377+K04361+K02158+K06272+K04399+K02105+K04357+K04371+K02833+K07827+K04368+K04369+K02620+K04492+K04456+K04503+K05691+K04491+K04365+K04451+K04490+K03083+K08845+K05083+K04366+K08734
Organismal Systems	Endocrine system	PPAR signaling pathway	123	ko03320	Unigene0000226;Unigene0001467;Unigene0001937;Unigene0002268;Unigene0002552;Unigene0002631;Unigene0002634;Unigene0002636;Unigene0002737;Unigene0002773;Unigene0002781;Unigene0003903;Unigene0003904;Unigene0005116;Unigene0005734;Unigene0006306;Unigene0006784;Unigene0006785;Unigene0007924;Unigene0007925;Unigene0008526;Unigene0008531;Unigene0008541;Unigene0011735;Unigene0012522;Unigene0012523;Unigene00…	K01596+K08745+K01059+K01897+K08761+K00255+K06086+K00232+K01641+K00864+K06276+K08746+K08749+K07431+K08767+K08752+K06259+K08765+K08750+K07294+K06272+K08753+K15013+K08536+K08524+K00029+K08771+K00488+K00507+K08525+K08526+K08755+K00249+K00489+K08762+K08764+K07514+K08756+K08530+K07513+K04504+K08757+K01388+K08770+K08751+K07296+K08766
Human Diseases	Cancers: Specific types	Basal cell carcinoma	122	ko05217	Unigene0000205;Unigene0001727;Unigene0002922;Unigene0004499;Unigene0004500;Unigene0004840;Unigene0006020;Unigene0006792;Unigene0006793;Unigene0007881;Unigene0007882;Unigene0008061;Unigene0008062;Unigene0008571;Unigene0010187;Unigene0010188;Unigene0010551;Unigene0011094;Unigene0011639;Unigene0012930;Unigene0013842;Unigene0014822;Unigene0015011;Unigene0015941;Unigene0015942;Unigene0015947;Unigene00…	K04385+K00714+K02157+K06230+K06226+K06228+K01064+K00408+K02353+K06229+K11988+K02085+K06225+K04662+K01558+K02375+K02329+K02105+K00312+K00572+K00444+K02376+K00182+K02620+K04492+K06231+K04491+K02842+K04451+K11101+K04490+K02235+K03083+K01384+K02432+K02354
Cellular Processes	Transport and catabolism	Peroxisome	121	ko04146	Unigene0000369;Unigene0000632;Unigene0001170;Unigene0001454;Unigene0001455;Unigene0002552;Unigene0002631;Unigene0002634;Unigene0002636;Unigene0004176;Unigene0004317;Unigene0005116;Unigene0006294;Unigene0007924;Unigene0007925;Unigene0008526;Unigene0008962;Unigene0009789;Unigene0009833;Unigene0011793;Unigene0012851;Unigene0014111;Unigene0015148;Unigene0015215;Unigene0015216;Unigene0017526;Unigene00…	K00659+K03781+K04565+K13341+K01897+K00624+K00649+K00232+K08746+K13339+K05676+K13273+K01796+K13279+K13355+K05677+K13344+K13345+K08726+K07753+K00477+K11187+K03426+K00308+K11517+K13342+K13354+K12663+K13337+K13353+K05678+K13299+K13237+K05675+K13348+K13347+K00249+K13356+K13340+K13349+K13338+K08764+K07514+K05940+K00803+K00106+K13239+K07513+K00031+K00306+K12261+K11992+K13351+K06664+K13350+K00830+K00272+…
Organismal Systems	Excretory system	Vasopressin-regulated water reabsorption	120	ko04962	Unigene0000812;Unigene0001337;Unigene0001339;Unigene0001607;Unigene0002446;Unigene0003200;Unigene0003310;Unigene0004696;Unigene0004697;Unigene0004698;Unigene0005704;Unigene0005705;Unigene0006812;Unigene0008745;Unigene0008771;Unigene0008772;Unigene0010552;Unigene0011857;Unigene0012344;Unigene0012345;Unigene0012348;Unigene0012904;Unigene0013853;Unigene0014139;Unigene0014140;Unigene0014602;Unigene00…	K04228+K09048+K10418+K10416+K08049+K13504+K04345+K04632+K08046+K07887+K07905+K12462+K07888+K07904+K10413+K10415+K10424+K10417+K09047+K07889+K08043+K04648+K13502+K10426+K05870+K10427+K10414+K10428+K05242+K06027+K09876
Organismal Systems	Immune system	NOD-like receptor signaling pathway	117	ko04621	Unigene0000062;Unigene0001100;Unigene0002144;Unigene0002749;Unigene0002750;Unigene0003228;Unigene0003334;Unigene0004358;Unigene0004423;Unigene0004553;Unigene0004689;Unigene0004690;Unigene0005197;Unigene0005198;Unigene0005199;Unigene0005840;Unigene0006333;Unigene0006334;Unigene0006636;Unigene0006691;Unigene0006692;Unigene0006815;Unigene0006816;Unigene0007050;Unigene0007579;Unigene0007634;Unigene00…	K10030+K04734+K12806+K01370+K12796+K04398+K04735+K04441+K07210+K04404+K12800+K04427+K05505+K08727+K04519+K10165+K04403+K12795+K04467+K12799+K14624+K04079+K08846+K04371+K12804+K04440+K12803+K12798+K03156+K12793+K11859+K03175+K07209+K02580+K09487+K12794+K12792
Organismal Systems	Excretory system	Aldosterone-regulated sodium reabsorption	116	ko04960	Unigene0003205;Unigene0004008;Unigene0004204;Unigene0004205;Unigene0004206;Unigene0004207;Unigene0004208;Unigene0004209;Unigene0004213;Unigene0004214;Unigene0004215;Unigene0004216;Unigene0004218;Unigene0004220;Unigene0005715;Unigene0006236;Unigene0006784;Unigene0006785;Unigene0008348;Unigene0009250;Unigene0009252;Unigene0010202;Unigene0010204;Unigene0010205;Unigene0010206;Unigene0010207;Unigene00…	K01538+K04527+K01539+K13302+K02649+K06276+K00071+K07187+K02677+K05459+K01540+K00922+K04526+K13358+K04371+K07827+K13305+K08555+K04995
Environmental Information Processing	Signal transduction	mTOR signaling pathway	116	ko04150	Unigene0000674;Unigene0002627;Unigene0002628;Unigene0002629;Unigene0004319;Unigene0005648;Unigene0005650;Unigene0005651;Unigene0006236;Unigene0006784;Unigene0006785;Unigene0009454;Unigene0010786;Unigene0011458;Unigene0012177;Unigene0012584;Unigene0012585;Unigene0012830;Unigene0012942;Unigene0012943;Unigene0013361;Unigene0013501;Unigene0014402;Unigene0014466;Unigene0014575;Unigene0015121;Unigene00…	K04688+K08267+K08269+K07204+K02649+K06276+K07208+K05459+K07206+K08268+K00922+K04373+K08270+K04526+K05449+K07298+K08272+K07198+K03258+K07205+K05448+K04371+K03259+K07207+K04456+K08266+K04365+K02991+K07203
Genetic Information Processing	Translation	mRNA surveillance pathway	114	ko03015	Unigene0000576;Unigene0001079;Unigene0001080;Unigene0001081;Unigene0002545;Unigene0003414;Unigene0004290;Unigene0004292;Unigene0004293;Unigene0004547;Unigene0005295;Unigene0008624;Unigene0008625;Unigene0009557;Unigene0009558;Unigene0009913;Unigene0010436;Unigene0010437;Unigene0012119;Unigene0012120;Unigene0012324;Unigene0012503;Unigene0013069;Unigene0014513;Unigene0014722;Unigene0015842;Unigene00…	K12881+K11583+K11584+K12877+K06269+K14398+K13171+K14411+K04354+K12875+K14326+K00565+K12883+K03456+K14407+K14406+K14284+K14396+K13025+K12882+K14403+K14324+K14328+K06100+K13126+K11125+K14402+K14327+K14405+K14400+K14401+K04382+K14404+K03267+K03265+K14409+K12876+K14399+K14376+K14416+K14325+K14397+K11124+K14962+K06965+K13114+K08873+K13917+K14323+K14408+K14294
Genetic Information Processing	Translation	Ribosome biogenesis in eukaryotes	114	ko03008	Unigene0000649;Unigene0000650;Unigene0002653;Unigene0002654;Unigene0003337;Unigene0004281;Unigene0004282;Unigene0004969;Unigene0011153;Unigene0011155;Unigene0011222;Unigene0011480;Unigene0012322;Unigene0013277;Unigene0013448;Unigene0013661;Unigene0014115;Unigene0015029;Unigene0015288;Unigene0015289;Unigene0015290;Unigene0016547;Unigene0016548;Unigene0017611;Unigene0017623;Unigene0019903;Unigene00…	K14556+K14571+K01164+K14550+K03264+K07178+K14538+K03115+K14545+K14539+K14557+K03537+K14554+K11128+K11129+K14525+K14284+K06943+K07179+K12619+K03097+K14561+K14573+K14567+K14575+K14548+K14568+K14552+K14535+K14558+K14566+K11130+K14530+K03539+K07562+K14290+K14544+K14521+K14570+K14572+K14569+K14549+K13288+K03685+K14559+K14536+K07936+K12618+K11131+K14564+K14565+K14563+K14537+K14555+K14574+K14527+K03538+…
Environmental Information Processing	Signal transduction	Hedgehog signaling pathway	114	ko04340	Unigene0001727;Unigene0001753;Unigene0004499;Unigene0004500;Unigene0004586;Unigene0004587;Unigene0004840;Unigene0006020;Unigene0006792;Unigene0006793;Unigene0007881;Unigene0007882;Unigene0008061;Unigene0008062;Unigene0008349;Unigene0008745;Unigene0010551;Unigene0011094;Unigene0013842;Unigene0014822;Unigene0015011;Unigene0015941;Unigene0015942;Unigene0015947;Unigene0015948;Unigene0015949;Unigene00…	K00714+K04663+K03362+K06230+K06226+K06228+K01064+K00408+K06234+K04345+K06229+K06224+K11988+K06225+K04662+K01558+K00312+K00572+K00444+K06232+K00182+K08958+K06235+K11990+K11989+K06231+K08959+K06233+K11101+K03083+K01384+K08957+K08960
Genetic Information Processing	Folding, sorting and degradation	RNA degradation	112	ko03018	Unigene0003289;Unigene0003290;Unigene0003291;Unigene0003557;Unigene0003558;Unigene0003560;Unigene0004591;Unigene0007369;Unigene0007665;Unigene0008662;Unigene0008860;Unigene0008861;Unigene0011147;Unigene0011333;Unigene0011334;Unigene0012596;Unigene0013205;Unigene0013206;Unigene0013207;Unigene0013208;Unigene0013209;Unigene0014540;Unigene0014541;Unigene0015026;Unigene0015424;Unigene0015981;Unigene00…	K12603+K03514+K12605+K12587+K04043+K12572+K01689+K04077+K03679+K12620+K12585+K14443+K12627+K12580+K12611+K12615+K12624+K12617+K12616+K12619+K07573+K12606+K01148+K12621+K12590+K13126+K12597+K12584+K12581+K12593+K12571+K14442+K03678+K12589+K12626+K12610+K12604+K12600+K12614+K12613+K12607+K12602+K12599+K12622+K11600+K12592+K12618+K12598+K12625+K10643+K03681+K00962+K12591+K12623
Human Diseases	Infectious diseases: Bacterial	Vibrio cholerae infection	112	ko05110	Unigene0000557;Unigene0000597;Unigene0001153;Unigene0003350;Unigene0003351;Unigene0004194;Unigene0004195;Unigene0004196;Unigene0004679;Unigene0004680;Unigene0005704;Unigene0005705;Unigene0006438;Unigene0006820;Unigene0006821;Unigene0007962;Unigene0007963;Unigene0008745;Unigene0008771;Unigene0008772;Unigene0010202;Unigene0010204;Unigene0010205;Unigene0010206;Unigene0010207;Unigene0010209;Unigene00…	K02145+K10950+K10949+K10956+K05701+K02154+K08049+K04926+K05692+K02151+K04345+K04632+K02677+K03662+K02148+K05859+K02155+K03661+K02146+K10951+K10955+K05031+K02150+K08043+K02147+K09582+K02144+K02153+K09481+K06098+K02152+K02149+K07937
Metabolism	Amino acid metabolism	Lysine degradation	111	ko00310	Unigene0000595;Unigene0000596;Unigene0002810;Unigene0002825;Unigene0003201;Unigene0003547;Unigene0003548;Unigene0003549;Unigene0003964;Unigene0003965;Unigene0004013;Unigene0004063;Unigene0004064;Unigene0004065;Unigene0004658;Unigene0005228;Unigene0005229;Unigene0005371;Unigene0005489;Unigene0006393;Unigene0006424;Unigene0009769;Unigene0010086;Unigene0010087;Unigene0010088;Unigene0011276;Unigene00…	K11703+K00128+K00164+K11421+K11424+K11429+K09188+K00658+K11427+K11422+K09189+K11423+K11428+K09186+K11420+K14085+K06101+K11419+K00825+K00252+K09187+K11425+K00149+K00626+K14959+K07515+K07511+K07514+K00471+K13645+K00306+K00473+K00474+K14157+K01423+K11433+K00022+K13646
Metabolism	Lipid metabolism	Arachidonic acid metabolism	109	ko00590	Unigene0000711;Unigene0001615;Unigene0001828;Unigene0004886;Unigene0005643;Unigene0007734;Unigene0009536;Unigene0010348;Unigene0011192;Unigene0011193;Unigene0011194;Unigene0011567;Unigene0012005;Unigene0012758;Unigene0013120;Unigene0013495;Unigene0014042;Unigene0014043;Unigene0014044;Unigene0015826;Unigene0017868;Unigene0019833;Unigene0020316;Unigene0021287;Unigene0021463;Unigene0021901;Unigene00…	K00460+K00461+K07418+K07413+K14621+K05309+K01047+K00079+K00081+K00084+K00432+K00681+K01831+K01254+K08726+K00509+K08021+K01830+K11987+K08022+K07422+K00458+K01832+K00490+K00807
Human Diseases	Cancers: Specific types	Bladder cancer	104	ko05219	Unigene0000062;Unigene0000346;Unigene0001316;Unigene0003361;Unigene0003906;Unigene0006327;Unigene0008589;Unigene0009631;Unigene0009750;Unigene0011644;Unigene0013214;Unigene0013585;Unigene0014446;Unigene0014447;Unigene0014448;Unigene0015909;Unigene0018003;Unigene0019102;Unigene0021075;Unigene0021076;Unigene0022293;Unigene0023064;Unigene0023279;Unigene0023280;Unigene0023281;Unigene0024282;Unigene00…	K10030+K06620+K05094+K06643+K08803+K05689+K01398+K04659+K04377+K01403+K04361+K05449+K05448+K04357+K04371+K02089+K09850+K02833+K07827+K04368+K04369+K04503+K04365+K04451+K06618+K06625+K08845+K01388+K09389+K04445+K00758+K05083+K04366
Organismal Systems	Immune system	RIG-I-like receptor signaling pathway	102	ko04622	Unigene0000062;Unigene0001100;Unigene0003228;Unigene0004358;Unigene0004423;Unigene0004553;Unigene0004689;Unigene0004690;Unigene0005149;Unigene0005909;Unigene0006333;Unigene0006334;Unigene0006636;Unigene0008371;Unigene0009750;Unigene0010251;Unigene0011486;Unigene0011487;Unigene0011488;Unigene0011520;Unigene0011521;Unigene0012159;Unigene0012730;Unigene0013318;Unigene0013475;Unigene0014436;Unigene00…	K10030+K04734+K04398+K04400+K04735+K04441+K07210+K08601+K05425+K04427+K12671+K09447+K03173+K12649+K04467+K02373+K05410+K00863+K10652+K12652+K03171+K08339+K12655+K12654+K04440+K12648+K12647+K02861+K12656+K03156+K12653+K09578+K03175+K12650+K03174+K07209+K02580+K05411+K11594+K12651+K07211
Metabolism	Carbohydrate metabolism	Glycolysis / Gluconeogenesis	101	ko00010	Unigene0000226;Unigene0002810;Unigene0005489;Unigene0006861;Unigene0008021;Unigene0008554;Unigene0008555;Unigene0008860;Unigene0008861;Unigene0009178;Unigene0009967;Unigene0011157;Unigene0011158;Unigene0011159;Unigene0011160;Unigene0011161;Unigene0011187;Unigene0011361;Unigene0011362;Unigene0011588;Unigene0011589;Unigene0012211;Unigene0012488;Unigene0013072;Unigene0013461;Unigene0013462;Unigene00…	K01596+K00128+K12407+K01810+K01084+K01689+K00850+K00162+K01895+K01623+K00844+K14085+K00873+K01837+K00627+K00161+K01834+K00149+K00134+K00927+K00121+K01803+K01835+K00016+K00129+K00382+K03841+K01785+K08074+K00002+K10705
Environmental Information Processing	Membrane transport	ABC transporters	101	ko02010	Unigene0000201;Unigene0003026;Unigene0003357;Unigene0004415;Unigene0004416;Unigene0004417;Unigene0004418;Unigene0004419;Unigene0005001;Unigene0005002;Unigene0005309;Unigene0005575;Unigene0006135;Unigene0008442;Unigene0008443;Unigene0009158;Unigene0009789;Unigene0011580;Unigene0011581;Unigene0012092;Unigene0012093;Unigene0013161;Unigene0014250;Unigene0014251;Unigene0014549;Unigene0015215;Unigene00…	K05646+K05641+K05644+K05665+K05674+K05668+K05667+K05666+K05658+K05676+K05661+K05657+K05677+K05654+K05664+K05669+K05653+K05673+K05031+K05680+K05681+K05678+K05662+K05675+K05684+K05032+K05033+K05642+K05672+K05671+K05656+K05683+K05643+K05648+K05655
Organismal Systems	Immune system	Antigen processing and presentation	101	ko04612	Unigene0000317;Unigene0001130;Unigene0001131;Unigene0003620;Unigene0004453;Unigene0005311;Unigene0006699;Unigene0006700;Unigene0008369;Unigene0008370;Unigene0010119;Unigene0010452;Unigene0010453;Unigene0010454;Unigene0010455;Unigene0010456;Unigene0010457;Unigene0010458;Unigene0010459;Unigene0010460;Unigene0010461;Unigene0010462;Unigene0010463;Unigene0010464;Unigene0010465;Unigene0011066;Unigene00…	K08055+K08057+K08054+K09489+K06752+K01365+K08061+K08060+K06505+K06751+K08056+K05654+K06459+K01363+K04079+K05653+K08066+K06698+K06458+K08058+K08059+K06454+K03283+K01368+K03156+K06696+K10785+K01369+K09490+K05870+K08063+K08065+K08064+K08062
Environmental Information Processing	Signal transduction	Notch signaling pathway	100	ko04330	Unigene0000486;Unigene0001984;Unigene0002468;Unigene0002872;Unigene0002874;Unigene0003744;Unigene0003745;Unigene0004400;Unigene0005162;Unigene0005163;Unigene0005432;Unigene0005702;Unigene0006413;Unigene0008571;Unigene0008834;Unigene0009037;Unigene0009227;Unigene0009228;Unigene0009229;Unigene0009894;Unigene0010187;Unigene0010188;Unigene0010890;Unigene0011513;Unigene0013008;Unigene0013009;Unigene00…	K06051+K04522+K06058+K06054+K06057+K06061+K06052+K02353+K04496+K02599+K06053+K06062+K05948+K04497+K06059+K06067+K06063+K04505+K06065+K06066+K04498+K06171+K06172+K06170
Organismal Systems	Sensory system	Taste transduction	95	ko04742	Unigene0002964;Unigene0003851;Unigene0003852;Unigene0003854;Unigene0004965;Unigene0005490;Unigene0008745;Unigene0008748;Unigene0008752;Unigene0008753;Unigene0008771;Unigene0008772;Unigene0009755;Unigene0011621;Unigene0011821;Unigene0011823;Unigene0012344;Unigene0012345;Unigene0012348;Unigene0014262;Unigene0014263;Unigene0014264;Unigene0017349;Unigene0017350;Unigene0017917;Unigene0017918;Unigene00…	K04828+K05858+K04344+K04631+K04345+K04536+K04632+K04980+K08044+K08046+K04547+K08048+K04885+K13755+K04849+K07825+K04607+K04960+K04540
Metabolism	Amino acid metabolism	Arginine and proline metabolism	95	ko00330	Unigene0000535;Unigene0000577;Unigene0000693;Unigene0000696;Unigene0001068;Unigene0001425;Unigene0001426;Unigene0001427;Unigene0002810;Unigene0004563;Unigene0004564;Unigene0004566;Unigene0004567;Unigene0005489;Unigene0007481;Unigene0007482;Unigene0007552;Unigene0008231;Unigene0008626;Unigene0008865;Unigene0009400;Unigene0009401;Unigene0011588;Unigene0011589;Unigene0011676;Unigene0011677;Unigene00…	K00933+K00802+K14454+K00657+K00797+K00128+K01611+K00286+K01915+K05604+K08660+K14085+K01948+K01476+K00318+K01755+K11182+K11067+K00149+K01581+K00613+K12657+K13240+K00611+K01425+K00472+K01940+K00819+K00294+K00261+K01480+K11394+K14455+K00542+K00273+K00274+K14677+K11142
Metabolism	Lipid metabolism	Glycerolipid metabolism	90	ko00561	Unigene0002268;Unigene0002810;Unigene0002862;Unigene0005489;Unigene0006108;Unigene0006232;Unigene0006233;Unigene0006306;Unigene0007527;Unigene0010180;Unigene0010230;Unigene0010231;Unigene0011539;Unigene0011588;Unigene0011589;Unigene0011612;Unigene0011613;Unigene0011614;Unigene0011615;Unigene0011616;Unigene0012488;Unigene0012946;Unigene0017072;Unigene0020634;Unigene0020635;Unigene0020637;Unigene00…	K01059+K00128+K01046+K00901+K01080+K00864+K11160+K12298+K14085+K13517+K13523+K00863+K11155+K01189+K00149+K13506+K00011+K13509+K00629+K13513+K01054+K00002+K09881
Human Diseases	Infectious diseases: Parasitic	Malaria	89	ko05144	Unigene0000062;Unigene0001428;Unigene0003862;Unigene0003863;Unigene0003864;Unigene0003865;Unigene0003866;Unigene0003867;Unigene0003868;Unigene0005100;Unigene0006239;Unigene0006240;Unigene0006815;Unigene0006816;Unigene0007990;Unigene0007991;Unigene0007993;Unigene0007994;Unigene0008653;Unigene0008654;Unigene0009631;Unigene0009750;Unigene0012206;Unigene0014614;Unigene0014615;Unigene0015074;Unigene00…	K10030+K04729+K04550+K06508+K05099+K04519+K05460+K03160+K04659+K10159+K06259+K14624+K06257+K06494+K06496+K13377+K06471+K13376+K06464+K03156+K10785+K03161+K06576+K10161+K06527+K05718
Metabolism	Carbohydrate metabolism	Starch and sucrose metabolism	86	ko00500	Unigene0001304;Unigene0001305;Unigene0001306;Unigene0001307;Unigene0002541;Unigene0003005;Unigene0003173;Unigene0003174;Unigene0004963;Unigene0006861;Unigene0008021;Unigene0008554;Unigene0008555;Unigene0011361;Unigene0011362;Unigene0013461;Unigene0013462;Unigene0014571;Unigene0016390;Unigene0022430;Unigene0022431;Unigene0026697;Unigene0026698;Unigene0026699;Unigene0026871;Unigene0026872;Unigene00…	K12047+K01513+K00693+K00699+K01196+K12407+K01810+K01084+K00844+K00012+K12316+K00688+K11809+K01835+K01195+K00963+K12317+K08678+K14756+K05350+K01176+K01203+K01194+K00700
Human Diseases	Infectious diseases: Parasitic	African trypanosomiasis	85	ko05143	Unigene0000282;Unigene0000416;Unigene0001428;Unigene0003851;Unigene0003852;Unigene0003854;Unigene0005909;Unigene0006179;Unigene0006181;Unigene0006431;Unigene0006815;Unigene0006816;Unigene0007968;Unigene0007969;Unigene0007970;Unigene0009543;Unigene0010202;Unigene0010204;Unigene0010205;Unigene0010206;Unigene0010207;Unigene0010209;Unigene0010216;Unigene0011105;Unigene0011934;Unigene0013278;Unigene00…	K04390+K14480+K04729+K05858+K05425+K01392+K04519+K00463+K02677+K04634+K06494+K06241+K03156+K04389+K10161+K08757+K04234+K06527+K06856
Organismal Systems	Sensory system	Olfactory transduction	84	ko04740	Unigene0001927;Unigene0004234;Unigene0004725;Unigene0008498;Unigene0008745;Unigene0009455;Unigene0009847;Unigene0014065;Unigene0017349;Unigene0017350;Unigene0017360;Unigene0019284;Unigene0019285;Unigene0019287;Unigene0023056;Unigene0025415;Unigene0026168;Unigene0026876;Unigene0026877;Unigene0026878;Unigene0026879;Unigene0027515;Unigene0027516;Unigene0027517;Unigene0029264;Unigene0029265;Unigene00…	K08328+K00910+K04633+K07376+K04345+K02183+K04439+K04515+K04952+K04257+K08043+K13755+K04950+K08327
Organismal Systems	Digestive system	Vitamin digestion and absorption	83	ko04977	Unigene0004415;Unigene0004416;Unigene0004417;Unigene0004418;Unigene0004419;Unigene0004886;Unigene0007892;Unigene0008048;Unigene0008049;Unigene0008050;Unigene0008051;Unigene0010595;Unigene0011192;Unigene0011193;Unigene0011194;Unigene0011580;Unigene0011581;Unigene0012161;Unigene0012162;Unigene0012163;Unigene0012164;Unigene0013773;Unigene0014156;Unigene0014250;Unigene0014251;Unigene0014282;Unigene00…	K05665+K14621+K14610+K01435+K14611+K14616+K14613+K14615+K14619+K14620+K08760+K14462+K14618+K13885+K08757+K14592+K14617+K14622+K14609+K14386+K00678
Organismal Systems	Digestive system	Fat digestion and absorption	83	ko04975	Unigene0001467;Unigene0001937;Unigene0002768;Unigene0002769;Unigene0002781;Unigene0003026;Unigene0005001;Unigene0005002;Unigene0006232;Unigene0006233;Unigene0007527;Unigene0007734;Unigene0010180;Unigene0010230;Unigene0010231;Unigene0010471;Unigene0011539;Unigene0011735;Unigene0012946;Unigene0013161;Unigene0014614;Unigene0014615;Unigene0014815;Unigene0017868;Unigene0019223;Unigene0020316;Unigene00…	K08745+K14457+K05641+K01080+K11160+K01047+K12298+K06259+K08750+K14461+K11155+K08760+K00626+K14462+K14463+K13509+K05684+K13885+K08757+K14455+K08751+K05683
Metabolism	Metabolism of cofactors and vitamins	Retinol metabolism	79	ko00830	Unigene0001828;Unigene0002216;Unigene0003173;Unigene0003174;Unigene0004919;Unigene0004920;Unigene0008657;Unigene0008659;Unigene0012005;Unigene0013607;Unigene0014315;Unigene0014316;Unigene0021979;Unigene0021980;Unigene0022060;Unigene0022061;Unigene0022560;Unigene0022562;Unigene0023782;Unigene0026697;Unigene0026698;Unigene0026699;Unigene0027447;Unigene0027714;Unigene0027715;Unigene0029539;Unigene00…	K07413+K11150+K00699+K07424+K11152+K11153+K00061+K11154+K11149+K09516+K11155+K12664+K00515+K11158+K00121+K11157+K11146+K07408+K07411+K11151+K11147+K07249+K00678+K07437
Metabolism	Glycan biosynthesis and metabolism	N-Glycan biosynthesis	77	ko00510	Unigene0001226;Unigene0002779;Unigene0003102;Unigene0004612;Unigene0004613;Unigene0005745;Unigene0007573;Unigene0007951;Unigene0009926;Unigene0010020;Unigene0012136;Unigene0012956;Unigene0013629;Unigene0015677;Unigene0015678;Unigene0015987;Unigene0018280;Unigene0019311;Unigene0020174;Unigene0020176;Unigene0020395;Unigene0021196;Unigene0021197;Unigene0023490;Unigene0023491;Unigene0023492;Unigene00…	K07441+K12666+K03844+K01231+K00738+K00737+K00729+K00778+K00779+K01001+K13748+K00736+K07966+K07967+K00726+K03846+K05546+K07151+K01228+K07252+K03847+K03848+K09661+K09659+K01230+K03850+K00721+K03843+K07968+K12669+K12667+K00902+K00717+K03849+K12670+K00744+K03842+K03845+K07432+K09658+K06316
Metabolism	Xenobiotics biodegradation and metabolism	Drug metabolism - other enzymes	76	ko00983	Unigene0002655;Unigene0003173;Unigene0003174;Unigene0003187;Unigene0003188;Unigene0004919;Unigene0004920;Unigene0005451;Unigene0005452;Unigene0005453;Unigene0005722;Unigene0012001;Unigene0014315;Unigene0014316;Unigene0017894;Unigene0019757;Unigene0023890;Unigene0025258;Unigene0026558;Unigene0026697;Unigene0026698;Unigene0026699;Unigene0027714;Unigene0027715;Unigene0028405;Unigene0031377;Unigene00…	K00857+K00699+K01464+K07424+K03927+K01044+K00622+K00760+K00088+K01951+K00757+K00876+K01519+K13421+K01195+K00207+K07411+K00106+K01489+K00569+K01431+K00758
Human Diseases	Immune diseases	Autoimmune thyroid disease	75	ko05320	Unigene0000282;Unigene0005214;Unigene0005311;Unigene0008653;Unigene0008654;Unigene0008707;Unigene0010413;Unigene0010452;Unigene0010453;Unigene0010454;Unigene0010455;Unigene0010456;Unigene0010457;Unigene0010458;Unigene0010459;Unigene0010460;Unigene0010461;Unigene0010462;Unigene0010463;Unigene0010464;Unigene0010465;Unigene0011759;Unigene0013628;Unigene0016508;Unigene0016977;Unigene0016978;Unigene00…	K04390+K05251+K06752+K03160+K07818+K04249+K06751+K08522+K06470+K10785+K03161+K04389+K06538+K10809+K01353+K06856+K00431
Metabolism	Xenobiotics biodegradation and metabolism	Drug metabolism - cytochrome P450	75	ko00982	Unigene0000602;Unigene0001828;Unigene0003173;Unigene0003174;Unigene0004919;Unigene0004920;Unigene0005174;Unigene0009152;Unigene0011713;Unigene0011714;Unigene0012005;Unigene0014315;Unigene0014316;Unigene0026697;Unigene0026698;Unigene0026699;Unigene0027714;Unigene0027715;Unigene0028020;Unigene0028021;Unigene0030093;Unigene0036549;Unigene0037003;Unigene0037004;Unigene0041708;Unigene0041792;Unigene00…	K00799+K07413+K00699+K07424+K00485+K13299+K07414+K00121+K00129+K07411+K00157+K00274
Human Diseases	Endocrine and metabolic diseases	Type I diabetes mellitus	75	ko04940	Unigene0000282;Unigene0000432;Unigene0005311;Unigene0005909;Unigene0006815;Unigene0006816;Unigene0008707;Unigene0010452;Unigene0010453;Unigene0010454;Unigene0010455;Unigene0010456;Unigene0010457;Unigene0010458;Unigene0010459;Unigene0010460;Unigene0010461;Unigene0010462;Unigene0010463;Unigene0010464;Unigene0010465;Unigene0011147;Unigene0011310;Unigene0011759;Unigene0015121;Unigene0016508;Unigene00…	K04390+K01580+K06752+K05425+K04519+K07818+K04077+K01294+K06751+K04526+K06470+K07817+K03156+K05468+K10785+K04389+K01353
Metabolism	Lipid metabolism	Steroid hormone biosynthesis	74	ko00140	Unigene0003173;Unigene0003174;Unigene0003175;Unigene0003280;Unigene0003282;Unigene0004638;Unigene0004908;Unigene0004919;Unigene0004920;Unigene0005605;Unigene0006986;Unigene0008348;Unigene0009860;Unigene0010044;Unigene0013320;Unigene0013651;Unigene0014315;Unigene0014316;Unigene0018385;Unigene0018386;Unigene0018387;Unigene0025883;Unigene0026697;Unigene0026698;Unigene0026699;Unigene0027330;Unigene00…	K00699+K01015+K00044+K10251+K07434+K07410+K07424+K00070+K00071+K12343+K00513+K00512+K10207+K13370+K00545+K01131+K12345+K00498+K00497+K00489+K07430+K12344+K07408+K00251+K13368+K13373
Metabolism	Glycan biosynthesis and metabolism	Other types of O-glycan biosynthesis	74	ko00514	Unigene0000595;Unigene0000596;Unigene0002716;Unigene0003173;Unigene0003174;Unigene0008292;Unigene0009926;Unigene0010054;Unigene0010055;Unigene0013151;Unigene0013152;Unigene0013629;Unigene0013840;Unigene0015985;Unigene0016253;Unigene0016295;Unigene0016921;Unigene0016925;Unigene0023894;Unigene0023895;Unigene0023896;Unigene0024533;Unigene0026053;Unigene0026697;Unigene0026698;Unigene0026699;Unigene00…	K11703+K13675+K00699+K00778+K00779+K00781+K07966+K07967+K07635+K05948+K13676+K13667+K03691+K09661+K00728+K07632+K09667+K07968+K09674+K03663+K09666+K13646
Metabolism	Carbohydrate metabolism	Amino sugar and nucleotide sugar metabolism	73	ko00520	Unigene0000249;Unigene0000726;Unigene0006861;Unigene0008021;Unigene0008197;Unigene0008661;Unigene0011361;Unigene0011362;Unigene0013256;Unigene0013461;Unigene0013462;Unigene0014571;Unigene0016853;Unigene0016854;Unigene0019923;Unigene0026485;Unigene0026486;Unigene0026495;Unigene0027166;Unigene0028379;Unigene0028463;Unigene0029448;Unigene0030212;Unigene0030753;Unigene0030754;Unigene0031188;Unigene00…	K00965+K05056+K05304+K12407+K01810+K01183+K00844+K00820+K00012+K12373+K01443+K00326+K00983+K02564+K01639+K00849+K12409+K00698+K01835+K01787+K00621+K00963+K01784+K08678+K01840+K00972+K00976+K01711+K01809+K01836+K02377+K00966+K00884+K08080+K05305
Organismal Systems	Sensory system	Phototransduction - fly	73	ko04745	Unigene0002335;Unigene0003851;Unigene0003852;Unigene0003854;Unigene0004234;Unigene0006820;Unigene0006821;Unigene0009455;Unigene0010202;Unigene0010204;Unigene0010205;Unigene0010206;Unigene0010207;Unigene0010209;Unigene0010216;Unigene0011105;Unigene0011934;Unigene0014065;Unigene0014262;Unigene0014263;Unigene0014264;Unigene0014534;Unigene0015428;Unigene0015429;Unigene0015432;Unigene0015433;Unigene00…	K13806+K05858+K00910+K05692+K02183+K02677+K04634+K04515+K04547+K08834
Human Diseases	Neurodegenerative diseases	Prion diseases	72	ko05020	Unigene0001170;Unigene0001322;Unigene0003747;Unigene0006815;Unigene0006816;Unigene0007096;Unigene0007097;Unigene0008745;Unigene0009037;Unigene0009169;Unigene0009170;Unigene0009894;Unigene0010762;Unigene0011183;Unigene0011848;Unigene0014860;Unigene0015119;Unigene0017349;Unigene0017350;Unigene0018201;Unigene0018202;Unigene0018413;Unigene0018968;Unigene0018969;Unigene0020312;Unigene0020313;Unigene00…	K04565+K03987+K06491+K04519+K03995+K04345+K02599+K05703+K04375+K09203+K03999+K04371+K03998+K03986+K03988+K03997+K02159+K03283+K04368+K03996+K03994+K04369+K09553+K04000+K09490+K05635
Organismal Systems	Excretory system	Proximal tubule bicarbonate reclamation	72	ko04964	Unigene0000226;Unigene0000922;Unigene0002859;Unigene0002915;Unigene0003205;Unigene0004204;Unigene0004205;Unigene0004206;Unigene0004207;Unigene0004208;Unigene0004209;Unigene0004213;Unigene0004214;Unigene0004215;Unigene0004216;Unigene0004218;Unigene0004220;Unigene0009140;Unigene0009535;Unigene0010719;Unigene0010720;Unigene0011778;Unigene0011779;Unigene0012325;Unigene0012326;Unigene0013132;Unigene00…	K01596+K01672+K13576+K01538+K01539+K00025+K01540+K12040+K13575+K01425+K09864+K00261+K13577
Metabolism	Carbohydrate metabolism	Fructose and mannose metabolism	71	ko00051	Unigene0000356;Unigene0004988;Unigene0006716;Unigene0006717;Unigene0007254;Unigene0009178;Unigene0011187;Unigene0011361;Unigene0011362;Unigene0011681;Unigene0011682;Unigene0011902;Unigene0012211;Unigene0013072;Unigene0013176;Unigene0013461;Unigene0013462;Unigene0014520;Unigene0014521;Unigene0025763;Unigene0026267;Unigene0028414;Unigene0028463;Unigene0034730;Unigene0034864;Unigene0035439;Unigene00…	K01103+K01112+K01805+K00850+K01623+K00844+K00100+K00008+K00011+K14634+K01803+K01840+K00976+K01711+K01809+K03841+K02377+K00966+K05305
Metabolism	Lipid metabolism	Linoleic acid metabolism	69	ko00591	Unigene0000711;Unigene0001615;Unigene0001828;Unigene0004886;Unigene0004919;Unigene0004920;Unigene0007734;Unigene0009536;Unigene0011192;Unigene0011193;Unigene0011194;Unigene0012005;Unigene0013120;Unigene0014315;Unigene0014316;Unigene0014520;Unigene0014521;Unigene0017868;Unigene0020316;Unigene0021929;Unigene0021931;Unigene0021932;Unigene0021935;Unigene0021987;Unigene0022239;Unigene0022241;Unigene00…	K00460+K07418+K07413+K14621+K07424+K01047+K00100
Metabolism	Lipid metabolism	Sphingolipid metabolism	69	ko00600	Unigene0002911;Unigene0002912;Unigene0006175;Unigene0006232;Unigene0006233;Unigene0008757;Unigene0010180;Unigene0010396;Unigene0011518;Unigene0013608;Unigene0013609;Unigene0016651;Unigene0020131;Unigene0020774;Unigene0020775;Unigene0021361;Unigene0021362;Unigene0021978;Unigene0022310;Unigene0022311;Unigene0022376;Unigene0023518;Unigene0023519;Unigene0023908;Unigene0023909;Unigene0024017;Unigene00…	K04628+K12350+K01080+K01019+K12353+K12351+K04714+K04712+K01186+K04716+K12352+K01634+K04718+K00654+K00720+K04711+K01189+K12349+K04715+K01202+K12348+K01134+K04708+K12309+K12357+K12354+K01441+K04717+K01201
Metabolism	Xenobiotics biodegradation and metabolism	Metabolism of xenobiotics by cytochrome P450	69	ko00980	Unigene0000602;Unigene0001828;Unigene0003173;Unigene0003174;Unigene0004908;Unigene0004919;Unigene0004920;Unigene0005174;Unigene0009152;Unigene0010348;Unigene0011713;Unigene0011714;Unigene0012005;Unigene0014315;Unigene0014316;Unigene0019304;Unigene0026697;Unigene0026698;Unigene0026699;Unigene0027714;Unigene0027715;Unigene0030093;Unigene0036549;Unigene0037003;Unigene0037004;Unigene0041089;Unigene00…	K00799+K07413+K00699+K07410+K07424+K00079+K00081+K00084+K00078+K13299+K07414+K00121+K01253+K07408+K00129+K07411
Human Diseases	Immune diseases	Allograft rejection	68	ko05330	Unigene0000282;Unigene0005311;Unigene0005909;Unigene0008653;Unigene0008654;Unigene0008707;Unigene0010452;Unigene0010453;Unigene0010454;Unigene0010455;Unigene0010456;Unigene0010457;Unigene0010458;Unigene0010459;Unigene0010460;Unigene0010461;Unigene0010462;Unigene0010463;Unigene0010464;Unigene0010465;Unigene0011759;Unigene0016508;Unigene0021597;Unigene0025063;Unigene0031077;Unigene0032105;Unigene00…	K04390+K06752+K05425+K03160+K07818+K06751+K06470+K03156+K10785+K03161+K04389+K01353+K06856
Metabolism	Amino acid metabolism	Cysteine and methionine metabolism	68	ko00270	Unigene0000577;Unigene0000693;Unigene0000696;Unigene0001400;Unigene0001425;Unigene0001426;Unigene0001427;Unigene0003611;Unigene0007481;Unigene0007482;Unigene0010645;Unigene0013107;Unigene0013368;Unigene0013430;Unigene0013499;Unigene0015761;Unigene0015763;Unigene0017285;Unigene0017286;Unigene0019237;Unigene0020499;Unigene0021461;Unigene0022860;Unigene0022861;Unigene0023333;Unigene0023966;Unigene00…	K00802+K14454+K00558+K00797+K01758+K01611+K03334+K00815+K01251+K01752+K09880+K00547+K00772+K00456+K00789+K00544+K01697+K00016+K01011+K00548+K14455+K08964+K08963
Metabolism	Metabolism of other amino acids	Glutathione metabolism	68	ko00480	Unigene0000577;Unigene0000602;Unigene0001425;Unigene0001426;Unigene0001427;Unigene0001808;Unigene0001809;Unigene0002590;Unigene0005174;Unigene0008804;Unigene0009152;Unigene0009862;Unigene0009863;Unigene0009864;Unigene0011567;Unigene0011713;Unigene0011714;Unigene0012884;Unigene0013495;Unigene0013965;Unigene0015826;Unigene0019833;Unigene0020792;Unigene0021463;Unigene0023434;Unigene0023435;Unigene00…	K00802+K00799+K00797+K10808+K05360+K00383+K00036+K00432+K00020+K00681+K05361+K00033+K10807+K13299+K11140+K01581+K01469+K01920+K11205+K00031+K11204+K11142+K01255
Organismal Systems	Immune system	Cytosolic DNA-sensing pathway	68	ko04623	Unigene0001100;Unigene0002144;Unigene0003216;Unigene0003217;Unigene0003228;Unigene0004423;Unigene0004689;Unigene0004690;Unigene0006636;Unigene0006815;Unigene0006816;Unigene0008371;Unigene0009553;Unigene0012730;Unigene0013475;Unigene0013601;Unigene0013602;Unigene0014441;Unigene0015135;Unigene0015173;Unigene0016704;Unigene0019659;Unigene0019660;Unigene0021188;Unigene0021250;Unigene0021251;Unigene00…	K04734+K01370+K03020+K04735+K07210+K12671+K04519+K09447+K03021+K04467+K05410+K12799+K03013+K03019+K03023+K12964+K08847+K14721+K03022+K12654+K12648+K03014+K12968+K02861+K03027+K03016+K03026+K03025+K03007+K07209+K02580+K03009+K05411+K03024+K12966+K07211+K03018
Organismal Systems	Immune system	Intestinal immune network for IgA production	67	ko04672	Unigene0004653;Unigene0005311;Unigene0005708;Unigene0005709;Unigene0005710;Unigene0007296;Unigene0008653;Unigene0008654;Unigene0010452;Unigene0010453;Unigene0010454;Unigene0010455;Unigene0010456;Unigene0010457;Unigene0010458;Unigene0010459;Unigene0010460;Unigene0010461;Unigene0010462;Unigene0010463;Unigene0010464;Unigene0010465;Unigene0016067;Unigene0016508;Unigene0021424;Unigene0021425;Unigene00…	K10031+K06752+K06483+K03160+K10989+K06470+K04189+K04184+K04466+K05074+K10785+K03161+K13073+K05150+K13072+K05476+K06856
Genetic Information Processing	Folding, sorting and degradation	Proteasome	65	ko03050	Unigene0000527;Unigene0001051;Unigene0001813;Unigene0001903;Unigene0001966;Unigene0003511;Unigene0003512;Unigene0005933;Unigene0005934;Unigene0008244;Unigene0008633;Unigene0010418;Unigene0011119;Unigene0011143;Unigene0011942;Unigene0012746;Unigene0013696;Unigene0013697;Unigene0014295;Unigene0017831;Unigene0017922;Unigene0018344;Unigene0019323;Unigene0019749;Unigene0019882;Unigene0022436;Unigene00…	K03038+K06699+K02735+K03065+K03037+K02730+K02734+K02736+K03061+K03032+K02739+K02726+K03035+K03039+K03066+K02738+K03062+K11599+K03033+K06698+K03031+K02741+K02732+K03030+K10881+K03028+K02728+K06696+K02725+K03036+K02731+K02729+K02737+K02740+K03029+K02727+K03063+K06700+K03064
Metabolism	Amino acid metabolism	Valine, leucine and isoleucine degradation	65	ko00280	Unigene0002810;Unigene0005116;Unigene0005489;Unigene0005734;Unigene0010623;Unigene0010645;Unigene0011588;Unigene0011589;Unigene0012488;Unigene0012884;Unigene0013321;Unigene0013322;Unigene0019774;Unigene0019775;Unigene0020634;Unigene0020635;Unigene0020637;Unigene0020638;Unigene0023289;Unigene0023852;Unigene0023853;Unigene0026350;Unigene0027488;Unigene0027689;Unigene0027690;Unigene0028183;Unigene00…	K00128+K00232+K01641+K05605+K03334+K14085+K00020+K01968+K01965+K00248+K07508+K00033+K05607+K00253+K11538+K00166+K00149+K00626+K00249+K07515+K01969+K05606+K07511+K07509+K07514+K00157+K07513+K00826+K08683+K01966+K01847+K01027+K00382+K00167+K13524+K09699+K09478+K00140+K00022+K01640
Metabolism	Lipid metabolism	Fatty acid metabolism	65	ko00071	Unigene0002552;Unigene0002631;Unigene0002634;Unigene0002636;Unigene0002773;Unigene0002810;Unigene0005116;Unigene0005489;Unigene0007924;Unigene0007925;Unigene0011588;Unigene0011589;Unigene0012488;Unigene0014741;Unigene0014742;Unigene0014743;Unigene0017526;Unigene0020634;Unigene0020635;Unigene0020637;Unigene0020638;Unigene0022012;Unigene0023289;Unigene0023852;Unigene0023853;Unigene0024640;Unigene00…	K01897+K00255+K00128+K00232+K14085+K08765+K15013+K00248+K07508+K00252+K13238+K00149+K00626+K00249+K00121+K07515+K07511+K07509+K07514+K13239+K07513+K09478+K00022+K09479+K08766
Human Diseases	Cancers: Specific types	Thyroid cancer	63	ko05216	Unigene0001205;Unigene0003252;Unigene0006327;Unigene0013214;Unigene0018363;Unigene0022293;Unigene0024863;Unigene0024864;Unigene0025858;Unigene0025859;Unigene0025860;Unigene0028433;Unigene0028434;Unigene0028435;Unigene0028436;Unigene0028437;Unigene0028868;Unigene0028869;Unigene0028870;Unigene0028873;Unigene0028874;Unigene0029485;Unigene0029487;Unigene0031957;Unigene0032416;Unigene0032417;Unigene00…	K03176+K09289+K05689+K04377+K02105+K04371+K08524+K02833+K07827+K05126+K08525+K08526+K04368+K04369+K02620+K04492+K09292+K04503+K04491+K09291+K09290+K08530+K04365+K04451+K04490+K09288
Human Diseases	Immune diseases	Primary immunodeficiency	63	ko05340	Unigene0004403;Unigene0004404;Unigene0004689;Unigene0004690;Unigene0008369;Unigene0008370;Unigene0008653;Unigene0008654;Unigene0010119;Unigene0015219;Unigene0015860;Unigene0016067;Unigene0016164;Unigene0017297;Unigene0017540;Unigene0019276;Unigene0020221;Unigene0020223;Unigene0022189;Unigene0022190;Unigene0024393;Unigene0028156;Unigene0029467;Unigene0033698;Unigene0035089;Unigene0036840;Unigene00…	K06554+K07210+K08061+K03160+K08060+K05654+K06459+K10989+K07360+K07370+K11218+K05653+K01488+K06458+K06454+K03161+K05150+K06506+K07371+K08063+K10887+K06450+K05856+K05070+K03648+K06451+K06856+K06478+K08062
Metabolism	Carbohydrate metabolism	Galactose metabolism	63	ko00052	Unigene0000249;Unigene0001304;Unigene0001305;Unigene0001306;Unigene0001307;Unigene0006861;Unigene0008554;Unigene0008555;Unigene0009178;Unigene0011361;Unigene0011362;Unigene0012211;Unigene0013338;Unigene0013461;Unigene0013462;Unigene0013629;Unigene0016390;Unigene0022430;Unigene0022431;Unigene0026880;Unigene0028463;Unigene0030212;Unigene0030657;Unigene0033376;Unigene0033377;Unigene0034701;Unigene00…	K00965+K05056+K12047+K12407+K01084+K00850+K00844+K01229+K07966+K07967+K12316+K01189+K00849+K00011+K00704+K12309+K01835+K00963+K01784+K12317+K01203
Genetic Information Processing	Translation	Aminoacyl-tRNA biosynthesis	62	ko00970	Unigene0000370;Unigene0000371;Unigene0000372;Unigene0004527;Unigene0004796;Unigene0004797;Unigene0011640;Unigene0011641;Unigene0011642;Unigene0013359;Unigene0016226;Unigene0016227;Unigene0016228;Unigene0016229;Unigene0016319;Unigene0016320;Unigene0019121;Unigene0019139;Unigene0019668;Unigene0021670;Unigene0021671;Unigene0024770;Unigene0031814;Unigene0033345;Unigene0033740;Unigene0034726;Unigene00…	K01869+K01881+K01872+K01867+K00604+K01893+K01887+K01873+K01868+K01880+K01892+K01866+K01890+K01883+K01885+K14163+K01870+K01874+K01875+K01886+K01889+K03341+K04567+K01876
Metabolism	Carbohydrate metabolism	Pyruvate metabolism	62	ko00620	Unigene0000226;Unigene0002382;Unigene0002810;Unigene0005489;Unigene0009967;Unigene0010719;Unigene0010720;Unigene0011157;Unigene0011158;Unigene0011159;Unigene0011160;Unigene0011161;Unigene0011588;Unigene0011589;Unigene0012488;Unigene0013284;Unigene0014528;Unigene0015524;Unigene0015526;Unigene0015527;Unigene0015528;Unigene0015530;Unigene0017593;Unigene0018710;Unigene0020634;Unigene0020635;Unigene00…	K01596+K00026+K00128+K00162+K00025+K01895+K14085+K01069+K00873+K11262+K00627+K01512+K00161+K00029+K00149+K00626+K01958+K00011+K00016+K01759+K00027+K00382+K00102
Metabolism	Amino acid metabolism	Tyrosine metabolism	62	ko00350	Unigene0000113;Unigene0000115;Unigene0000638;Unigene0000639;Unigene0000693;Unigene0000696;Unigene0002107;Unigene0002108;Unigene0002109;Unigene0003752;Unigene0003753;Unigene0005555;Unigene0008554;Unigene0008555;Unigene0008610;Unigene0008611;Unigene0008612;Unigene0009152;Unigene0010645;Unigene0013368;Unigene0013430;Unigene0014197;Unigene0017491;Unigene0019487;Unigene0020231;Unigene0024708;Unigene00…	K00505+K00457+K14454+K00503+K00506+K00599+K00276+K01800+K03334+K00815+K01827+K00650+K00501+K00545+K01593+K00121+K00451+K00680+K00129+K00157+K07253+K14455+K00274+K01555+K00431
Genetic Information Processing	Replication and repair	Nucleotide excision repair	61	ko03420	Unigene0001313;Unigene0004605;Unigene0004606;Unigene0006702;Unigene0008058;Unigene0009867;Unigene0009868;Unigene0010121;Unigene0010224;Unigene0011145;Unigene0011374;Unigene0013043;Unigene0013044;Unigene0013431;Unigene0014800;Unigene0014801;Unigene0018794;Unigene0020468;Unigene0020469;Unigene0021491;Unigene0023288;Unigene0023904;Unigene0023950;Unigene0024323;Unigene0027697;Unigene0029171;Unigene00…	K10839+K02327+K02202+K06634+K10570+K03505+K10140+K10845+K10747+K03141+K10840+K10755+K10739+K10842+K10756+K07466+K10849+K10609+K10610+K10846+K03142+K10838+K10843+K03506+K03504+K02326+K10848+K10754+K03144+K02325+K03143+K10847+K10841+K02324+K04802+K10844+K02328+K03868+K10740
Genetic Information Processing	Folding, sorting and degradation	SNARE interactions in vesicular transport	61	ko04130	Unigene0000347;Unigene0000660;Unigene0001126;Unigene0005057;Unigene0006812;Unigene0008314;Unigene0008315;Unigene0008316;Unigene0008319;Unigene0008320;Unigene0008321;Unigene0008322;Unigene0008948;Unigene0011605;Unigene0012904;Unigene0014099;Unigene0015319;Unigene0015320;Unigene0018355;Unigene0019317;Unigene0019319;Unigene0019321;Unigene0020080;Unigene0020186;Unigene0020211;Unigene0021426;Unigene00…	K08486+K08490+K08487+K08512+K08514+K13504+K08510+K08508+K08493+K08496+K08504+K04560+K08497+K08488+K08517+K08509+K08495+K08507+K08516+K13502+K08498+K08513+K08489+K08492+K08491+K13505+K08501+K08515
Metabolism	Amino acid metabolism	Tryptophan metabolism	60	ko00380	Unigene0000632;Unigene0002810;Unigene0002825;Unigene0004908;Unigene0005075;Unigene0005489;Unigene0005895;Unigene0005897;Unigene0009543;Unigene0010295;Unigene0010645;Unigene0011588;Unigene0011589;Unigene0011591;Unigene0012488;Unigene0018434;Unigene0018435;Unigene0019289;Unigene0020634;Unigene0020635;Unigene0020637;Unigene0020638;Unigene0021798;Unigene0022612;Unigene0024632;Unigene0024640;Unigene00…	K03781+K00128+K00164+K07410+K00816+K00502+K00463+K01432+K03334+K14085+K00825+K00453+K00452+K00486+K00252+K11182+K00149+K00626+K01556+K01593+K07515+K07511+K07514+K07408+K00669+K00157+K00543+K00274+K00022+K03392
Organismal Systems	Excretory system	Collecting duct acid secretion	59	ko04966	Unigene0000557;Unigene0000922;Unigene0002915;Unigene0004679;Unigene0004680;Unigene0007962;Unigene0007963;Unigene0009140;Unigene0011285;Unigene0011286;Unigene0011781;Unigene0014239;Unigene0014240;Unigene0016833;Unigene0017895;Unigene0019053;Unigene0022145;Unigene0022146;Unigene0022157;Unigene0022159;Unigene0022161;Unigene0022348;Unigene0022349;Unigene0025921;Unigene0025922;Unigene0026365;Unigene00…	K02145+K01672+K02154+K02151+K02148+K02155+K02146+K05018+K13627+K02150+K01543+K02147+K06573+K02153+K02152+K02149+K01542
Organismal Systems	Environmental adaptation	Circadian rhythm - mammal	58	ko04710	Unigene0001759;Unigene0001760;Unigene0001764;Unigene0001765;Unigene0004586;Unigene0004587;Unigene0009204;Unigene0009205;Unigene0009206;Unigene0009207;Unigene0009208;Unigene0009212;Unigene0009213;Unigene0009216;Unigene0011196;Unigene0015313;Unigene0016516;Unigene0016734;Unigene0017854;Unigene0020691;Unigene0023949;Unigene0025295;Unigene0028213;Unigene0029039;Unigene0030873;Unigene0031504;Unigene00…	K02223+K09026+K03362+K08533+K08532+K03729+K03728+K02296+K02295+K10269+K08534+K02633+K08959+K03730+K03347+K03094+K08960+K03868
Organismal Systems	Sensory system	Phototransduction	58	ko04744	Unigene0001927;Unigene0005490;Unigene0008748;Unigene0008752;Unigene0008753;Unigene0009084;Unigene0009085;Unigene0009090;Unigene0009455;Unigene0009847;Unigene0013385;Unigene0014286;Unigene0014287;Unigene0016041;Unigene0017360;Unigene0018157;Unigene0019288;Unigene0023056;Unigene0023198;Unigene0023787;Unigene0026168;Unigene0027313;Unigene0027315;Unigene0027316;Unigene0030267;Unigene0030268;Unigene00…	K08328+K04631+K04536+K13765+K02183+K04439+K08718+K04250+K13764+K04952+K13749+K00909+K04548+K13756+K04948+K13759
Metabolism	Glycan biosynthesis and metabolism	Glycosaminoglycan biosynthesis - heparan sulfate	58	ko00534	Unigene0000366;Unigene0000751;Unigene0000752;Unigene0000834;Unigene0000837;Unigene0009460;Unigene0009461;Unigene0011511;Unigene0011512;Unigene0016033;Unigene0017535;Unigene0017564;Unigene0018522;Unigene0019797;Unigene0019798;Unigene0020159;Unigene0020160;Unigene0022510;Unigene0022511;Unigene0022512;Unigene0025919;Unigene0027182;Unigene0027927;Unigene0027928;Unigene0028439;Unigene0028440;Unigene00…	K10158+K08102+K02576+K02577+K02578+K08103+K02514+K02513+K07809+K07808+K01793+K02366+K08104+K01024+K02579+K00733+K00771+K00735+K02370+K10157+K02367+K02369+K00734
Human Diseases	Immune diseases	Asthma	57	ko05310	Unigene0005311;Unigene0008653;Unigene0008654;Unigene0008979;Unigene0010452;Unigene0010453;Unigene0010454;Unigene0010455;Unigene0010456;Unigene0010457;Unigene0010458;Unigene0010459;Unigene0010460;Unigene0010461;Unigene0010462;Unigene0010463;Unigene0010464;Unigene0010465;Unigene0016704;Unigene0024803;Unigene0025599;Unigene0032520;Unigene0032521;Unigene0036985;Unigene0037283;Unigene0038005;Unigene00…	K06752+K03160+K10788+K05509+K07983+K03156+K10785+K03161+K08089+K06856
Metabolism	Amino acid metabolism	Glycine, serine and threonine metabolism	55	ko00260	Unigene0001181;Unigene0002703;Unigene0003611;Unigene0006082;Unigene0008554;Unigene0008555;Unigene0010740;Unigene0011097;Unigene0011098;Unigene0011099;Unigene0011588;Unigene0011589;Unigene0012246;Unigene0012250;Unigene0012931;Unigene0016114;Unigene0017285;Unigene0017286;Unigene0017555;Unigene0024247;Unigene0024248;Unigene0030287;Unigene0030288;Unigene0031594;Unigene0032209;Unigene0032409;Unigene00…	K00600+K00831+K01758+K00643+K00276+K01079+K14085+K00108+K00552+K00605+K01752+K01837+K01834+K01754+K00281+K00314+K00544+K00613+K01697+K00315+K01620+K00639+K00306+K00382+K00542+K00830+K00273+K00274+K00058+K00827
Metabolism	Carbohydrate metabolism	Propanoate metabolism	55	ko00640	Unigene0002810;Unigene0005116;Unigene0005489;Unigene0008786;Unigene0010623;Unigene0011157;Unigene0011158;Unigene0011159;Unigene0011160;Unigene0011161;Unigene0011588;Unigene0011589;Unigene0012488;Unigene0015353;Unigene0015355;Unigene0015524;Unigene0015526;Unigene0015527;Unigene0015528;Unigene0015530;Unigene0019569;Unigene0019774;Unigene0019775;Unigene0020634;Unigene0020635;Unigene0020637;Unigene00…	K00128+K00232+K01899+K05605+K01895+K14085+K01908+K11262+K01900+K01965+K00149+K00626+K00249+K07515+K05606+K07511+K00016+K07514+K01966+K01847+K13524+K00140+K01578
Human Diseases	Immune diseases	Graft-versus-host disease	55	ko05332	Unigene0000282;Unigene0005311;Unigene0006815;Unigene0006816;Unigene0008707;Unigene0010452;Unigene0010453;Unigene0010454;Unigene0010455;Unigene0010456;Unigene0010457;Unigene0010458;Unigene0010459;Unigene0010460;Unigene0010461;Unigene0010462;Unigene0010463;Unigene0010464;Unigene0010465;Unigene0011759;Unigene0016508;Unigene0023305;Unigene0025063;Unigene0031077;Unigene0032105;Unigene0032520;Unigene00…	K04390+K06752+K04519+K07818+K06751+K06470+K03156+K10785+K04389+K01353
Metabolism	Lipid metabolism	Ether lipid metabolism	55	ko00565	Unigene0004886;Unigene0005360;Unigene0006232;Unigene0006233;Unigene0007734;Unigene0009081;Unigene0009245;Unigene0010180;Unigene0010561;Unigene0010824;Unigene0011192;Unigene0011193;Unigene0011194;Unigene0012216;Unigene0012893;Unigene0017636;Unigene0017637;Unigene0017868;Unigene0018997;Unigene0018998;Unigene0020316;Unigene0022239;Unigene0022241;Unigene0022242;Unigene0022669;Unigene0022670;Unigene00…	K14621+K01122+K01080+K01047+K01062+K01115+K13510+K13512+K13644+K00803+K00994+K00993+K08743
Genetic Information Processing	Transcription	Basal transcription factors	53	ko03022	Unigene0000669;Unigene0000670;Unigene0000671;Unigene0001301;Unigene0001552;Unigene0005572;Unigene0006702;Unigene0008058;Unigene0008737;Unigene0011145;Unigene0013043;Unigene0013044;Unigene0013090;Unigene0014467;Unigene0014468;Unigene0016613;Unigene0016614;Unigene0020468;Unigene0020469;Unigene0022581;Unigene0023348;Unigene0023502;Unigene0023503;Unigene0023929;Unigene0025341;Unigene0025591;Unigene00…	K03125+K03139+K14649+K03121+K02202+K06634+K03126+K10845+K03141+K03136+K03138+K03123+K10842+K14650+K03120+K03130+K03122+K03128+K03131+K03135+K03124+K03142+K14535+K10843+K03129+K14651+K03144+K03143+K03132+K03134+K10844+K03137
Metabolism	Metabolism of cofactors and vitamins	Porphyrin and chlorophyll metabolism	53	ko00860	Unigene0003173;Unigene0003174;Unigene0005117;Unigene0005367;Unigene0006067;Unigene0006082;Unigene0006261;Unigene0007374;Unigene0010740;Unigene0026697;Unigene0026698;Unigene0026699;Unigene0027714;Unigene0027715;Unigene0032470;Unigene0034868;Unigene0034869;Unigene0035096;Unigene0035097;Unigene0036403;Unigene0037830;Unigene0040753;Unigene0040918;Unigene0041293;Unigene0042364;Unigene0044009;Unigene00…	K00699+K00231+K01719+K02259+K00643+K00214+K00522+K00510+K01885+K14163+K02257+K01195+K00798+K01749+K01599+K01772+K01698+K00228+K05901+K01764+K13624
Metabolism	Amino acid metabolism	Alanine, aspartate and glutamate metabolism	51	ko00250	Unigene0000222;Unigene0000432;Unigene0000693;Unigene0000696;Unigene0005772;Unigene0005773;Unigene0007568;Unigene0008231;Unigene0008626;Unigene0010181;Unigene0010645;Unigene0011676;Unigene0011677;Unigene0013059;Unigene0013256;Unigene0013430;Unigene0021876;Unigene0024102;Unigene0024455;Unigene0024476;Unigene0029971;Unigene0030722;Unigene0035013;Unigene0035014;Unigene0035944;Unigene0036127;Unigene00…	K00814+K01580+K14454+K01939+K01915+K11540+K03334+K01948+K00764+K00820+K01755+K13566+K01425+K00139+K01940+K00294+K00261+K14455+K00830+K00272+K13524+K01953+K00827+K01756+K01437
Metabolism	Metabolism of cofactors and vitamins	Nicotinate and nicotinamide metabolism	50	ko00760	Unigene0000466;Unigene0002541;Unigene0002546;Unigene0002547;Unigene0002556;Unigene0003129;Unigene0003130;Unigene0003131;Unigene0004296;Unigene0004688;Unigene0005087;Unigene0005089;Unigene0009580;Unigene0014573;Unigene0016215;Unigene0016681;Unigene0016683;Unigene0016759;Unigene0019216;Unigene0019217;Unigene0019218;Unigene0022268;Unigene0023573;Unigene0023574;Unigene0025404;Unigene0027934;Unigene00…	K06210+K01513+K00323+K01950+K01081+K01239+K03783+K00858+K01242+K00763+K03462+K03426+K00157+K10524
Metabolism	Glycan biosynthesis and metabolism	Mucin type O-Glycan biosynthesis	50	ko00512	Unigene0004930;Unigene0004931;Unigene0004932;Unigene0004933;Unigene0005296;Unigene0005297;Unigene0006210;Unigene0008004;Unigene0015616;Unigene0015617;Unigene0016729;Unigene0016730;Unigene0019324;Unigene0019325;Unigene0019326;Unigene0019892;Unigene0025746;Unigene0026802;Unigene0026803;Unigene0026873;Unigene0027725;Unigene0028171;Unigene0030971;Unigene0030972;Unigene0033167;Unigene0034151;Unigene00…	K00710+K09905+K03368+K09653+K00727+K00780+K09662+K00739+K00731+K09663
Metabolism	Carbohydrate metabolism	Pentose and glucuronate interconversions	49	ko00040	Unigene0002810;Unigene0003173;Unigene0003174;Unigene0005489;Unigene0006426;Unigene0006716;Unigene0006717;Unigene0011379;Unigene0012488;Unigene0014571;Unigene0019304;Unigene0020634;Unigene0020635;Unigene0020637;Unigene0020638;Unigene0021467;Unigene0026697;Unigene0026698;Unigene0026699;Unigene0027714;Unigene0027715;Unigene0034730;Unigene0041293;Unigene0042609;Unigene0042611;Unigene0044009;Unigene00…	K00128+K00699+K03331+K01805+K01783+K00012+K00078+K00854+K00011+K01195+K00963+K14756+K13247
Genetic Information Processing	Replication and repair	DNA replication	49	ko03030	Unigene0004605;Unigene0004606;Unigene0007072;Unigene0007952;Unigene0008672;Unigene0010121;Unigene0011374;Unigene0013227;Unigene0013721;Unigene0014800;Unigene0014801;Unigene0016555;Unigene0016809;Unigene0016810;Unigene0018794;Unigene0021491;Unigene0023288;Unigene0023506;Unigene0023507;Unigene0026549;Unigene0036085;Unigene0037447;Unigene0040265;Unigene0040711;Unigene0041443;Unigene0044719;Unigene00…	K02327+K02542+K02541+K02212+K03505+K10747+K02540+K02685+K10755+K04799+K02320+K10739+K10756+K07466+K03469+K03111+K10742+K10743+K03506+K10744+K03504+K02321+K02326+K02210+K10754+K02684+K02325+K02324+K04802+K02328+K02209+K10740
Genetic Information Processing	Transcription	RNA polymerase	49	ko03020	Unigene0001107;Unigene0001354;Unigene0003216;Unigene0003217;Unigene0009553;Unigene0012675;Unigene0014441;Unigene0015135;Unigene0015173;Unigene0021250;Unigene0021251;Unigene0024647;Unigene0025664;Unigene0026051;Unigene0026579;Unigene0029876;Unigene0031088;Unigene0031089;Unigene0031090;Unigene0032860;Unigene0033141;Unigene0033205;Unigene0033206;Unigene0033409;Unigene0033410;Unigene0033411;Unigene00…	K03010+K03005+K03020+K03021+K03012+K03013+K03019+K03023+K14721+K03022+K03002+K03000+K02999+K03017+K03008+K03014+K03006+K03027+K03016+K03026+K03025+K03007+K03009+K03024+K03011+K03015+K03018
Genetic Information Processing	Replication and repair	Base excision repair	49	ko03410	Unigene0002300;Unigene0004097;Unigene0004098;Unigene0004605;Unigene0004606;Unigene0005752;Unigene0006219;Unigene0006319;Unigene0007462;Unigene0008073;Unigene0010121;Unigene0011374;Unigene0016555;Unigene0016960;Unigene0016961;Unigene0016962;Unigene0022536;Unigene0022537;Unigene0024625;Unigene0025740;Unigene0029619;Unigene0030179;Unigene0034008;Unigene0040265;Unigene0041397;Unigene0041400;Unigene00…	K10798+K02327+K10771+K10802+K10776+K03649+K10800+K03505+K10747+K04799+K03512+K10801+K10772+K10567+K03506+K10803+K03504+K03660+K02326+K02330+K10773+K02325+K10569+K03648+K03652+K02324+K04802+K02328+K03575
Metabolism	Metabolism of other amino acids	beta-Alanine metabolism	47	ko00410	Unigene0000432;Unigene0000577;Unigene0001425;Unigene0001426;Unigene0001427;Unigene0002810;Unigene0003187;Unigene0003188;Unigene0005116;Unigene0005489;Unigene0008554;Unigene0008555;Unigene0009400;Unigene0009401;Unigene0010623;Unigene0011588;Unigene0011589;Unigene0012488;Unigene0020634;Unigene0020635;Unigene0020637;Unigene0020638;Unigene0024332;Unigene0028811;Unigene0028812;Unigene0034824;Unigene00…	K01580+K00802+K00797+K00128+K01464+K00232+K00276+K05604+K08660+K05605+K14085+K00149+K00249+K07515+K07511+K07514+K00207+K00129+K13524+K01431+K00140+K01578
Human Diseases	Endocrine and metabolic diseases	Maturity onset diabetes of the young	47	ko04950	Unigene0000338;Unigene0001706;Unigene0003095;Unigene0003096;Unigene0003098;Unigene0003313;Unigene0003744;Unigene0003745;Unigene0004468;Unigene0006861;Unigene0007928;Unigene0008227;Unigene0008354;Unigene0008355;Unigene0011471;Unigene0011472;Unigene0011473;Unigene0011474;Unigene0013544;Unigene0015121;Unigene0017174;Unigene0018662;Unigene0018785;Unigene0023568;Unigene0024222;Unigene0026299;Unigene00…	K08031+K08025+K08036+K08034+K08033+K06054+K07595+K12407+K08024+K08040+K08027+K08029+K04526+K08026+K07292+K07593+K08039+K08037+K07594+K08035
Genetic Information Processing	Replication and repair	Homologous recombination	46	ko03440	Unigene0004605;Unigene0004606;Unigene0006817;Unigene0006818;Unigene0006819;Unigene0009374;Unigene0010121;Unigene0016525;Unigene0016526;Unigene0016889;Unigene0018794;Unigene0020077;Unigene0020078;Unigene0020079;Unigene0023288;Unigene0026549;Unigene0027654;Unigene0027905;Unigene0032433;Unigene0032720;Unigene0032721;Unigene0035427;Unigene0035428;Unigene0035660;Unigene0037547;Unigene0037548;Unigene00…	K02327+K10879+K10877+K03505+K03165+K10873+K10739+K10875+K07466+K03111+K10881+K08775+K10870+K08991+K10901+K03504+K10880+K10866+K10865+K04482+K10882+K10869+K10867+K02328+K10740
Organismal Systems	Development	Dorso-ventral axis formation	45	ko04320	Unigene0001123;Unigene0001124;Unigene0003470;Unigene0004814;Unigene0004815;Unigene0004816;Unigene0008600;Unigene0009037;Unigene0009735;Unigene0009894;Unigene0011054;Unigene0013897;Unigene0014446;Unigene0014447;Unigene0014448;Unigene0014450;Unigene0014451;Unigene0014452;Unigene0015119;Unigene0018235;Unigene0020380;Unigene0022212;Unigene0022293;Unigene0023020;Unigene0025293;Unigene0025699;Unigene00…	K04364+K02602+K02184+K03099+K02599+K02098+K03211+K02678+K04361+K02156+K04371+K07827+K02857+K04368
Metabolism	Amino acid metabolism	Histidine metabolism	44	ko00340	Unigene0002314;Unigene0002810;Unigene0005489;Unigene0005555;Unigene0008525;Unigene0008527;Unigene0008528;Unigene0008529;Unigene0008530;Unigene0008532;Unigene0009400;Unigene0009401;Unigene0010225;Unigene0011588;Unigene0011589;Unigene0012488;Unigene0017491;Unigene0019591;Unigene0020634;Unigene0020635;Unigene0020637;Unigene0020638;Unigene0024332;Unigene0025096;Unigene0025097;Unigene0028811;Unigene00…	K13990+K00128+K00599+K01590+K05604+K08660+K00546+K14085+K11182+K00149+K01745+K01593+K00129+K01712+K01468+K00274+K01437
Metabolism	Glycan biosynthesis and metabolism	Glycosphingolipid biosynthesis - lacto and neolacto series	44	ko00601	Unigene0000429;Unigene0000430;Unigene0000431;Unigene0000606;Unigene0007978;Unigene0010054;Unigene0010055;Unigene0013494;Unigene0013629;Unigene0013840;Unigene0014330;Unigene0014751;Unigene0015412;Unigene0015413;Unigene0016295;Unigene0016532;Unigene0016533;Unigene0016534;Unigene0019250;Unigene0023981;Unigene0023982;Unigene0025168;Unigene0026053;Unigene0028540;Unigene0030971;Unigene0030972;Unigene00…	K03766+K03371+K00741+K00781+K07966+K07967+K07635+K07819+K07820+K07970+K07969+K03494+K00743+K07632+K00742+K07968+K03663
Metabolism	Carbohydrate metabolism	Citrate cycle (TCA cycle)	43	ko00020	Unigene0000226;Unigene0001462;Unigene0002382;Unigene0002825;Unigene0004658;Unigene0008786;Unigene0009967;Unigene0010719;Unigene0010720;Unigene0017593;Unigene0019569;Unigene0020669;Unigene0021798;Unigene0023142;Unigene0023143;Unigene0024621;Unigene0031111;Unigene0034076;Unigene0035161;Unigene0035162;Unigene0035271;Unigene0035272;Unigene0035273;Unigene0035274;Unigene0035275;Unigene0038131;Unigene00…	K01596+K00235+K00026+K00164+K00658+K01899+K00162+K00025+K00627+K01900+K00161+K01648+K01647+K01681+K01958+K00030+K01679+K00234+K00031+K00382+K00236+K00237
Metabolism	Carbohydrate metabolism	Pentose phosphate pathway	42	ko00030	Unigene0008021;Unigene0009178;Unigene0009862;Unigene0009863;Unigene0009864;Unigene0011187;Unigene0011379;Unigene0012211;Unigene0012884;Unigene0013072;Unigene0020098;Unigene0020173;Unigene0022519;Unigene0024714;Unigene0025763;Unigene0026350;Unigene0035367;Unigene0036359;Unigene0036360;Unigene0037138;Unigene0037139;Unigene0038941;Unigene0039357;Unigene0039358;Unigene0041122;Unigene0041123;Unigene00…	K01810+K00850+K00036+K01623+K01783+K00020+K01057+K00615+K00033+K01619+K00616+K00852+K01835+K01053+K03841+K00948+K01807+K13937
Metabolism	Carbohydrate metabolism	Ascorbate and aldarate metabolism	39	ko00053	Unigene0002810;Unigene0003173;Unigene0003174;Unigene0005489;Unigene0011588;Unigene0011589;Unigene0012488;Unigene0014571;Unigene0020634;Unigene0020635;Unigene0020637;Unigene0020638;Unigene0026697;Unigene0026698;Unigene0026699;Unigene0027714;Unigene0027715;Unigene0028811;Unigene0028812;Unigene0044009;Unigene0044011;Unigene0045756;Unigene0046123;Unigene0050393;Unigene0051328;Unigene0051583;Unigene00…	K00128+K00699+K14085+K00012+K00149+K01053+K00469
Metabolism	Lipid metabolism	Fatty acid elongation in mitochondria	39	ko00062	Unigene0003280;Unigene0003282;Unigene0006986;Unigene0009860;Unigene0013841;Unigene0015191;Unigene0017647;Unigene0018232;Unigene0018233;Unigene0018831;Unigene0021718;Unigene0021719;Unigene0023852;Unigene0023853;Unigene0024781;Unigene0031176;Unigene0034464;Unigene0034682;Unigene0034683;Unigene0037399;Unigene0037417;Unigene0037645;Unigene0037713;Unigene0037714;Unigene0037952;Unigene0038473;Unigene00…	K00044+K10251+K10258+K10249+K01068+K10703+K10247+K07508+K10250+K01074+K07515+K07511+K07509+K10203+K10244+K00022
Metabolism	Glycan biosynthesis and metabolism	Glycosaminoglycan biosynthesis - keratan sulfate	37	ko00533	Unigene0000172;Unigene0001047;Unigene0001048;Unigene0007978;Unigene0008004;Unigene0010054;Unigene0010055;Unigene0013494;Unigene0013629;Unigene0019250;Unigene0019324;Unigene0019325;Unigene0019326;Unigene0023953;Unigene0023954;Unigene0023955;Unigene0023981;Unigene0023982;Unigene0026053;Unigene0026802;Unigene0026803;Unigene0028540;Unigene0028575;Unigene0034473;Unigene0036370;Unigene0040484;Unigene00…	K09664+K09671+K00741+K03368+K00781+K07966+K07967+K01022+K07969+K00780+K07968+K00717+K04745
Metabolism	Glycan biosynthesis and metabolism	Glycosaminoglycan biosynthesis - chondroitin sulfate	36	ko00532	Unigene0000366;Unigene0003272;Unigene0003273;Unigene0003452;Unigene0013476;Unigene0016109;Unigene0021069;Unigene0021070;Unigene0021071;Unigene0023322;Unigene0027918;Unigene0031208;Unigene0032061;Unigene0032700;Unigene0032701;Unigene0035308;Unigene0037100;Unigene0037101;Unigene0038548;Unigene0038781;Unigene0046738;Unigene0050299;Unigene0051297;Unigene0052978;Unigene0060050;Unigene0061889;Unigene00…	K10158+K08106+K00746+K07779+K01017+K03419+K00747+K04742+K13499+K04743+K01020+K00733+K03193+K00771+K01794+K00735+K10157+K08105+K00734
Genetic Information Processing	Replication and repair	Mismatch repair	35	ko03430	Unigene0004605;Unigene0004606;Unigene0010121;Unigene0011374;Unigene0014800;Unigene0014801;Unigene0016677;Unigene0018794;Unigene0021491;Unigene0023288;Unigene0026549;Unigene0028086;Unigene0031083;Unigene0039282;Unigene0040711;Unigene0044719;Unigene0045785;Unigene0050221;Unigene0050399;Unigene0054396;Unigene0054397;Unigene0054605;Unigene0054606;Unigene0054607;Unigene0055906;Unigene0056226;Unigene00…	K02327+K03505+K10747+K10755+K08737+K10739+K10756+K07466+K03111+K08736+K08735+K08739+K03504+K10754+K10746+K10858+K04802+K02328+K08734+K10740
Metabolism	Glycan biosynthesis and metabolism	Glycosylphosphatidylinositol(GPI)-anchor biosynthesis	35	ko00563	Unigene0004627;Unigene0004628;Unigene0004629;Unigene0008690;Unigene0008691;Unigene0008692;Unigene0012935;Unigene0016775;Unigene0016776;Unigene0016777;Unigene0016846;Unigene0019151;Unigene0020470;Unigene0022611;Unigene0026529;Unigene0028669;Unigene0028670;Unigene0034632;Unigene0034633;Unigene0037237;Unigene0038977;Unigene0040121;Unigene0040886;Unigene0040888;Unigene0042589;Unigene0044732;Unigene00…	K05310+K03857+K07541+K05294+K05286+K03860+K05283+K05289+K05287+K03434+K05288+K03859+K05291+K05284+K05285+K05290+K05292+K03858+K05293+K11001+K03861+K07542+K09658
Metabolism	Glycan biosynthesis and metabolism	Glycosaminoglycan degradation	35	ko00531	Unigene0000582;Unigene0000583;Unigene0005678;Unigene0006085;Unigene0006086;Unigene0007473;Unigene0007474;Unigene0007475;Unigene0007476;Unigene0012536;Unigene0012537;Unigene0016814;Unigene0016815;Unigene0016816;Unigene0019923;Unigene0025224;Unigene0027074;Unigene0028676;Unigene0028677;Unigene0032476;Unigene0034488;Unigene0039104;Unigene0039105;Unigene0039658;Unigene0039659;Unigene0041293;Unigene00…	K07965+K01205+K01197+K07964+K01135+K12373+K01132+K01137+K01217+K12309+K01195+K01136+K01565+K10532
Metabolism	Carbohydrate metabolism	Glyoxylate and dicarboxylate metabolism	34	ko00630	Unigene0000632;Unigene0001181;Unigene0002382;Unigene0006492;Unigene0006493;Unigene0008231;Unigene0008626;Unigene0009541;Unigene0010295;Unigene0010719;Unigene0010720;Unigene0010776;Unigene0010777;Unigene0010778;Unigene0010779;Unigene0019774;Unigene0019775;Unigene0021876;Unigene0024621;Unigene0025837;Unigene0030847;Unigene0031111;Unigene0035546;Unigene0037580;Unigene0037629;Unigene0043082;Unigene00…	K03781+K00600+K00026+K02437+K01915+K01091+K01432+K00025+K01816+K01965+K01647+K11517+K00626+K01681+K05606+K01966+K01847+K00830
Cellular Processes	Transport and catabolism	Regulation of autophagy	32	ko04140	Unigene0002941;Unigene0002944;Unigene0004319;Unigene0005604;Unigene0009530;Unigene0015121;Unigene0017524;Unigene0018523;Unigene0019224;Unigene0020421;Unigene0020422;Unigene0029098;Unigene0040909;Unigene0040910;Unigene0042566;Unigene0042567;Unigene0044759;Unigene0046600;Unigene0046601;Unigene0046859;Unigene0047545;Unigene0047546;Unigene0047547;Unigene0047548;Unigene0051001;Unigene0051935;Unigene00…	K08343+K08269+K08332+K08342+K04526+K07198+K08341+K08339+K00914+K08333+K08337+K08334
Metabolism	Carbohydrate metabolism	Butanoate metabolism	31	ko00650	Unigene0000432;Unigene0005734;Unigene0008790;Unigene0009967;Unigene0011016;Unigene0011017;Unigene0014520;Unigene0014521;Unigene0020669;Unigene0023289;Unigene0030847;Unigene0034730;Unigene0035546;Unigene0036127;Unigene0037399;Unigene0037645;Unigene0041015;Unigene0041140;Unigene0041994;Unigene0049865;Unigene0052567;Unigene0055968;Unigene0055969;Unigene0057762;Unigene0058459;Unigene0058460;Unigene00…	K01580+K01641+K00019+K00162+K00100+K00161+K00248+K00626+K00139+K07515+K07511+K00109+K07514+K01027+K13524+K00022+K01640+K01907
Genetic Information Processing	Folding, sorting and degradation	Protein export	30	ko03060	Unigene0000351;Unigene0000352;Unigene0001439;Unigene0003350;Unigene0003351;Unigene0004600;Unigene0005241;Unigene0012863;Unigene0012864;Unigene0016121;Unigene0022918;Unigene0022919;Unigene0022920;Unigene0026159;Unigene0026160;Unigene0026457;Unigene0026794;Unigene0037282;Unigene0037694;Unigene0038363;Unigene0039783;Unigene0046651;Unigene0050815;Unigene0050816;Unigene0055241;Unigene0059291;Unigene00…	K03217+K12946+K10956+K03107+K09540+K12275+K03108+K09648+K03106+K12272+K09481+K03104+K09490+K03109+K12948+K12947+K03105+K09647+K13280+K13431
Metabolism	Metabolism of cofactors and vitamins	Folate biosynthesis	30	ko00790	Unigene0001614;Unigene0002729;Unigene0005520;Unigene0009813;Unigene0011814;Unigene0016391;Unigene0018370;Unigene0019538;Unigene0019539;Unigene0020799;Unigene0022548;Unigene0022549;Unigene0030400;Unigene0038847;Unigene0042406;Unigene0049856;Unigene0049857;Unigene0049858;Unigene0053309;Unigene0053310;Unigene0053311;Unigene0056655;Unigene0056656;Unigene0059013;Unigene0059014;Unigene0062927;Unigene00…	K01495+K01307+K01930+K01737+K01077+K00287+K03635+K00357+K00072+K03639
Metabolism	Amino acid metabolism	Phenylalanine metabolism	30	ko00360	Unigene0000638;Unigene0000639;Unigene0000693;Unigene0000696;Unigene0003171;Unigene0003172;Unigene0008499;Unigene0008554;Unigene0008555;Unigene0008610;Unigene0008611;Unigene0008612;Unigene0010645;Unigene0013368;Unigene0013430;Unigene0025978;Unigene0034819;Unigene0041912;Unigene0042715;Unigene0042758;Unigene0046123;Unigene0048488;Unigene0051288;Unigene0052622;Unigene0056967;Unigene0059369;Unigene00…	K00457+K14454+K11188+K00500+K00276+K03334+K00815+K00628+K01593+K00129+K07253+K14455+K00274
Metabolism	Lipid metabolism	Primary bile acid biosynthesis	30	ko00120	Unigene0000369;Unigene0008541;Unigene0011793;Unigene0018566;Unigene0024143;Unigene0028308;Unigene0031832;Unigene0037760;Unigene0037761;Unigene0037973;Unigene0040213;Unigene0040214;Unigene0041574;Unigene0041634;Unigene0045554;Unigene0045555;Unigene0045556;Unigene0051179;Unigene0051667;Unigene0051816;Unigene0052687;Unigene0052688;Unigene0052689;Unigene0056028;Unigene0056029;Unigene0057895;Unigene00…	K00659+K07431+K01796+K10223+K00488+K12408+K00489+K07430+K08764+K00251+K11992+K07440+K12405
Metabolism	Lipid metabolism	Biosynthesis of unsaturated fatty acids	29	ko01040	Unigene0000369;Unigene0003280;Unigene0003282;Unigene0005116;Unigene0006986;Unigene0009860;Unigene0013841;Unigene0017647;Unigene0018232;Unigene0018233;Unigene0022890;Unigene0022891;Unigene0028502;Unigene0034824;Unigene0037399;Unigene0041059;Unigene0041504;Unigene0041505;Unigene0043767;Unigene0044833;Unigene0044882;Unigene0047077;Unigene0047078;Unigene0050886;Unigene0056350;Unigene0056351;Unigene00…	K00659+K00044+K10251+K00232+K10258+K01068+K10703+K07753+K00507+K00249+K07515+K10203+K07513+K10244
Organismal Systems	Endocrine system	Renin-angiotensin system	28	ko04614	Unigene0001110;Unigene0006431;Unigene0021352;Unigene0021353;Unigene0023223;Unigene0032190;Unigene0032191;Unigene0039525;Unigene0040447;Unigene0040969;Unigene0040971;Unigene0043513;Unigene0043515;Unigene0043689;Unigene0043691;Unigene0043695;Unigene0045552;Unigene0046471;Unigene0046472;Unigene0047435;Unigene0047845;Unigene0056907;Unigene0060947;Unigene0060989;Unigene0062457;Unigene0063407;Unigene00…	K01380+K01392+K04166+K09821+K11140+K04167+K09708+K13289+K04303+K01283+K01389+K11141+K01319+K01257
Metabolism	Glycan biosynthesis and metabolism	Glycosphingolipid biosynthesis - ganglio series	27	ko00604	Unigene0000606;Unigene0002528;Unigene0008004;Unigene0009885;Unigene0012096;Unigene0012165;Unigene0013480;Unigene0019324;Unigene0019325;Unigene0019326;Unigene0019923;Unigene0026802;Unigene0026803;Unigene0029022;Unigene0032652;Unigene0037604;Unigene0039104;Unigene0039105;Unigene0039658;Unigene0039659;Unigene0040484;Unigene0044871;Unigene0056473;Unigene0066942;Unigene0066943;Unigene0066944;Unigene00…	K03371+K03370+K03368+K03373+K00725+K03375+K12373+K00780+K03372+K03374+K12309+K03369+K00715
Organismal Systems	Environmental adaptation	Circadian rhythm - fly	27	ko04711	Unigene0001759;Unigene0001760;Unigene0001764;Unigene0001765;Unigene0016734;Unigene0017854;Unigene0023949;Unigene0029039;Unigene0029858;Unigene0030914;Unigene0031504;Unigene0031505;Unigene0037516;Unigene0041010;Unigene0041011;Unigene0042909;Unigene0045924;Unigene0049352;Unigene0049837;Unigene0049909;Unigene0049910;Unigene0052653;Unigene0052654;Unigene0053211;Unigene0058939;Unigene0066582;Unigene00…	K02223+K02296+K09057+K02633+K03083+K08960
Metabolism	Lipid metabolism	Steroid biosynthesis	26	ko00100	Unigene0000091;Unigene0000092;Unigene0003728;Unigene0005256;Unigene0007580;Unigene0009435;Unigene0009436;Unigene0010230;Unigene0010231;Unigene0012946;Unigene0026854;Unigene0026933;Unigene0028386;Unigene0028387;Unigene0029169;Unigene0033317;Unigene0033318;Unigene0035494;Unigene0045412;Unigene0046938;Unigene0050435;Unigene0051623;Unigene0055067;Unigene0057211;Unigene0059554;Unigene0065700	K00227+K00213+K07419+K07748+K05917+K12298+K07438+K00637+K09828+K01824+K07436+K07750+K01852+K00222+K13373+K01052
Metabolism	Metabolism of terpenoids and polyketides	Terpenoid backbone biosynthesis	25	ko00900	Unigene0003797;Unigene0005734;Unigene0009571;Unigene0009833;Unigene0013030;Unigene0013031;Unigene0016246;Unigene0016247;Unigene0021457;Unigene0026395;Unigene0026396;Unigene0027088;Unigene0030847;Unigene0031685;Unigene0031686;Unigene0033973;Unigene0035546;Unigene0035570;Unigene0048549;Unigene0060359;Unigene0064331;Unigene0067756;Unigene0067764;Unigene0069025;Unigene0069026	K00587+K01641+K00787+K13273+K00021+K05906+K06013+K01597+K01823+K00626+K11778+K08658+K05955+K00804+K12505+K05954+K00869+K12504
Environmental Information Processing	Signal transduction	MAPK signaling pathway - fly	25	ko04013	Unigene0001123;Unigene0001124;Unigene0003283;Unigene0008600;Unigene0011054;Unigene0012992;Unigene0013897;Unigene0014446;Unigene0014447;Unigene0014448;Unigene0022293;Unigene0023020;Unigene0025293;Unigene0025859;Unigene0025860;Unigene0029485;Unigene0029487;Unigene0031710;Unigene0042358;Unigene0044772;Unigene0045128;Unigene0064101;Unigene0067123;Unigene0067860;Unigene0068890	K04364+K08545+K03099+K03211+K12380+K02678+K04361+K04371+K07827+K04368+K07293
Metabolism	Lipid metabolism	alpha-Linolenic acid metabolism	25	ko00592	Unigene0002862;Unigene0004886;Unigene0005116;Unigene0007734;Unigene0011192;Unigene0011193;Unigene0011194;Unigene0017868;Unigene0020316;Unigene0022239;Unigene0022241;Unigene0022242;Unigene0032341;Unigene0034824;Unigene0040578;Unigene0044783;Unigene0044882;Unigene0048697;Unigene0048698;Unigene0049107;Unigene0050886;Unigene0054542;Unigene0058842;Unigene0058843;Unigene0063238	K01046+K14621+K00232+K01047+K00249+K07513
Metabolism	Metabolism of cofactors and vitamins	One carbon pool by folate	23	ko00670	Unigene0001181;Unigene0002314;Unigene0008009;Unigene0008601;Unigene0011751;Unigene0011752;Unigene0013359;Unigene0013497;Unigene0016098;Unigene0016114;Unigene0018370;Unigene0020598;Unigene0020599;Unigene0030128;Unigene0044891;Unigene0049819;Unigene0052634;Unigene0053309;Unigene0053310;Unigene0053311;Unigene0056879;Unigene0059105;Unigene0068496	K00600+K13990+K13403+K00288+K00289+K00604+K00605+K00287+K01934+K11787+K00548+K13402+K00297+K00602
Metabolism	Glycan biosynthesis and metabolism	Other glycan degradation	23	ko00511	Unigene0019137;Unigene0019923;Unigene0020131;Unigene0032187;Unigene0033877;Unigene0033878;Unigene0033879;Unigene0033880;Unigene0039104;Unigene0039105;Unigene0039658;Unigene0039659;Unigene0041953;Unigene0042009;Unigene0047156;Unigene0050678;Unigene0059223;Unigene0061539;Unigene0061540;Unigene0067140;Unigene0067141;Unigene0068966;Unigene0068967	K14459+K12373+K01186+K01191+K01206+K12309+K12311+K01227+K12357+K01201+K01444+K12312+K01192
Genetic Information Processing	Replication and repair	Non-homologous end-joining	23	ko03450	Unigene0016555;Unigene0016960;Unigene0016961;Unigene0016962;Unigene0025692;Unigene0025693;Unigene0042921;Unigene0047736;Unigene0049983;Unigene0049984;Unigene0053202;Unigene0053800;Unigene0053801;Unigene0055421;Unigene0056111;Unigene0060430;Unigene0061360;Unigene0064455;Unigene0064456;Unigene0064457;Unigene0064459;Unigene0064460;Unigene0064461	K04799+K03512+K10886+K10980+K10887+K10777+K10866+K10865+K03513+K10884+K06642
Metabolism	Glycan biosynthesis and metabolism	Glycosphingolipid biosynthesis - globo series	19	ko00603	Unigene0000606;Unigene0008004;Unigene0009910;Unigene0019324;Unigene0019325;Unigene0019326;Unigene0019923;Unigene0026802;Unigene0026803;Unigene0026880;Unigene0028525;Unigene0028526;Unigene0038800;Unigene0040484;Unigene0049998;Unigene0056473;Unigene0066942;Unigene0066943;Unigene0066944	K03371+K03368+K00722+K12373+K00780+K01189+K01204+K03663
Metabolism	Metabolism of other amino acids	Taurine and hypotaurine metabolism	19	ko00430	Unigene0000369;Unigene0000432;Unigene0013495;Unigene0019833;Unigene0023434;Unigene0023435;Unigene0023966;Unigene0031171;Unigene0040118;Unigene0040119;Unigene0040120;Unigene0045586;Unigene0047554;Unigene0055968;Unigene0055969;Unigene0058459;Unigene0058460;Unigene0058516;Unigene0067869	K00659+K01580+K00681+K00456+K10712
Metabolism	Metabolism of cofactors and vitamins	Pantothenate and CoA biosynthesis	19	ko00770	Unigene0002541;Unigene0003187;Unigene0003188;Unigene0012986;Unigene0013162;Unigene0024463;Unigene0028292;Unigene0035060;Unigene0041671;Unigene0045880;Unigene0049739;Unigene0051099;Unigene0051100;Unigene0051101;Unigene0058646;Unigene0058647;Unigene0060743;Unigene0060744;Unigene0060962	K01513+K01464+K09680+K01922+K01598+K00207+K00826+K02318+K01431+K06133
Genetic Information Processing	Folding, sorting and degradation	Sulfur relay system	19	ko04122	Unigene0004779;Unigene0004780;Unigene0019538;Unigene0019539;Unigene0020136;Unigene0020202;Unigene0020203;Unigene0020204;Unigene0042746;Unigene0052879;Unigene0052880;Unigene0052917;Unigene0060406;Unigene0062927;Unigene0062928;Unigene0062929;Unigene0063376;Unigene0063377;Unigene0063378	K12161+K03635+K00566+K11996+K01011+K14168+K14169+K03639+K04487
Metabolism	Metabolism of other amino acids	Selenocompound metabolism	18	ko00450	Unigene0003611;Unigene0005075;Unigene0011578;Unigene0011591;Unigene0037558;Unigene0037559;Unigene0037561;Unigene0037688;Unigene0038846;Unigene0044891;Unigene0045070;Unigene0048006;Unigene0048687;Unigene0062439;Unigene0068500;Unigene0068501;Unigene0068502;Unigene0068503	K01758+K00816+K00384+K01763+K01874+K13811+K00548+K03341+K01008
Metabolism	Metabolism of cofactors and vitamins	Ubiquinone and other terpenoid-quinone biosynthesis	16	ko00130	Unigene0000638;Unigene0000639;Unigene0008610;Unigene0008611;Unigene0008612;Unigene0008671;Unigene0012398;Unigene0012399;Unigene0013368;Unigene0019060;Unigene0027423;Unigene0029828;Unigene0032715;Unigene0032716;Unigene0058581;Unigene0061646	K00457+K06125+K06134+K00815+K10106+K00355+K06127+K00591+K06126
Metabolism	Metabolism of cofactors and vitamins	Riboflavin metabolism	16	ko00740	Unigene0000113;Unigene0000115;Unigene0002541;Unigene0005398;Unigene0014498;Unigene0015746;Unigene0015747;Unigene0024724;Unigene0025077;Unigene0035593;Unigene0050231;Unigene0050232;Unigene0053094;Unigene0053095;Unigene0056863;Unigene0060962	K00505+K01513+K14410+K14394+K14379+K00953+K00861+K14395+K05901
Metabolism	Energy metabolism	Sulfur metabolism	15	ko00920	Unigene0003175;Unigene0008287;Unigene0010044;Unigene0013476;Unigene0021069;Unigene0021070;Unigene0021071;Unigene0023322;Unigene0037688;Unigene0051297;Unigene0067543;Unigene0068500;Unigene0068501;Unigene0068502;Unigene0068503	K01015+K00387+K07779+K01017+K04742+K13811
Metabolism	Metabolism of other amino acids	Cyanoamino acid metabolism	13	ko00460	Unigene0001181;Unigene0013495;Unigene0019833;Unigene0023434;Unigene0023435;Unigene0045586;Unigene0047554;Unigene0056667;Unigene0056668;Unigene0056669;Unigene0058516;Unigene0067869;Unigene0068496	K00600+K00681+K05350
Metabolism	Biosynthesis of other secondary metabolites	Butirosin and neomycin biosynthesis	11	ko00524	Unigene0006861;Unigene0011361;Unigene0011362;Unigene0013461;Unigene0013462;Unigene0028463;Unigene0049485;Unigene0049486;Unigene0049487;Unigene0050863;Unigene0055213	K12407+K00844
Metabolism	Metabolism of cofactors and vitamins	Vitamin B6 metabolism	10	ko00750	Unigene0002703;Unigene0012098;Unigene0028798;Unigene0040187;Unigene0040188;Unigene0043686;Unigene0043687;Unigene0043688;Unigene0045794;Unigene0067585	K00831+K00275+K00868+K13248+K00157+K07758
Metabolism	Amino acid metabolism	Phenylalanine, tyrosine and tryptophan biosynthesis	9	ko00400	Unigene0000693;Unigene0000696;Unigene0008499;Unigene0010645;Unigene0013368;Unigene0013430;Unigene0042758;Unigene0052622;Unigene0069733	K14454+K00500+K03334+K00815+K14455
Metabolism	Amino acid metabolism	Valine, leucine and isoleucine biosynthesis	9	ko00290	Unigene0009967;Unigene0020669;Unigene0030287;Unigene0030288;Unigene0045880;Unigene0049739;Unigene0060435;Unigene0063402;Unigene0063403	K00162+K00161+K01754+K00826
Metabolism	Lipid metabolism	Fatty acid biosynthesis	9	ko00061	Unigene0015524;Unigene0015526;Unigene0015527;Unigene0015528;Unigene0015530;Unigene0021712;Unigene0063355;Unigene0066797;Unigene0066798	K11262+K00645+K01071+K00665
Metabolism	Metabolism of other amino acids	D-Glutamine and D-glutamate metabolism	8	ko00471	Unigene0035013;Unigene0035014;Unigene0035944;Unigene0041987;Unigene0041989;Unigene0045589;Unigene0047624;Unigene0047625	K01425+K00261
Metabolism	Lipid metabolism	Synthesis and degradation of ketone bodies	8	ko00072	Unigene0005734;Unigene0008790;Unigene0011016;Unigene0011017;Unigene0030847;Unigene0035546;Unigene0049865;Unigene0063372	K01641+K00019+K00626+K01027+K01640
Metabolism	Metabolism of cofactors and vitamins	Biotin metabolism	7	ko00780	Unigene0008048;Unigene0008049;Unigene0008050;Unigene0008051;Unigene0031992;Unigene0031993;Unigene0056161	K01435+K01942+K01423
Metabolism	Metabolism of cofactors and vitamins	Thiamine metabolism	6	ko00730	Unigene0011774;Unigene0019085;Unigene0057106;Unigene0063376;Unigene0063377;Unigene0063378	K06928+K00949+K05307+K04487
Metabolism	Biosynthesis of other secondary metabolites	Caffeine metabolism	6	ko00232	Unigene0012001;Unigene0043593;Unigene0043687;Unigene0044670;Unigene0064743;Unigene0064744	K00622+K07411+K00106+K00365
Metabolism	Amino acid metabolism	Lysine biosynthesis	4	ko00300	Unigene0011588;Unigene0011589;Unigene0018434;Unigene0018435	K14085+K00825
Metabolism	Metabolism of cofactors and vitamins	Lipoic acid metabolism	3	ko00785	Unigene0016550;Unigene0057598;Unigene0067012	K03801+K10105+K03644
Metabolism	Metabolism of other amino acids	D-Arginine and D-ornithine metabolism	1	ko00472	Unigene0057052	K00273
Metabolism	Metabolism of terpenoids and polyketides	Polyketide sugar unit biosynthesis	1	ko00523	Unigene0047535	K01710
