# Supplementary material for: De Novo Transcriptomic Characterization Enables Novel Microsatellite Identification and Marker Development in Betta splendens
Source: Life (Basel). 2021 Aug 9;11(8):803. doi: 10.3390/life11080803 (PMC8400612; doi:10.3390/life11080803)
Supplement: Supplementary file 1 [file life-11-00803-s001.zip › Table S3.xlsx]

## Sheet: Sheet1
Code	Functional-Categories	Gene-Number	Genes
A	RNA processing and modification	1757	Unigene0026593,KOG0272	Unigene0026641,KOG1295	Unigene0026668,KOG4205	Unigene0026670,KOG4205	Unigene0026742,KOG2190	Unigene0026742,KOG2192	Unigene0026742,KOG2191	Unigene0026742,KOG1676	Unigene0026822,KOG1676	Unigene0026822,KOG2191	Unigene0026822,KOG2190	Unigene0026844,KOG0647	Unigene0026844,KOG0265	Unigene0026845,KOG0647	Unigene0026845,KOG0265	Unigene0026887,KOG0272	Unigene0026921,KOG0115	Unigene0026921,KOG0148	Unigene0026921,KOG0123	Unigene0026921,KOG0109	Unigene0026921,KOG4205	Unigene0026936,KOG0145	Unigene0026936,KOG0123	Unigene0026955,KOG3387	Unigene0026955,KOG1902	Unigene0026976,KOG0108	Unigene0027048,KOG1895	Unigene0027053,KOG0123	Unigene0027073,KOG4206	Unigene0027075,KOG2162	Unigene0027388,KOG1644	Unigene0027389,KOG1644	Unigene0027433,KOG3454	Unigene0027434,KOG3454	Unigene0027453,KOG1784	Unigene0027453,KOG1782	Unigene0027635,KOG1135	Unigene0027635,KOG1137	Unigene0027635,KOG1136	Unigene0027635,KOG1138	Unigene0027636,KOG1135	Unigene0027636,KOG1137	Unigene0027636,KOG1136	Unigene0027637,KOG1135	Unigene0027637,KOG1137	Unigene0027637,KOG1136	Unigene0027703,KOG2560
B	Chromatin structure and dynamics	754	Unigene0026844,KOG0273	Unigene0026845,KOG0273	Unigene0026887,KOG0264	Unigene0027057,KOG1080	Unigene0027062,KOG1080	Unigene0027063,KOG2747	Unigene0027064,KOG2747	Unigene0027065,KOG2747	Unigene0027353,KOG2570	Unigene0027356,KOG2570	Unigene0027454,KOG1342	Unigene0027455,KOG1342	Unigene0027456,KOG1342	Unigene0027476,KOG0979	Unigene0027476,KOG0933	Unigene0027477,KOG0979	Unigene0027478,KOG0979	Unigene0027478,KOG0933	Unigene0027768,KOG2683	Unigene0027768,KOG2684	Unigene0027768,KOG2682	Unigene0027768,KOG1905	Unigene0028107,KOG2570	Unigene0028402,KOG4563	Unigene0028448,KOG0526	Unigene0028558,KOG4012	Unigene0028999,KOG1633	Unigene0029019,KOG2570	Unigene0029058,KOG2626	Unigene0029118,KOG1633	Unigene0029380,KOG4012	Unigene0029641,KOG0414	Unigene0029668,KOG3554	Unigene0029723,KOG2747	Unigene0029724,KOG2747	Unigene0029725,KOG2747	Unigene0029782,KOG0264	Unigene0029848,KOG1472	Unigene0029849,KOG1472	Unigene0029849,KOG1245	Unigene0029958,KOG1473	Unigene0029958,KOG1472	Unigene0029966,KOG2266	Unigene0029998,KOG2747	Unigene0030171,KOG4715	Unigene0030228,KOG3467	Unigene0030331,KOG1756
C	Energy production and conversion	1010	Unigene0026495,KOG0534	Unigene0026580,KOG4326	Unigene0026639,KOG3057	Unigene0026640,KOG3057	Unigene0026697,KOG1192	Unigene0026698,KOG1192	Unigene0026699,KOG1192	Unigene0026978,KOG3469	Unigene0027515,KOG3619	Unigene0027516,KOG3619	Unigene0027517,KOG3619	Unigene0027525,KOG1158	Unigene0027526,KOG1158	Unigene0027526,KOG1159	Unigene0027526,KOG1160	Unigene0027527,KOG1158	Unigene0027527,KOG1159	Unigene0027545,KOG4773	Unigene0027866,KOG3378	Unigene0027933,KOG1198	Unigene0027933,KOG1197	Unigene0028040,KOG4763	Unigene0028125,KOG1351	Unigene0028125,KOG1353	Unigene0028125,KOG1350	Unigene0028373,KOG1626	Unigene0028398,KOG0752	Unigene0028401,KOG0752	Unigene0028401,KOG0760	Unigene0028470,KOG1198	Unigene0028470,KOG1197	Unigene0028539,KOG1182	Unigene0028539,KOG0225	Unigene0028595,KOG4773	Unigene0028811,KOG2450	Unigene0028812,KOG2450	Unigene0029077,KOG2583	Unigene0029079,KOG2583	Unigene0029154,KOG3256	Unigene0029155,KOG3256	Unigene0029169,KOG1231	Unigene0029598,KOG4770	Unigene0029598,KOG4668	Unigene0029658,KOG0752	Unigene0029918,KOG4075	Unigene0030358,KOG2583	Unigene0030359,KOG2583
D	Cell cycle control, cell division, chromosome partitioning	1248	Unigene0026593,KOG0267	Unigene0026721,KOG2655	Unigene0026721,KOG1547	Unigene0026721,KOG3859	Unigene0026815,KOG2810	Unigene0026844,KOG1036	Unigene0026845,KOG1036	Unigene0026912,KOG1969	Unigene0026943,KOG0515	Unigene0026943,KOG2398	Unigene0026979,KOG1101	Unigene0027002,KOG0590	Unigene0027003,KOG0590	Unigene0027003,KOG0615	Unigene0027003,KOG0580	Unigene0027031,KOG3859	Unigene0027031,KOG2655	Unigene0027031,KOG1547	Unigene0027056,KOG1010	Unigene0027067,KOG0588	Unigene0027067,KOG0615	Unigene0027388,KOG2739	Unigene0027463,KOG0798	Unigene0027476,KOG0979	Unigene0027476,KOG0933	Unigene0027477,KOG0979	Unigene0027478,KOG0979	Unigene0027478,KOG0933	Unigene0027478,KOG0018	Unigene0027519,KOG1915	Unigene0027664,KOG1173	Unigene0027664,KOG1126	Unigene0027664,KOG1155	Unigene0027665,KOG1173	Unigene0027665,KOG1126	Unigene0027665,KOG1155	Unigene0027727,KOG3573	Unigene0027887,KOG0267	Unigene0027973,KOG0267	Unigene0028000,KOG0588	Unigene0028032,KOG2277	Unigene0028048,KOG2229	Unigene0028076,KOG2011	Unigene0028077,KOG2011	Unigene0028078,KOG2011	Unigene0028079,KOG2011	Unigene0028080,KOG2011
E	Amino acid transport and metabolism	1057	Unigene0026624,KOG1052	Unigene0026624,KOG1054	Unigene0026770,KOG3627	Unigene0026860,KOG3627	Unigene0026881,KOG3627	Unigene0026882,KOG3627	Unigene0026883,KOG3627	Unigene0026892,KOG1054	Unigene0027030,KOG2436	Unigene0027689,KOG0141	Unigene0027690,KOG0141	Unigene0027924,KOG3624	Unigene0027925,KOG3624	Unigene0027926,KOG3624	Unigene0028183,KOG0141	Unigene0028288,KOG3641	Unigene0028289,KOG3641	Unigene0028290,KOG3641	Unigene0028649,KOG3627	Unigene0028701,KOG1287	Unigene0029010,KOG0258	Unigene0029301,KOG2352	Unigene0029650,KOG3627	Unigene0029664,KOG3627	Unigene0029856,KOG0141	Unigene0029959,KOG0630	Unigene0029959,KOG0629	Unigene0029959,KOG0628	Unigene0029971,KOG0806	Unigene0029971,KOG0807	Unigene0029971,KOG0805	Unigene0029971,KOG0808	Unigene0030095,KOG3627	Unigene0030199,KOG1189	Unigene0030200,KOG1189	Unigene0030260,KOG3627	Unigene0030264,KOG3627	Unigene0030287,KOG1250	Unigene0030288,KOG1250	Unigene0030394,KOG3627	Unigene0030395,KOG3627	Unigene0030408,KOG1305	Unigene0030460,KOG3216	Unigene0030462,KOG3216	Unigene0030794,KOG3926	Unigene0030975,KOG1053	Unigene0030975,KOG4440
F	Nucleotide transport and metabolism	503	Unigene0026558,KOG3728	Unigene0026778,KOG1712	Unigene0026781,KOG1712	Unigene0027303,KOG3078	Unigene0027303,KOG3079	Unigene0027617,KOG1112	Unigene0027618,KOG1112	Unigene0027890,KOG3079	Unigene0027890,KOG3078	Unigene0028274,KOG1096	Unigene0028275,KOG1096	Unigene0028397,KOG0036	Unigene0028398,KOG0036	Unigene0028399,KOG0036	Unigene0028400,KOG0036	Unigene0028401,KOG0036	Unigene0028405,KOG1018	Unigene0028635,KOG0708	Unigene0028811,KOG2452	Unigene0029367,KOG0708	Unigene0029658,KOG0036	Unigene0030081,KOG2938	Unigene0030121,KOG2070	Unigene0030128,KOG0237	Unigene0030722,KOG1355	Unigene0031049,KOG0708	Unigene0031136,KOG0036	Unigene0031312,KOG0708	Unigene0031377,KOG3125	Unigene0031390,KOG3079	Unigene0031390,KOG3078	Unigene0031418,KOG1738	Unigene0031835,KOG1503	Unigene0031835,KOG1448	Unigene0031942,KOG0888	Unigene0031943,KOG0888	Unigene0031944,KOG0888	Unigene0031946,KOG1385	Unigene0031946,KOG1386	Unigene0032022,KOG0708	Unigene0032057,KOG0708	Unigene0032164,KOG1738	Unigene0032165,KOG1738	Unigene0032167,KOG1738	Unigene0032171,KOG1738	Unigene0033400,KOG0708	Unigene0033569,KOG0708
G	Carbohydrate transport and metabolism	831	Unigene0026485,KOG3892	Unigene0026486,KOG3892	Unigene0026697,KOG1192	Unigene0026698,KOG1192	Unigene0026699,KOG1192	Unigene0026728,KOG1340	Unigene0026729,KOG1340	Unigene0026730,KOG1340	Unigene0026802,KOG2692	Unigene0026803,KOG2692	Unigene0026804,KOG2692	Unigene0026871,KOG2099	Unigene0026872,KOG2099	Unigene0026880,KOG2366	Unigene0026988,KOG2533	Unigene0027003,KOG0599	Unigene0027074,KOG3731	Unigene0027166,KOG2806	Unigene0027331,KOG0599	Unigene0027332,KOG0599	Unigene0027333,KOG0599	Unigene0027540,KOG0372	Unigene0027550,KOG3221	Unigene0027664,KOG4626	Unigene0027665,KOG4626	Unigene0027725,KOG0799	Unigene0027918,KOG3588	Unigene0027927,KOG1021	Unigene0027927,KOG1022	Unigene0027928,KOG1021	Unigene0027951,KOG0224	Unigene0027951,KOG0223	Unigene0027952,KOG0224	Unigene0027952,KOG0223	Unigene0028048,KOG2175	Unigene0028313,KOG3588	Unigene0028314,KOG3588	Unigene0028339,KOG1065	Unigene0028463,KOG1369	Unigene0028540,KOG2287	Unigene0028575,KOG2287	Unigene0028740,KOG4626	Unigene0028841,KOG3731	Unigene0028843,KOG3731	Unigene0028844,KOG3731	Unigene0029088,KOG1220	Unigene0029089,KOG1220
H	Coenzyme transport and metabolism	220	Unigene0026495,KOG0534	Unigene0026881,KOG4292	Unigene0026883,KOG4292	Unigene0026948,KOG1506	Unigene0027348,KOG4292	Unigene0027609,KOG4292	Unigene0028292,KOG2201	Unigene0028293,KOG2201	Unigene0028798,KOG2599	Unigene0028798,KOG2598	Unigene0029382,KOG4292	Unigene0029664,KOG4292	Unigene0029828,KOG1540	Unigene0030260,KOG4292	Unigene0030264,KOG4292	Unigene0031415,KOG4292	Unigene0031462,KOG4292	Unigene0031598,KOG2371	Unigene0031992,KOG1536	Unigene0031993,KOG1536	Unigene0032715,KOG1270	Unigene0032716,KOG1270	Unigene0034146,KOG4292	Unigene0034808,KOG1506	Unigene0035060,KOG2201	Unigene0035593,KOG2644	Unigene0035647,KOG0685	Unigene0036177,KOG4292	Unigene0036947,KOG4292	Unigene0036949,KOG4292	Unigene0036950,KOG4292	Unigene0036951,KOG4292	Unigene0038887,KOG0685	Unigene0038889,KOG0685	Unigene0039238,KOG1370	Unigene0039430,KOG1370	Unigene0039431,KOG1370	Unigene0039432,KOG1370	Unigene0039433,KOG1370	Unigene0039434,KOG1370	Unigene0039452,KOG4292	Unigene0039453,KOG4292	Unigene0040753,KOG1380	Unigene0040876,KOG1360	Unigene0040877,KOG1360	Unigene0040949,KOG1360	Unigene0041187,KOG3810
I	Lipid transport and metabolism	1305	Unigene0026728,KOG1340	Unigene0026729,KOG1340	Unigene0026730,KOG1340	Unigene0026790,KOG1169	Unigene0026790,KOG1170	Unigene0026791,KOG1169	Unigene0026791,KOG1170	Unigene0026854,KOG0872	Unigene0026854,KOG0873	Unigene0026868,KOG2779	Unigene0026869,KOG2779	Unigene0026933,KOG0157	Unigene0026939,KOG1169	Unigene0026939,KOG1170	Unigene0027004,KOG2804	Unigene0027005,KOG2804	Unigene0027005,KOG2803	Unigene0027006,KOG2804	Unigene0027009,KOG3761	Unigene0027254,KOG0872	Unigene0027298,KOG4015	Unigene0027330,KOG1200	Unigene0027488,KOG1679	Unigene0027488,KOG1680	Unigene0027488,KOG1683	Unigene0027488,KOG1681	Unigene0027488,KOG1684	Unigene0027545,KOG1118	Unigene0027689,KOG0141	Unigene0027689,KOG0139	Unigene0027689,KOG0140	Unigene0027689,KOG0137	Unigene0027690,KOG0141	Unigene0027690,KOG0139	Unigene0027690,KOG0140	Unigene0027690,KOG0137	Unigene0027780,KOG3717	Unigene0027780,KOG3718	Unigene0027780,KOG3716	Unigene0027780,KOG3719	Unigene0027911,KOG1681	Unigene0027911,KOG1680	Unigene0027911,KOG0016	Unigene0027911,KOG1679	Unigene0027911,KOG1683	Unigene0027930,KOG4015	Unigene0027933,KOG1202
J	Translation, ribosomal structure and biogenesis	1008	Unigene0026503,KOG3677	Unigene0026525,KOG1069	Unigene0026525,KOG1068	Unigene0026645,KOG2317	Unigene0026646,KOG2317	Unigene0026668,KOG0129	Unigene0026669,KOG0129	Unigene0026670,KOG0129	Unigene0026711,KOG2758	Unigene0026805,KOG1951	Unigene0026806,KOG1951	Unigene0026880,KOG3464	Unigene0026921,KOG0148	Unigene0026921,KOG0123	Unigene0026936,KOG0123	Unigene0026955,KOG3387	Unigene0027053,KOG0123	Unigene0027508,KOG2815	Unigene0027576,KOG1670	Unigene0027585,KOG1560	Unigene0027607,KOG0877	Unigene0027847,KOG2364	Unigene0027896,KOG3070	Unigene0027912,KOG0123	Unigene0027923,KOG3070	Unigene0027926,KOG3073	Unigene0028065,KOG2590	Unigene0028066,KOG2590	Unigene0028217,KOG0401	Unigene0028218,KOG0401	Unigene0028219,KOG0401	Unigene0028228,KOG3323	Unigene0028291,KOG0123	Unigene0028343,KOG0123	Unigene0028498,KOG0122	Unigene0028631,KOG0123	Unigene0028654,KOG0328	Unigene0028749,KOG0148	Unigene0029331,KOG0003	Unigene0029331,KOG0004	Unigene0029335,KOG1714	Unigene0029336,KOG1714	Unigene0029357,KOG1253	Unigene0029402,KOG0123	Unigene0029402,KOG0148	Unigene0029582,KOG3070	Unigene0029583,KOG3070
K	Transcription	3283	Unigene0026503,KOG3677	Unigene0026526,KOG4214	Unigene0026543,KOG0774	Unigene0026579,KOG2907	Unigene0026613,KOG4385	Unigene0026613,KOG2294	Unigene0026636,KOG2294	Unigene0026750,KOG2462	Unigene0026753,KOG4217	Unigene0026753,KOG4215	Unigene0026754,KOG3074	Unigene0026799,KOG3219	Unigene0026800,KOG3219	Unigene0026820,KOG2461	Unigene0026821,KOG2461	Unigene0026828,KOG0485	Unigene0026893,KOG1001	Unigene0026895,KOG3623	Unigene0026976,KOG4210	Unigene0027057,KOG1080	Unigene0027059,KOG3600	Unigene0027062,KOG1084	Unigene0027062,KOG1080	Unigene0027062,KOG1081	Unigene0027063,KOG1084	Unigene0027063,KOG1244	Unigene0027064,KOG1244	Unigene0027064,KOG1084	Unigene0027065,KOG1244	Unigene0027065,KOG1084	Unigene0027079,KOG4196	Unigene0027080,KOG4196	Unigene0027123,KOG3559	Unigene0027123,KOG3558	Unigene0027124,KOG3559	Unigene0027124,KOG3558	Unigene0027273,KOG3168	Unigene0027290,KOG0487	Unigene0027302,KOG2294	Unigene0027302,KOG3563	Unigene0027339,KOG3806	Unigene0027340,KOG3806	Unigene0027351,KOG2252	Unigene0027351,KOG3755	Unigene0027352,KOG2252	Unigene0027352,KOG3755	Unigene0027353,KOG2570
L	Replication, recombination and repair	744	Unigene0026549,KOG1653	Unigene0026815,KOG2810	Unigene0026893,KOG1001	Unigene0026897,KOG3020	Unigene0026900,KOG1121	Unigene0026912,KOG1969	Unigene0026912,KOG1968	Unigene0026912,KOG0991	Unigene0026912,KOG0989	Unigene0027093,KOG2134	Unigene0027344,KOG2928	Unigene0027345,KOG2928	Unigene0027444,KOG2031	Unigene0027445,KOG2031	Unigene0027476,KOG0979	Unigene0027476,KOG0250	Unigene0027477,KOG0979	Unigene0027478,KOG0979	Unigene0027478,KOG0250	Unigene0027490,KOG1508	Unigene0027491,KOG1508	Unigene0027566,KOG1121	Unigene0027697,KOG2520	Unigene0027697,KOG2519	Unigene0027697,KOG2518	Unigene0027905,KOG1956	Unigene0027905,KOG1957	Unigene0028001,KOG4362	Unigene0028032,KOG1906	Unigene0028068,KOG0442	Unigene0028086,KOG0218	Unigene0028086,KOG0217	Unigene0028086,KOG0219	Unigene0028086,KOG0220	Unigene0028086,KOG0221	Unigene0028088,KOG1929	Unigene0028175,KOG0220	Unigene0028176,KOG0220	Unigene0028176,KOG0218	Unigene0028176,KOG0219	Unigene0028176,KOG0217	Unigene0028176,KOG0221	Unigene0028448,KOG0526	Unigene0028679,KOG1803	Unigene0028756,KOG0217	Unigene0028758,KOG4439	Unigene0028758,KOG1001
M	Cell wall/membrane/envelope biogenesis	413	Unigene0026526,KOG4177	Unigene0026527,KOG4177	Unigene0026529,KOG3144	Unigene0026796,KOG4177	Unigene0027033,KOG4177	Unigene0027238,KOG4287	Unigene0027239,KOG4287	Unigene0027750,KOG4287	Unigene0027836,KOG3027	Unigene0027889,KOG4177	Unigene0027908,KOG4177	Unigene0027909,KOG4177	Unigene0027927,KOG1021	Unigene0027927,KOG1022	Unigene0027928,KOG1021	Unigene0028001,KOG4177	Unigene0028088,KOG4177	Unigene0028669,KOG3332	Unigene0028670,KOG3332	Unigene0029150,KOG2571	Unigene0029382,KOG1214	Unigene0029596,KOG4177	Unigene0029774,KOG4177	Unigene0030772,KOG4177	Unigene0030888,KOG3027	Unigene0030889,KOG3027	Unigene0031084,KOG4177	Unigene0031086,KOG4177	Unigene0031201,KOG3027	Unigene0031207,KOG4824	Unigene0031477,KOG4177	Unigene0031887,KOG2686	Unigene0031889,KOG2686	Unigene0032262,KOG1326	Unigene0032295,KOG1326	Unigene0033319,KOG4177	Unigene0033320,KOG4177	Unigene0033376,KOG1066	Unigene0033413,KOG4177	Unigene0033654,KOG4177	Unigene0033849,KOG4177	Unigene0033976,KOG2686	Unigene0034438,KOG1437	Unigene0034448,KOG4177	Unigene0035050,KOG4177	Unigene0035067,KOG4177	Unigene0035134,KOG4177
N	Cell motility	160	Unigene0027507,KOG4286	Unigene0027764,KOG4229	Unigene0028907,KOG4229	Unigene0029092,KOG4242	Unigene0029093,KOG4242	Unigene0029198,KOG4229	Unigene0029634,KOG4229	Unigene0030143,KOG4286	Unigene0030817,KOG4286	Unigene0030818,KOG4286	Unigene0030819,KOG4286	Unigene0030820,KOG4286	Unigene0031502,KOG4286	Unigene0032253,KOG4286	Unigene0032546,KOG4286	Unigene0032619,KOG4229	Unigene0032620,KOG4229	Unigene0033563,KOG4286	Unigene0033649,KOG3905	Unigene0034486,KOG4229	Unigene0035073,KOG4229	Unigene0035415,KOG4229	Unigene0035417,KOG4229	Unigene0035444,KOG4108	Unigene0035445,KOG4108	Unigene0036072,KOG4242	Unigene0036073,KOG4242	Unigene0036075,KOG4242	Unigene0036076,KOG4242	Unigene0036078,KOG4242	Unigene0036309,KOG4229	Unigene0036310,KOG4229	Unigene0036715,KOG2116	Unigene0037295,KOG4286	Unigene0037296,KOG4286	Unigene0037753,KOG3896	Unigene0038188,KOG4229	Unigene0038240,KOG4286	Unigene0038270,KOG4229	Unigene0039109,KOG4794	Unigene0042026,KOG4286	Unigene0042032,KOG4286	Unigene0042033,KOG4286	Unigene0042034,KOG4286	Unigene0043340,KOG2116	Unigene0043341,KOG2116	Unigene0043342,KOG2116
O	Posttranslational modification, protein turnover, chaperones	4280	Unigene0026520,KOG0730	Unigene0026521,KOG0730	Unigene0026521,KOG0733	Unigene0026522,KOG0730	Unigene0026529,KOG3144	Unigene0026572,KOG0865	Unigene0026572,KOG0546	Unigene0026572,KOG0880	Unigene0026597,KOG2177	Unigene0026629,KOG3538	Unigene0026647,KOG0548	Unigene0026684,KOG0714	Unigene0026684,KOG0715	Unigene0026684,KOG0712	Unigene0026684,KOG0713	Unigene0026684,KOG0716	Unigene0026684,KOG0550	Unigene0026685,KOG0714	Unigene0026702,KOG0740	Unigene0026704,KOG0740	Unigene0026705,KOG0740	Unigene0026706,KOG0740	Unigene0026707,KOG0740	Unigene0026707,KOG0738	Unigene0026707,KOG0739	Unigene0026707,KOG0737	Unigene0026728,KOG1868	Unigene0026728,KOG1867	Unigene0026728,KOG1870	Unigene0026746,KOG4598	Unigene0026746,KOG1863	Unigene0026746,KOG1866	Unigene0026746,KOG1865	Unigene0026760,KOG0691	Unigene0026760,KOG0714	Unigene0026760,KOG0713	Unigene0026760,KOG0712	Unigene0026760,KOG0550	Unigene0026760,KOG0715	Unigene0026773,KOG3509	Unigene0026782,KOG0883	Unigene0026796,KOG4412	Unigene0026808,KOG2813	Unigene0026861,KOG0880	Unigene0026861,KOG0865	Unigene0026862,KOG0880	Unigene0026862,KOG0865
P	Inorganic ion transport and metabolism	2117	Unigene0026606,KOG3599	Unigene0026607,KOG3599	Unigene0026624,KOG1052	Unigene0026624,KOG1054	Unigene0026629,KOG4475	Unigene0026631,KOG3713	Unigene0026731,KOG1419	Unigene0026732,KOG1419	Unigene0026733,KOG1419	Unigene0026733,KOG3713	Unigene0026733,KOG4390	Unigene0026733,KOG1545	Unigene0026737,KOG1419	Unigene0026772,KOG4475	Unigene0026773,KOG4475	Unigene0026789,KOG4475	Unigene0026892,KOG1054	Unigene0027008,KOG2349	Unigene0027009,KOG2349	Unigene0027391,KOG2301	Unigene0027392,KOG2301	Unigene0027392,KOG2302	Unigene0027393,KOG2301	Unigene0027393,KOG2302	Unigene0027430,KOG3827	Unigene0027497,KOG2716	Unigene0027526,KOG0560	Unigene0027551,KOG4475	Unigene0027591,KOG1558	Unigene0027592,KOG1558	Unigene0027593,KOG1558	Unigene0027645,KOG4475	Unigene0027657,KOG2825	Unigene0027732,KOG2301	Unigene0027741,KOG4475	Unigene0027848,KOG3927	Unigene0028019,KOG4475	Unigene0028038,KOG2643	Unigene0028039,KOG2643	Unigene0028054,KOG0209	Unigene0028054,KOG0208	Unigene0028054,KOG0204	Unigene0028151,KOG4475	Unigene0028190,KOG0498	Unigene0028190,KOG0501	Unigene0028191,KOG0498	Unigene0028191,KOG0501
Q	Secondary metabolites biosynthesis, transport and catabolism	460	Unigene0026933,KOG0159	Unigene0026933,KOG0158	Unigene0026933,KOG0156	Unigene0026933,KOG0157	Unigene0027088,KOG0142	Unigene0027330,KOG1199	Unigene0027447,KOG1205	Unigene0027447,KOG1209	Unigene0027656,KOG1399	Unigene0027721,KOG1208	Unigene0027844,KOG0061	Unigene0028020,KOG1399	Unigene0028021,KOG1399	Unigene0028049,KOG3626	Unigene0028050,KOG3626	Unigene0028308,KOG0159	Unigene0028308,KOG0157	Unigene0028308,KOG0156	Unigene0028308,KOG0158	Unigene0028414,KOG0024	Unigene0028414,KOG0023	Unigene0028414,KOG0022	Unigene0028658,KOG1394	Unigene0028667,KOG1208	Unigene0029651,KOG1285	Unigene0029683,KOG1208	Unigene0029743,KOG1208	Unigene0030167,KOG0222	Unigene0030247,KOG1663	Unigene0030318,KOG1285	Unigene0030400,KOG1204	Unigene0030400,KOG1205	Unigene0030400,KOG1207	Unigene0031586,KOG3626	Unigene0031587,KOG3626	Unigene0031665,KOG0055	Unigene0033482,KOG1208	Unigene0033483,KOG1208	Unigene0033484,KOG1208	Unigene0033698,KOG0055	Unigene0033959,KOG1201	Unigene0034404,KOG1207	Unigene0034404,KOG1205	Unigene0035065,KOG0054	Unigene0035066,KOG0054	Unigene0035083,KOG0159	Unigene0035083,KOG0156
R	General function prediction only	8968	Unigene0026499,KOG3656	Unigene0026500,KOG3656	Unigene0026505,KOG3656	Unigene0026506,KOG3656	Unigene0026507,KOG3656	Unigene0026526,KOG0504	Unigene0026527,KOG0504	Unigene0026593,KOG0266	Unigene0026593,KOG0286	Unigene0026593,KOG0274	Unigene0026626,KOG0017	Unigene0026627,KOG0017	Unigene0026629,KOG4475	Unigene0026645,KOG2316	Unigene0026646,KOG2316	Unigene0026647,KOG0553	Unigene0026649,KOG3555	Unigene0026650,KOG3555	Unigene0026654,KOG2910	Unigene0026693,KOG1311	Unigene0026693,KOG0509	Unigene0026693,KOG1315	Unigene0026693,KOG1312	Unigene0026694,KOG1311	Unigene0026695,KOG1311	Unigene0026742,KOG2190	Unigene0026742,KOG2192	Unigene0026742,KOG2191	Unigene0026750,KOG1721	Unigene0026751,KOG3656	Unigene0026752,KOG1777	Unigene0026755,KOG4609	Unigene0026772,KOG4475	Unigene0026773,KOG4475	Unigene0026773,KOG2408	Unigene0026773,KOG0619	Unigene0026773,KOG3515	Unigene0026784,KOG2361	Unigene0026789,KOG4475	Unigene0026796,KOG0504	Unigene0026819,KOG1721	Unigene0026820,KOG1721	Unigene0026821,KOG1721	Unigene0026822,KOG2191	Unigene0026822,KOG2190	Unigene0026828,KOG0488	Unigene0026828,KOG0491
S	Function unknown	2695	Unigene0026487,KOG3594	Unigene0026488,KOG3594	Unigene0026490,KOG3594	Unigene0026491,KOG3594	Unigene0026530,KOG3594	Unigene0026531,KOG3594	Unigene0026532,KOG3594	Unigene0026533,KOG3594	Unigene0026534,KOG3594	Unigene0026574,KOG4800	Unigene0026575,KOG4800	Unigene0026576,KOG4800	Unigene0026593,KOG0294	Unigene0026593,KOG0281	Unigene0026597,KOG2995	Unigene0026612,KOG4402	Unigene0026644,KOG3897	Unigene0026654,KOG2911	Unigene0026713,KOG4379	Unigene0026722,KOG1103	Unigene0026723,KOG1103	Unigene0026724,KOG1551	Unigene0026738,KOG4463	Unigene0026739,KOG2435	Unigene0026747,KOG1843	Unigene0026752,KOG0281	Unigene0026805,KOG1980	Unigene0026806,KOG1980	Unigene0026844,KOG0282	Unigene0026845,KOG0282	Unigene0026902,KOG0283	Unigene0026938,KOG4789	Unigene0026943,KOG1843	Unigene0026951,KOG3594	Unigene0026974,KOG4681	Unigene0026981,KOG4308	Unigene0026982,KOG4308	Unigene0027016,KOG4817	Unigene0027078,KOG1338	Unigene0027082,KOG4255	Unigene0027083,KOG4255	Unigene0027129,KOG3852	Unigene0027162,KOG4789	Unigene0027190,KOG4789	Unigene0027232,KOG3594	Unigene0027320,KOG4106	Unigene0027321,KOG4106
T	Signal transduction mechanisms	13064	Unigene0026488,KOG4289	Unigene0026488,KOG1219	Unigene0026491,KOG4289	Unigene0026505,KOG4219	Unigene0026506,KOG4219	Unigene0026507,KOG4220	Unigene0026512,KOG4564	Unigene0026530,KOG1219	Unigene0026530,KOG4289	Unigene0026531,KOG4289	Unigene0026531,KOG1219	Unigene0026532,KOG1219	Unigene0026532,KOG4289	Unigene0026533,KOG1219	Unigene0026533,KOG4289	Unigene0026534,KOG4289	Unigene0026573,KOG1095	Unigene0026587,KOG2313	Unigene0026587,KOG3348	Unigene0026597,KOG4225	Unigene0026597,KOG1029	Unigene0026597,KOG4348	Unigene0026597,KOG4226	Unigene0026606,KOG3599	Unigene0026607,KOG3599	Unigene0026607,KOG2080	Unigene0026624,KOG1052	Unigene0026624,KOG1054	Unigene0026629,KOG3611	Unigene0026629,KOG1480	Unigene0026657,KOG4037	Unigene0026658,KOG4037	Unigene0026662,KOG3645	Unigene0026663,KOG3645	Unigene0026664,KOG3645	Unigene0026665,KOG3645	Unigene0026713,KOG2265	Unigene0026721,KOG1547	Unigene0026747,KOG3601	Unigene0026747,KOG1029	Unigene0026747,KOG2199	Unigene0026747,KOG0197	Unigene0026747,KOG2996	Unigene0026751,KOG4219	Unigene0026752,KOG1776	Unigene0026753,KOG3575	Unigene0026757,KOG4047
U	Intracellular trafficking, secretion, and vesicular transport	2809	Unigene0026501,KOG0935	Unigene0026501,KOG0934	Unigene0026593,KOG0276	Unigene0026597,KOG1029	Unigene0026610,KOG0092	Unigene0026610,KOG0087	Unigene0026610,KOG0097	Unigene0026611,KOG0092	Unigene0026611,KOG0087	Unigene0026611,KOG0097	Unigene0026654,KOG1656	Unigene0026654,KOG1655	Unigene0026657,KOG4037	Unigene0026658,KOG4037	Unigene0026662,KOG3646	Unigene0026663,KOG3646	Unigene0026664,KOG3646	Unigene0026665,KOG3646	Unigene0026674,KOG0070	Unigene0026674,KOG0072	Unigene0026681,KOG3065	Unigene0026721,KOG2655	Unigene0026747,KOG1029	Unigene0026774,KOG1162	Unigene0026775,KOG1162	Unigene0026794,KOG0090	Unigene0026794,KOG0070	Unigene0026794,KOG0072	Unigene0026829,KOG0058	Unigene0026852,KOG0070	Unigene0026852,KOG0071	Unigene0026852,KOG0072	Unigene0026941,KOG2221	Unigene0026941,KOG2058	Unigene0026943,KOG3875	Unigene0026993,KOG1607	Unigene0026993,KOG1608	Unigene0027031,KOG2655	Unigene0027067,KOG0595	Unigene0027145,KOG0931	Unigene0027244,KOG1013	Unigene0027244,KOG1028	Unigene0027397,KOG0565	Unigene0027419,KOG0439	Unigene0027470,KOG1991	Unigene0027470,KOG1992	Unigene0027470,KOG2274
V	Defense mechanisms	639	Unigene0026591,KOG1515	Unigene0026881,KOG4297	Unigene0026883,KOG4297	Unigene0026945,KOG4788	Unigene0027240,KOG1388	Unigene0027466,KOG1216	Unigene0027609,KOG4297	Unigene0027625,KOG1629	Unigene0027735,KOG1216	Unigene0027736,KOG1216	Unigene0027876,KOG4297	Unigene0027877,KOG4297	Unigene0028616,KOG1826	Unigene0028642,KOG2787	Unigene0028643,KOG4297	Unigene0028721,KOG1216	Unigene0028722,KOG1216	Unigene0028863,KOG1826	Unigene0028895,KOG4243	Unigene0028964,KOG4297	Unigene0028966,KOG4297	Unigene0029074,KOG4297	Unigene0029169,KOG4730	Unigene0029203,KOG0624	Unigene0029664,KOG4297	Unigene0029729,KOG1629	Unigene0029802,KOG2392	Unigene0029803,KOG2392	Unigene0029859,KOG1216	Unigene0030169,KOG1515	Unigene0030260,KOG4297	Unigene0030264,KOG4297	Unigene0030421,KOG1716	Unigene0030421,KOG1717	Unigene0030422,KOG1716	Unigene0030905,KOG1216	Unigene0031252,KOG1216	Unigene0031378,KOG1515	Unigene0031389,KOG1720	Unigene0031415,KOG1216	Unigene0031462,KOG4297	Unigene0031832,KOG1502	Unigene0031894,KOG1216	Unigene0032157,KOG4297	Unigene0032436,KOG1216	Unigene0032492,KOG4788	Unigene0032493,KOG4788
W	Extracellular structures	1320	Unigene0026629,KOG3539	Unigene0026649,KOG4004	Unigene0026650,KOG4004	Unigene0027137,KOG4237	Unigene0027240,KOG1836	Unigene0027240,KOG0994	Unigene0027347,KOG4237	Unigene0027348,KOG4237	Unigene0027357,KOG1225	Unigene0027358,KOG1225	Unigene0027466,KOG1216	Unigene0027535,KOG4237	Unigene0027567,KOG4237	Unigene0027568,KOG4237	Unigene0027621,KOG4237	Unigene0027735,KOG1216	Unigene0027736,KOG1216	Unigene0027907,KOG4237	Unigene0027927,KOG1021	Unigene0027927,KOG1022	Unigene0027928,KOG1021	Unigene0028011,KOG1565	Unigene0028012,KOG1565	Unigene0028013,KOG1565	Unigene0028047,KOG4237	Unigene0028265,KOG3539	Unigene0028286,KOG1226	Unigene0028286,KOG1225	Unigene0028346,KOG1836	Unigene0028348,KOG1836	Unigene0028349,KOG1836	Unigene0028530,KOG3545	Unigene0028531,KOG3545	Unigene0028690,KOG3544	Unigene0028721,KOG1216	Unigene0028722,KOG1216	Unigene0028790,KOG3539	Unigene0028793,KOG3539	Unigene0028835,KOG4237	Unigene0028882,KOG3545	Unigene0028882,KOG3544	Unigene0028927,KOG0994	Unigene0028927,KOG1836	Unigene0028945,KOG3539	Unigene0028946,KOG3539	Unigene0028947,KOG3539	Unigene0029015,KOG3544
Y	Nuclear structure	190	Unigene0027470,KOG1991	Unigene0027470,KOG1992	Unigene0027470,KOG2274	Unigene0027470,KOG1993	Unigene0027472,KOG1991	Unigene0027472,KOG1992	Unigene0027472,KOG2274	Unigene0027472,KOG1993	Unigene0028499,KOG0977	Unigene0028500,KOG0977	Unigene0028501,KOG0977	Unigene0028512,KOG0977	Unigene0028586,KOG1964	Unigene0028587,KOG1964	Unigene0028588,KOG1964	Unigene0028628,KOG1241	Unigene0028628,KOG2023	Unigene0028628,KOG2171	Unigene0028725,KOG0977	Unigene0028726,KOG0977	Unigene0029177,KOG2023	Unigene0029177,KOG1241	Unigene0029177,KOG2171	Unigene0029178,KOG2023	Unigene0029179,KOG2023	Unigene0029473,KOG2439	Unigene0030680,KOG2171	Unigene0030680,KOG2023	Unigene0030683,KOG2171	Unigene0030683,KOG2023	Unigene0031052,KOG1909	Unigene0033256,KOG1900	Unigene0033954,KOG0977	Unigene0034439,KOG0977	Unigene0034595,KOG2445	Unigene0034908,KOG0977	Unigene0034998,KOG1909	Unigene0036340,KOG0845	Unigene0037205,KOG4460	Unigene0037384,KOG2271	Unigene0037393,KOG2086	Unigene0037640,KOG1909	Unigene0037701,KOG0977	Unigene0038716,KOG0977	Unigene0042197,KOG2020	Unigene0042198,KOG2020	Unigene0042199,KOG2020
Z	Cytoskeleton	2659	Unigene0026597,KOG3655	Unigene0026721,KOG2655	Unigene0026721,KOG1547	Unigene0026728,KOG2026	Unigene0026771,KOG0613	Unigene0026772,KOG0613	Unigene0026789,KOG0613	Unigene0026887,KOG0303	Unigene0026887,KOG1445	Unigene0026981,KOG3735	Unigene0026982,KOG3735	Unigene0027031,KOG2655	Unigene0027031,KOG1547	Unigene0027296,KOG2046	Unigene0027507,KOG4286	Unigene0027512,KOG2856	Unigene0027512,KOG1702	Unigene0027512,KOG0162	Unigene0027512,KOG3655	Unigene0027512,KOG2546	Unigene0027513,KOG2856	Unigene0027600,KOG1840	Unigene0027601,KOG1840	Unigene0027626,KOG1922	Unigene0027627,KOG1922	Unigene0027645,KOG0613	Unigene0027741,KOG0613	Unigene0027764,KOG0164	Unigene0027764,KOG0160	Unigene0027764,KOG0162	Unigene0027764,KOG0161	Unigene0027855,KOG1850	Unigene0027861,KOG1923	Unigene0027861,KOG1922	Unigene0027861,KOG1924	Unigene0027910,KOG0613	Unigene0027919,KOG1700	Unigene0027920,KOG1700	Unigene0027976,KOG0532	Unigene0028019,KOG0613	Unigene0028048,KOG2229	Unigene0028151,KOG0613	Unigene0028163,KOG0161	Unigene0028231,KOG1044	Unigene0028232,KOG1044	Unigene0028232,KOG0445	Unigene0028232,KOG0443
[truncated: 5,000 more columns]
