# Supplementary material for: De Novo Transcriptomic Characterization Enables Novel Microsatellite Identification and Marker Development in Betta splendens
Source: Life (Basel). 2021 Aug 9;11(8):803. doi: 10.3390/life11080803 (PMC8400612; doi:10.3390/life11080803)
Supplement: Supplementary file 1 [file life-11-00803-s001.zip › Table S4.xlsx]

## Sheet: Sheet1
ID	SSR nr.	SSR type	SSR	size	start	end	FORWARD PRIMER1 (5'-3')	Tm(°C)	size	REVERSE PRIMER1 (5'-3')	Tm(°C)	size	PRODUCT1 size (bp)	start (bp)	end (bp)	FORWARD PRIMER2 (5'-3')	Tm(°C)	size	REVERSE PRIMER2 (5'-3')	Tm(°C)	size	PRODUCT2 size (bp)	start (bp)	end (bp)	FORWARD PRIMER3 (5'-3')	Tm(°C)	size	REVERSE PRIMER3 (5'-3')	Tm(°C)	size	PRODUCT3 size (bp)	start (bp)	end (bp)
Unigene0000032	1	p3	(CCA)6	18	846	863	CAAGGAGCTGAAGGAGGTTG	59.982	20	GGGCTTCTTCAGTACAGCCA	60.397	20	232	729	960	TCGTGGAGAATCTGGAAACC	60.05	20	GGGCTTCTTCAGTACAGCCA	60.397	20	278	683	960	TCGTGGAGAATCTGGAAACC	60.05	20	AGCTTCATCCTCTCCAGGCT	60.498	20	208	683	890
Unigene0000034	1	p4	(CAGA)4	16	39	54	TCAGACAAAGAGACAGACAGAAAGA	59.728	25	GGAACCACTCTCAGAGCAGC	60.143	20	119	1	119	GACAGACAGAAAGACAGACAGACA	58.651	24	GGAACCACTCTCAGAGCAGC	60.143	20	108	12	119	AGACAGACAGAAAGACAGACAGACA	59.646	25	GGAACCACTCTCAGAGCAGC	60.143	20	109	11	119
Unigene0000035	1	p4	(CAGA)4	16	39	54	TCAGACAAAGAGACAGACAGAAAGA	59.728	25	GGAACCACTCTCAGAGCAGC	60.143	20	119	1	119	GACAGACAGAAAGACAGACAGACA	58.651	24	GGAACCACTCTCAGAGCAGC	60.143	20	108	12	119	AGACAGACAGAAAGACAGACAGACA	59.646	25	GGAACCACTCTCAGAGCAGC	60.143	20	109	11	119
Unigene0000041	1	p3	(TCC)6	18	119	136	CTGCTGGTTCAGTATGACCG	59.314	20	AGGAGGACCTGTTCCTGGAG	60.638	20	107	93	199	CTGCTGGTTCAGTATGACCG	59.314	20	GAGGACGAGGAGGACCTGTT	60.648	20	114	93	206	CTGGTTCAGTATGACCGACG	59.161	20	AGGAGGACCTGTTCCTGGAG	60.638	20	104	96	199
Unigene0000177	1	p2	(GT)6	12	76	87	ATTGATATCCCTGGGCATGA	60.118	20	CAGATGAGCTAACTGCTGCG	59.911	20	258	41	298	ATTGATATCCCTGGGCATGA	60.118	20	TTTTTGTTTCGGTCACCCAT	60.206	20	116	41	156	GATATCCCTGGGCATGAGTG	60.303	20	CAGATGAGCTAACTGCTGCG	59.911	20	255	44	298
Unigene0000215	1	c	(GT)11(GC)7	36	50	85	GGCAGAGACATAAAGGCTGG	59.836	20	AGAATCCGAATCAGCCTCCT	60.176	20	175	6	180	GGCAGAGACATAAAGGCTGG	59.836	20	TTGATTGGTTCAGATGCTCG	59.799	20	128	6	133	GGCAGAGACATAAAGGCTGG	59.836	20	CGGGATCTAATAAACACGCC	59.433	20	223	6	228
Unigene0000244	1	p3	(GCC)6	18	379	396	AGGACAAAGGGTCACCACAG	60.002	20	GCCTTGTGAATCCTGTCGAT	60.081	20	208	241	448	AGGACAAAGGGTCACCACAG	60.002	20	ATTTTGCTCCACTTGTTGGC	60.118	20	232	241	472	CAGAAATGGGCTCTGAGGAG	59.943	20	GCCTTGTGAATCCTGTCGAT	60.081	20	262	187	448
Unigene0000256	1	c	(TGT)6gatctatagaagttgtaacagaccctctgagtacatttaccagcaac(CTG)10(ATG)6	113	174	286	GGGGAGAAAGATGGAGGAGA	60.532	20	ACAGATGACGCCTGAATGTG	59.707	20	280	108	387	AAGGGGAGAAAGATGGAGGA	60.008	20	AGATGACGCCTGAATGTGCT	60.833	20	280	106	385	AAGGGGAGAAAGATGGAGGA	60.008	20	TCTTGGAATTGGAAACAAACG	59.961	21	245	106	350
Unigene0000261	1	p3	(GCT)5	15	2010	2024	CCTTCCTCTCTTCCTGGGTC	60.186	20	TCCTCCTCGCTTTTCACTGT	59.989	20	247	1861	2107	CCTTCCTCTCTTCCTGGGTC	60.186	20	CGTCTCTTCTGTCCTCCTGC	60.135	20	273	1861	2133	CCTTCCTCTCTTCCTGGGTC	60.186	20	GCGTCTCTTCTGTCCTCCTG	60.135	20	274	1861	2134
Unigene0000268	2	p2	(TC)18	36	190	225	TCCTGATGAACGTCCTTTCC	60.05	20	GGTTTGTCGAGATGACCGAT	59.934	20	217	91	307	TCCTGATGAACGTCCTTTCC	60.05	20	CGAGATGACCGATTTTGGAT	59.894	20	210	91	300	TCCTGATGAACGTCCTTTCC	60.05	20	TGTCGAGATGACCGATTTTG	59.648	20	213	91	303
Unigene0000287	1	p3	(GAC)7	21	136	156	GCAAACGCAGTTGCAAGATA	60.021	20	TGGATTTCGGCTTCATTTTC	60.016	20	174	32	205	GCAAACGCAGTTGCAAGATA	60.021	20	ATTTCGGCTTCATTTTCCCT	59.909	20	171	32	202	GCAAACGCAGTTGCAAGATA	60.021	20	GTTCTCCCTCGTGTTTGAGC	59.851	20	260	32	291
Unigene0000295	1	p2	(GT)7	14	624	637	TGTGCTTAGGAGGGAGGAAA	59.807	20	ACAGACACGCACTGTTCCAG	59.94	20	244	435	678	TTGTGCTTAGGAGGGAGGAA	59.807	20	ACAGACACGCACTGTTCCAG	59.94	20	245	434	678	TGTGCTTAGGAGGGAGGAAA	59.807	20	GTTCCAGCCACATCCCTAGA	60.073	20	231	435	665
Unigene0000301	1	p3	(ATA)5	15	248	262	TGCCTGATGCTCATTGAAGA	60.504	20	TAGACGCCATCCAATATGCC	60.827	20	280	152	431	CTGCCTGATGCTCATTGAAG	59.547	20	CCATCCAATATGCCAAGCAG	61.382	20	275	151	425	TGCCTGATGCTCATTGAAGA	60.504	20	CCATCCAATATGCCAAGCAG	61.382	20	274	152	425
Unigene0000308	1	p3	(CCG)5	15	1509	1523	CGTGTGACTCGGTTCCTCAT	61.134	20	GTACAGCCTGGAGAAGAGCC	59.043	20	261	1301	1561	GCTGGTTGAGCTGCTGTGT	60.204	19	GTACAGCCTGGAGAAGAGCC	59.043	20	173	1389	1561	GGTTGAGCTGCTGTGTGCT	60.204	19	GTACAGCCTGGAGAAGAGCC	59.043	20	170	1392	1561
Unigene0000310	1	p3	(TCA)5	15	347	361	TGTGCAACTCATTCTCCAGC	59.992	20	GCTCTGCCATTTGAACAGGT	60.263	20	253	224	476	TGTGCAACTCATTCTCCAGC	59.992	20	TTGTGTCTGCAGATGGCATT	60.272	20	234	224	457	TGTGCAACTCATTCTCCAGC	59.992	20	TCTGCCATTTGAACAGGTTG	59.691	20	251	224	474
Unigene0000338	1	p2	(AG)8	16	1742	1757	CTGTAACCACCCACTCCACC	60.275	20	TGTTCTCGCTTCCAAGTCCT	59.989	20	226	1624	1849	CCTGTAACCACCCACTCCAC	60.275	20	TGTTCTCGCTTCCAAGTCCT	59.989	20	227	1623	1849	CACCCTGTAACCACCCACTC	60.275	20	TGTTCTCGCTTCCAAGTCCT	59.989	20	230	1620	1849
Unigene0000342	1	p3	(CAG)5	15	1952	1966	CCTCAGTCCCATCCACAAGT	59.962	20	CATTCCTGCTTAGGGCAGAG	59.971	20	209	1918	2126	CCTCAGTCCCATCCACAAGT	59.962	20	GGAGAGGCTCTGATTCATCG	59.91	20	161	1918	2078	CCTCAGTCCCATCCACAAGT	59.962	20	AAGTCACAAGGGTCCAGACG	60.151	20	276	1918	2193
Unigene0000346	1	c	(CT)7(CA)10	34	512	545	TAAGTCTAAATGCCGCCAGG	60.223	20	GCGTGTACAGCATGTGTGAG	58.899	20	265	459	723	GCCAGGGGAAAGTTCTATGA	59.126	20	GATGGGCGCTTGAGTATTTG	60.606	20	270	473	742	TAAGTCTAAATGCCGCCAGG	60.223	20	GCGCTTGAGTATTTGCGTGT	61.361	20	279	459	737
Unigene0000353	1	c	(CA)6cgcacacacacgcacacaa(AC)9	49	1585	1633	TGTGCGACTGTTACACAGCA	60.096	20	GAGCAATCAGAGGAGTCGCT	59.709	20	147	1539	1685	TGTGCGACTGTTACACAGCA	60.096	20	TCTGTGGCTGAAGCACCTAA	59.591	20	128	1539	1666	GTTACACAGCAACACGTCGG	60.222	20	TCTGTGGCTGAAGCACCTAA	59.591	20	119	1548	1666
Unigene0000365	1	p2	(GT)7	14	549	562	TAAAGTGCACTGGGTGTGGA	60.152	20	TGGGGGACAGTAGCATTAGG	59.948	20	260	501	760	TAAAGTGCACTGGGTGTGGA	60.152	20	CCTGCAGGCTACTTGCTTCT	59.78	20	279	501	779	TAAAGTGCACTGGGTGTGGA	60.152	20	CTACTTGCTTCTGGGGGACA	60.246	20	271	501	771
Unigene0000401	1	p3	(ATG)7	21	106	126	CTGCTGGCCTTGTAGGAGTC	60.012	20	CCAAGAGCACTGTCACCAGA	60.022	20	100	72	171	GCTGGCCTTGTAGGAGTCAG	60.012	20	GCGCTTCATCTCCTTTATGC	59.951	20	220	74	293	CTGCTGGCCTTGTAGGAGTC	60.012	20	GCGCTTCATCTCCTTTATGC	59.951	20	222	72	293
Unigene0000411	2	p3	(CCT)5	15	1075	1089	CTTCTATTGCCCCCTTCACA	60.066	20	GAAGAGGAGCGCTAATGGTG	59.978	20	119	1020	1138	TCTATTGCCCCCTTCACAAC	59.933	20	GAAGAGGAGCGCTAATGGTG	59.978	20	117	1022	1138	TCTATTGCCCCCTTCACAAC	59.933	20	AATGGTGGAGACAGTGGAGG	59.962	20	104	1022	1125
Unigene0000411	1	c	(CT)7ttccttttctttctcgcggtcgcgtcgctccctctcacgctccctctctttg(TC)6	78	708	785	GATATCCCGACTCCTTTCCC	59.728	20	TAAATTCCGGGACACACACA	59.816	20	268	598	865	TCCTTCGTCTTTTCTCGCTC	59.694	20	TAAATTCCGGGACACACACA	59.816	20	228	638	865	TCGCTCCTTCGTCTTTTCTC	59.694	20	TAAATTCCGGGACACACACA	59.816	20	232	634	865
Unigene0000413	1	c	(CT)7ttccttttctttctcgcggtcgcgtcgctccctctcacgctccctctctttg(TC)6	78	708	785	TCCTTCGTCTTTTCTCGCTC	59.694	20	CCTGCAGAAACTGGAAGAGG	59.982	20	213	638	850	TCGCTCCTTCGTCTTTTCTC	59.694	20	CCTGCAGAAACTGGAAGAGG	59.982	20	217	634	850	TCTCGCTCCTTCGTCTTTTC	59.694	20	CCTGCAGAAACTGGAAGAGG	59.982	20	219	632	850
Unigene0000440	1	p3	(AGC)5	15	765	779	CAACCTCACTAAAGCGGAGC	60.015	20	CTCTGACCTCTTCAGCCTGG	60.127	20	167	714	880	CAACCTCACTAAAGCGGAGC	60.015	20	TGCTGGATATTCCCTTCGAG	60.17	20	194	714	907	CAACCTCACTAAAGCGGAGC	60.015	20	TCTGCTGGATATTCCCTTCG	60.17	20	196	714	909
Unigene0000469	1	p2	(AC)6	12	291	302	GGGCCAGTTAGTCCTCAACA	60.111	20	CAAGCTTTGACCAGAAAGCC	59.993	20	228	234	461	GGGCCAGTTAGTCCTCAACA	60.111	20	TCAATCAGGCCAAATGTCAA	60.049	20	267	234	500	GGGCCAGTTAGTCCTCAACA	60.111	20	TTCAATCAGGCCAAATGTCA	60.049	20	268	234	501
Unigene0000471	1	c	(AAC)5agcagcagcagtagcagcag(CAC)8	59	597	655	GCTGGTTTGGAGGAAGACAG	59.844	20	TGCTTCTGTTTTTGTGGTGC	59.888	20	263	456	718	GCTGGTTTGGAGGAAGACAG	59.844	20	TGTTTTTGTGGTGCTGGAAA	60.127	20	257	456	712	AAAGGCTGGTCGTCCTTCTT	60.247	20	TGCTTCTGTTTTTGTGGTGC	59.888	20	168	551	718
Unigene0000472	1	c	(AAC)5agcagcagcagtagcagcag(CAC)8	59	1375	1433	GCTGGTTTGGAGGAAGACAG	59.844	20	TGCTTCTGTTTTTGTGGTGC	59.888	20	263	1234	1496	GCTGGTTTGGAGGAAGACAG	59.844	20	TGTTTTTGTGGTGCTGGAAA	60.127	20	257	1234	1490	AAAGGCTGGTCGTCCTTCTT	60.247	20	TGCTTCTGTTTTTGTGGTGC	59.888	20	168	1329	1496
Unigene0000474	1	c	(AC)8g(CA)6	29	41	69	AATTTACAGCCAACAGGCCA	60.502	20	CTGTGGGTGTCAGTCAGCAT	59.738	20	201	14	214	AATTTACAGCCAACAGGCCA	60.502	20	TCAGCTCTGTCATGGACCAA	60.402	20	160	14	173	AATTTACAGCCAACAGGCCA	60.502	20	GTGGGTGTCAGTCAGCATGT	59.583	20	199	14	212
Unigene0000483	1	p2	(GT)21	42	465	506	CCAGCTCTCCTCCTGAGTTG	60.127	20	TGCATCACACGTCATCCATA	59.495	20	248	379	626	CAGCTCTCCTCCTGAGTTGG	60.127	20	TGCATCACACGTCATCCATA	59.495	20	247	380	626	TGATCTGTGGACCTGACTGC	59.827	20	TGCATCACACGTCATCCATA	59.495	20	223	404	626
Unigene0000485	1	p2	(AT)6	12	680	691	GTCCAGAGAGCGACAACTCC	59.993	20	TATGCTGTTCCATGATGCGT	60.104	20	263	518	780	GTCCAGAGAGCGACAACTCC	59.993	20	CATGATGCGTGGTTGACATT	60.399	20	253	518	770	TTCCCCAGAGGTAGTCCAGA	59.649	20	TATGCTGTTCCATGATGCGT	60.104	20	276	505	780
Unigene0000486	1	p2	(AC)7	14	2884	2897	GTGAGGACGGACTGAGCTTC	59.993	20	GTCTCGACCCTGAGTCTTGC	59.993	20	249	2694	2942	ATCAAGGTGTGAGGACGGAC	59.969	20	GTCTCGACCCTGAGTCTTGC	59.993	20	257	2686	2942	TATAACTTTGGCCGTCCTGG	59.953	20	GTCTCGACCCTGAGTCTTGC	59.993	20	214	2729	2942
Unigene0000512	1	p4	(TAGA)4	16	1028	1043	ATCACAAGCAGAGAGCAGCA	59.887	20	TGCGCTAGAGTGAGGATGTG	60.16	20	240	938	1177	CAAGCAGAGAGCAGCAGAGA	59.751	20	TGCGCTAGAGTGAGGATGTG	60.16	20	236	942	1177	ATCACAAGCAGAGAGCAGCA	59.887	20	ATGTAAAGCATGGGGGTTTG	59.685	20	267	938	1204
Unigene0000541	1	p3	(AAG)5	15	1144	1158	GGGATGTACTACTCGCTGGC	59.723	20	GTTTGGAGTCTGAGCGGTTC	59.851	20	202	1101	1302	GGGATGTACTACTCGCTGGC	59.723	20	CTTTTCACTCGGGGACAGAG	59.837	20	279	1101	1379	GGGATGTACTACTCGCTGGC	59.723	20	TGTCTCTGTGCGAGTTCGTC	60.187	20	133	1101	1233
Unigene0000550	1	p3	(CCT)5	15	494	508	CAGAGTCCAGCCAGGAAGAG	60.127	20	AGTGATGGAGGTGGAACGAG	60.112	20	220	319	538	CAGAGTCCAGCCAGGAAGAG	60.127	20	AGAGTGATGGAGGTGGAACG	60.112	20	222	319	540	AGACAGCGGAGACCCTGATA	59.827	20	AGTGATGGAGGTGGAACGAG	60.112	20	145	394	538
Unigene0000561	1	p3	(TCA)5	15	678	692	TGGGACACATGCAAAACATT	59.823	20	GTCAACCCCATTGTCTGCTT	59.973	20	253	569	821	TGGGACACATGCAAAACATT	59.823	20	CAACCCCATTGTCTGCTTCT	60.111	20	251	569	819	GGAGGAACTCAAGCGTTTTG	59.853	20	TTTGCCACGAGAGCCTTATT	59.845	20	236	497	732
Unigene0000590	1	p2	(AG)6	12	343	354	TGTGGCATCAACAAGGAGAA	60.24	20	CACAAAGACACCTGGCTTCA	59.873	20	157	230	386	GTGTGGCATCAACAAGGAGA	59.682	20	CACAAAGACACCTGGCTTCA	59.873	20	158	229	386	TGGCATCAACAAGGAGAAAA	59.247	20	CACAAAGACACCTGGCTTCA	59.873	20	155	232	386
Unigene0000595	1	p3	(CGG)5	15	2629	2643	CTCCTCCGAAAAGTAGCCCT	59.842	20	GAGCCAGCTCGCAGATAAAC	60.125	20	211	2538	2748	CTCCTCCGGGTACTTCTCCT	59.694	20	GAGCCAGCTCGCAGATAAAC	60.125	20	226	2523	2748	ACTCCTCCGGGTACTTCTCC	59.558	20	GAGCCAGCTCGCAGATAAAC	60.125	20	227	2522	2748
Unigene0000596	1	p3	(CGG)5	15	351	365	CTCCTCCGAAAAGTAGCCCT	59.842	20	GAGCCAGCTCGCAGATAAAC	60.125	20	211	260	470	CTCCTCCGGGTACTTCTCCT	59.694	20	GAGCCAGCTCGCAGATAAAC	60.125	20	226	245	470	ACTCCTCCGGGTACTTCTCC	59.558	20	GAGCCAGCTCGCAGATAAAC	60.125	20	227	244	470
Unigene0000627	1	p3	(GTT)5	15	2476	2490	GCTCTTTCTGAGGCACATCC	59.957	20	GCACTTGTCAGCAACCAGAA	60.032	20	259	2330	2588	CTCGTCTTCCTCCTCCTCCT	59.945	20	GCACTTGTCAGCAACCAGAA	60.032	20	207	2382	2588	CTCGTCTTCCTCCTCCTCCT	59.945	20	TTCAGAGAACCACCAAAGGG	60.081	20	276	2382	2657
Unigene0000629	1	p3	(GCT)7	21	73	93	AGTATGTGGAGGCTGCAGGA	60.823	20	TCATCTGATGGAAAGCGATG	59.756	20	118	16	133	AGTATGTGGAGGCTGCAGGA	60.823	20	TGATCATCTGATGGAAAGCG	59.756	20	121	16	136	GTATGTGGAGGCTGCAGGAG	60.823	20	TCATCTGATGGAAAGCGATG	59.756	20	117	17	133
Unigene0000631	1	p3	(GCT)7	21	73	93	AGTATGTGGAGGCTGCAGGA	60.823	20	TCATCTGATGGAAAGCGATG	59.756	20	118	16	133	AGTATGTGGAGGCTGCAGGA	60.823	20	TGATCATCTGATGGAAAGCG	59.756	20	121	16	136	GTATGTGGAGGCTGCAGGAG	60.823	20	TCATCTGATGGAAAGCGATG	59.756	20	117	17	133
Unigene0000642	2	p4	(GGTC)4	16	1835	1850	AACGCATCGGTCGATAAAAC	59.967	20	CAAATGTCACCACAGCAACTG	60.206	21	265	1636	1900	ATCGGTCGATAAAACGATGC	59.929	20	CAAATGTCACCACAGCAACTG	60.206	21	260	1641	1900	CGTGAACACTTCAAACGCAT	59.764	20	CAAATGTCACCACAGCAACTG	60.206	21	278	1623	1900
Unigene0000642	1	c*	(CGA)5(CGACCT)4*	36	1162	1197	TCCCAGAGTTCCCTTCACTG	60.229	20	GCCGCTTCTATCTGCTCCT	59.691	19	235	1118	1352	CCAGAGTTCCCTTCACTGGA	60.229	20	GCCGCTTCTATCTGCTCCT	59.691	19	233	1120	1352	TCCCAGAGTTCCCTTCACTG	60.229	20	CTCACGGCCGCTTCTATCT	60.511	19	241	1118	1358
Unigene0000653	2	p2	(CA)8	16	147	162	TTATCACTCCCCTGGACTCG	60.065	20	CACAAAGACACACTTGCGCT	60.096	20	232	123	354	TTATCACTCCCCTGGACTCG	60.065	20	AGACACACTTGCGCTCACAC	60.104	20	227	123	349	GCTGGACAGATGGGACAGAT	60.08	20	CACAAAGACACACTTGCGCT	60.096	20	278	77	354
Unigene0000663	1	c	(TGTT)4tg(TGTT)4	34	2330	2363	TGAGAACATGAAGGTGCCTCT	59.859	21	TTTTGTGCAACCAAGTCGAG	59.881	20	275	2189	2463	TGAGAACATGAAGGTGCCTC	58.802	20	TTTTGTGCAACCAAGTCGAG	59.881	20	275	2189	2463	GTGAGAACATGAAGGTGCCTC	59.718	21	TTTTGTGCAACCAAGTCGAG	59.881	20	276	2188	2463
Unigene0000670	1	p4	(ACAG)5	20	1355	1374	GGCACATTGATTCGGTCTCT	60.081	20	CTCCTTCACTCCTGCTGTCA	59.125	20	210	1188	1397	TTGAGAGAGGTGGCACATTG	59.831	20	CTCCTTCACTCCTGCTGTCA	59.125	20	221	1177	1397	CGGTCTCTCTCCATACCTGC	59.827	20	CTCCTTCACTCCTGCTGTCA	59.125	20	198	1200	1397
Unigene0000671	1	p3	(CCA)5	15	707	721	AGTATCGTCAGGCCATGGAG	60.096	20	ATGGTGCAATGATAGAGGGG	59.773	20	216	605	820	AGGCCATGGAGTCTATGCAG	60.24	20	ATGGTGCAATGATAGAGGGG	59.773	20	207	614	820	CATGGAGTCTATGCAGCCCT	60.24	20	ATGGTGCAATGATAGAGGGG	59.773	20	203	618	820
Unigene0000690	1	p2	(GT)6	12	853	864	GCTGTGTTTGTGTCCGTGTC	60.211	20	TTTTCCTGTTTCTCCCCTCC	60.414	20	174	718	891	AGGAGGATGCAATGTCAAGC	60.226	20	TTTTCCTGTTTCTCCCCTCC	60.414	20	138	754	891	CCTGAGTGATGGAAGGAGGA	60.191	20	AGTGCTCTGGCTGGTCAAAC	60.453	20	194	741	934
Unigene0000712	2	p2	(AC)6	12	228	239	ATGTCCAACATTCAGCTCCC	59.934	20	GATGCATGTGCTTCTATGCG	60.397	20	121	144	264	GGGTCAGAAGAGGTTGACCA	60.088	20	GATGCATGTGCTTCTATGCG	60.397	20	226	39	264	ATGTCCAACATTCAGCTCCC	59.934	20	TGCATGTGCTTCTATGCGTT	60.432	20	119	144	262
Unigene0000712	1	p2	(TG)6	12	64	75	GGGTCAGAAGAGGTTGACCA	60.088	20	TGCTTCTATGCGTTTGCTGT	59.638	20	218	39	256	GGGTCAGAAGAGGTTGACCA	60.088	20	GCTTCTATGCGTTTGCTGTG	59.638	20	217	39	255	GGGTCAGAAGAGGTTGACCA	60.088	20	TGTGCTTCTATGCGTTTGCT	59.638	20	220	39	258
Unigene0000713	1	p2	(TC)6	12	250	261	CAACAGGGGGACCTAGAACA	59.959	20	CTCTCTCCTTCCCCCAAATC	60.008	20	255	165	419	CAACAGGGGGACCTAGAACA	59.959	20	TCTCTCTCCTTCCCCCAAAT	60.008	20	256	165	420	ACACGCTGACAGTCCAACAG	59.94	20	CTCTCTCCTTCCCCCAAATC	60.008	20	269	151	419
Unigene0000713	2	p2	(AT)9	18	1460	1477	GCCTTACTGGTGGTGTTTCC	59.454	20	CCAGTCCACATGGTTTAGCTC	59.607	21	267	1261	1527	GCCTTACTGGTGGTGTTTCC	59.454	20	CTCCAGTCCACATGGTTTAGC	59.607	21	269	1261	1529	GCCTTACTGGTGGTGTTTCC	59.454	20	TCCAGTCCACATGGTTTAGC	58.57	20	268	1261	1528
Unigene0000716	1	p2	(AC)6	12	156	167	CAGCACTTCACTTCACCACG	60.5	20	AAGGACCTGGACCGACTTTT	59.972	20	240	13	252	CAGCACTTCACTTCACCACG	60.5	20	AAAGGACCTGGACCGACTTT	59.972	20	241	13	253	AGCACTTCACTTCACCACGA	59.467	20	AAGGACCTGGACCGACTTTT	59.972	20	239	14	252
Unigene0000721	1	p4	(TATT)4	16	1149	1164	GTGTCAAAGTCTTGCTGCCA	60.032	20	GCAGTTGATGTAGCAGTGTGC	59.535	21	280	952	1231	TGTCAAAGTCTTGCTGCCAT	59.445	20	GCAGTTGATGTAGCAGTGTGC	59.535	21	279	953	1231	TGTGTCAAAGTCTTGCTGCC	60.032	20	CAGTTGATGTAGCAGTGTGCAA	59.974	22	280	951	1230
Unigene0000729	1	p3	(CAG)7	21	90	110	GCTGAACTGTCACTGAGCCC	61.021	20	AGACGGGTTCTGGGTTCTCT	60.111	20	139	5	143	GCTGAACTGTCACTGAGCCC	61.021	20	ACAAGGCTATGGGTCCAACA	60.375	20	236	5	240	GCTGAACTGTCACTGAGCCC	61.021	20	CAGCTGTGTCCTCCAGTCAG	59.597	20	157	5	161
Unigene0000758	1	p2	(GA)7	14	734	747	CAGGGTGAGACACCGAATCT	60.112	20	CGTTGCCCACCCTTTTACTA	59.99	20	273	623	895	GCCTGCACATTTTTCTCCAT	60.081	20	TGTTCACCCCATCATCAAGA	59.893	20	263	579	841	GCCTGCACATTTTTCTCCAT	60.081	20	CTCTGCAGCCTCTCTGTCCT	59.883	20	231	579	809
Unigene0000771	1	p2	(CA)6	12	1100	1111	AGACAGAGGGGTGGACTGTG	60.153	20	ATGCGGTCCAGTTAATCAGC	60.103	20	242	915	1156	ACATTCATAGGACGGGGACA	60.195	20	ATGCGGTCCAGTTAATCAGC	60.103	20	149	1008	1156	CACATTCATAGGACGGGGAC	60.195	20	ATGCGGTCCAGTTAATCAGC	60.103	20	150	1007	1156
Unigene0000771	2	p3	(AAC)6	18	1241	1258	GCTGATTAACTGGACCGCAT	60.103	20	TATGCAAACAATCCCCCATT	60.016	20	190	1137	1326	GCTGATTAACTGGACCGCAT	60.103	20	ATGCAAACAATCCCCCATTA	60.016	20	189	1137	1325	GCTGATTAACTGGACCGCAT	60.103	20	GTGACCTCGAGGAAAAACCA	60.088	20	244	1137	1380
Unigene0000774	1	p3	(GAG)5	15	1955	1969	CGCTGTGTTCGTCATGTTTT	59.764	20	GCTGCATGGCTTTGTGTCT	60.008	19	137	1855	1991	GTCGCTGTGTTCGTCATGTT	59.758	20	GCTGCATGGCTTTGTGTCT	60.008	19	139	1853	1991	CTAAATGCCACTTCTTCGGG	59.702	20	GCTGCATGGCTTTGTGTCT	60.008	19	255	1737	1991
Unigene0000793	2	p2	(GT)6	12	3455	3466	AGGCATTGCAAAGATGATCC	60.043	20	GTTGTCCTTTACCCCGTCCT	60.225	20	144	3352	3495	CGGTAACGTTGGAGGAATGT	59.853	20	GTTGTCCTTTACCCCGTCCT	60.225	20	260	3236	3495	ACGGTAACGTTGGAGGAATG	59.853	20	GTTGTCCTTTACCCCGTCCT	60.225	20	261	3235	3495
Unigene0000793	1	p3	(ATT)7	21	384	404	GGTTGGCACCTGAGACTAGC	59.874	20	TAAACCAGGCCAAGCTATCG	60.223	20	241	237	477	GGTTGGCACCTGAGACTAGC	59.874	20	AGGCCAAGCTATCGGTGTTA	59.73	20	235	237	471	GCCTGTTTAGTCTGGTTGGC	59.74	20	TAAACCAGGCCAAGCTATCG	60.223	20	254	224	477
Unigene0000799	2	p3	(CCG)5	15	2032	2046	AGCTTCTTGTCCTTCTGGCA	60.134	20	TACGAGCTGCTGATCGAGGT	61.107	20	254	1890	2143	AGCTTCTTGTCCTTCTGGCA	60.134	20	GTACGAGCTGCTGATCGAGG	61.107	20	255	1890	2144	CTTCTTGTCCTTCTGGCAGC	60.134	20	TACGAGCTGCTGATCGAGGT	61.107	20	252	1892	2143
Unigene0000799	1	p5	(CAAAC)5	25	437	461	TGTAGGTCAAACACTGTCGCA	60.354	21	AAGCACCACTGAGCCCTTTA	59.875	20	240	398	637	AGGTCAAACACTGTCGCAGC	61.463	20	AAGCACCACTGAGCCCTTTA	59.875	20	237	401	637	GTCAAACACTGTCGCAGCC	60.466	19	AAGCACCACTGAGCCCTTTA	59.875	20	235	403	637
Unigene0000803	2	c	(GT)6atgtgtttgtgttaagtgcctttgacattttcacatatttctgcaaaaaaagttattacataatcctcactattgc(AACA)4	104	1550	1653	CATCTTCAAAATGTCACGGC	59.127	20	TCACATTTTGCCTCACCTTG	59.691	20	251	1444	1694	CATCTTCAAAATGTCACGGC	59.127	20	CACATTTTGCCTCACCTTGA	59.691	20	250	1444	1693	CATCTTCAAAATGTCACGGCT	60.125	21	TCACATTTTGCCTCACCTTG	59.691	20	251	1444	1694
Unigene0000803	5	p4	(TTCG)4	16	3872	3887	CGATAGCTCGGGTTAATGGA	60.053	20	CACCGAGATTCTGACGCTCT	60.555	20	245	3715	3959	TCGATAGCTCGGGTTAATGG	60.053	20	CACCGAGATTCTGACGCTCT	60.555	20	246	3714	3959	CTGTAACGCTACTGCCTCCC	59.898	20	CACCGAGATTCTGACGCTCT	60.555	20	134	3826	3959
Unigene0000803	3	p2	(TA)6	12	2016	2027	GCATCAGGAGAAGTCGGAGT	59.41	20	CTCCTTCTTTTCTCCCACCC	60.045	20	251	1970	2220	GCATCAGGAGAAGTCGGAGT	59.41	20	CCTCCTTCTTTTCTCCCACC	60.045	20	252	1970	2221	CAGAGGGCATCAGGAGAAGT	59.405	20	CTCCTTCTTTTCTCCCACCC	60.045	20	257	1964	2220
Unigene0000803	4	p3	(ATC)5	15	2142	2156	GCATCAGGAGAAGTCGGAGT	59.41	20	CTCCTTCTTTTCTCCCACCC	60.045	20	251	1970	2220	GCATCAGGAGAAGTCGGAGT	59.41	20	CCTCCTTCTTTTCTCCCACC	60.045	20	252	1970	2221	CAGAGGGCATCAGGAGAAGT	59.405	20	CTCCTTCTTTTCTCCCACCC	60.045	20	257	1964	2220
Unigene0000804	1	p4	(TTCG)4	16	1556	1571	CGATAGCTCGGGTTAATGGA	60.053	20	CACCGAGATTCTGACGCTCT	60.555	20	245	1399	1643	TCGATAGCTCGGGTTAATGG	60.053	20	CACCGAGATTCTGACGCTCT	60.555	20	246	1398	1643	CTGTAACGCTACTGCCTCCC	59.898	20	CACCGAGATTCTGACGCTCT	60.555	20	134	1510	1643
Unigene0000824	1	p2	(GA)6	12	1697	1708	ATCTCCCCGAACCTGAACTT	59.935	20	TCCAGAGACTCCAAGATGGG	60.191	20	240	1513	1752	CTCTTGGAGGCTGGTTTTTG	59.846	20	TGGGATTTTTGGCATTTCTC	59.878	20	129	1671	1799	CTTGGAGGCTGGTTTTTGAG	59.846	20	TGGGATTTTTGGCATTTCTC	59.878	20	127	1673	1799
Unigene0000828	2	p2	(CT)8	16	837	852	CTGACTGAAGCCACCTCACA	60.022	20	TGAGGCCCATTTCCATAAAG	59.894	20	204	766	969	CTGACTGAAGCCACCTCACA	60.022	20	CGGAAAAGAAATTCTGCCTG	59.817	20	163	766	928	CTGACTGAAGCCACCTCACA	60.022	20	GTGAGGCCCATTTCCATAAA	59.762	20	205	766	970
Unigene0000828	1	p4	(ATTT)4	16	343	358	TGGTAGCCAAACAGCAACAG	59.904	20	CCTGTGATCGCTGCTGTAAA	60.011	20	190	319	508	TGGTAGCCAAACAGCAACAG	59.904	20	TGATCGCTGCTGTAAAATGC	59.983	20	186	319	504	TGGTAGCCAAACAGCAACAG	59.904	20	GAACCCGAACTTTCTCCTCC	60.052	20	211	319	529
Unigene0000832	1	p3	(CGC)5	15	725	739	TCAGTGACGCAGGATGATTC	59.794	20	TTATTTTCACGGCACTTCAGG	60.117	21	222	624	845	TCAGTGACGCAGGATGATTC	59.794	20	ACGGCACTTCAGGCTTTTT	59.867	19	214	624	837	GCTGCCATCATCCAGGTAAT	59.923	20	CCTCAGACCTGCTGAAGAGAA	59.73	21	271	517	787
Unigene0000843	1	p3	(AAT)6	18	3788	3805	CCTCAGATAACGGTGCCTTC	59.694	20	AACCAGAGCTCACTCCCAGA	59.986	20	219	3739	3957	CCTCAGATAACGGTGCCTTC	59.694	20	CTCTGAGGCAAAATGTGGGT	60.111	20	148	3739	3886	CCTCAGATAACGGTGCCTTC	59.694	20	CAAAATGTGGGTGTCCTGTG	59.848	20	140	3739	3878
Unigene0000855	1	p2	(CA)10	20	897	916	TCTCTGTCGAGCGTTTAGCA	59.888	20	AGCCCTTGATCAGAGGAACA	59.803	20	279	728	1006	GAGCGTTTAGCAGCTTGGTC	60.162	20	AGCCCTTGATCAGAGGAACA	59.803	20	271	736	1006	CTCTGTCGAGCGTTTAGCAG	58.975	20	AGCCCTTGATCAGAGGAACA	59.803	20	278	729	1006
Unigene0000857	1	p4	(GCGT)4	16	46	61	GAACCGGTTTCCTGGACC	60.303	18	ACATCTTCGGAACAAGCTGC	60.406	20	226	4	229	GAACCGGTTTCCTGGACC	60.303	18	CTTCACATCTTCGGAACAAGC	59.867	21	230	4	233	GAACCGGTTTCCTGGACC	60.303	18	TTCACATCTTCGGAACAAGC	58.85	20	229	4	232
Unigene0000868	1	p2	(GT)7	14	76	89	GACGCGTGTGTGTTGTCTCT	59.948	20	AGTTCAAACGGTGGCAAATC	59.978	20	102	16	117	GACGCGTGTGTGTTGTCTCT	59.948	20	GTTCAAACGGTGGCAAATCT	59.978	20	101	16	116	GACGCGTGTGTGTTGTCTCT	59.948	20	TGCTGGAACTGCAGTGTTTC	60.032	20	126	16	141
Unigene0000898	1	p2	(AC)7	14	159	172	AAGCGTGGGAGAGAGTGAGA	60.135	20	GTGGGACACGCTCGTTATTT	60	20	214	106	319	GAAGCGTGGGAGAGAGTGAG	60.135	20	GTGGGACACGCTCGTTATTT	60	20	215	105	319	CTAATGGAAGCGTGGGAGAG	59.83	20	GTGGGACACGCTCGTTATTT	60	20	221	99	319
Unigene0000939	1	p2	(GA)10	20	36	55	GAGTCACACTCGCTGGATGA	59.988	20	GCTGACGTCCATAGAGCACA	60.016	20	161	5	165	GAGTCACACTCGCTGGATGA	59.988	20	TGCTGACGTCCATAGAGCAC	60.016	20	162	5	166	CACTCGCTGGATGAAACAGA	59.984	20	GCTGACGTCCATAGAGCACA	60.016	20	155	11	165
Unigene0000951	1	p3	(GAT)5	15	45	59	AACCTTTTAGGAGTCGCACG	59.378	20	AGTGTTTTTACGTCGGTGGC	60.037	20	250	3	252	AACCTTTTAGGAGTCGCACG	59.378	20	CAGCAGAGACGCTCACAGTC	59.922	20	168	3	170	AACCTTTTAGGAGTCGCACG	59.378	20	GTTTTTACGTCGGTGGCATT	59.867	20	247	3	249
Unigene0000967	1	p3	(ACA)8	24	276	299	TGTCTGCCTTGACAACTTGC	60.032	20	GCAGTCCTGCTTCCTACTCG	60.156	20	197	244	440	CAGTCATGGTCTTGGTGGTG	59.997	20	CTCATGTTGTCGCACCTGAT	59.707	20	214	139	352	CACAGTCATGGTCTTGGTGG	59.997	20	CTCATGTTGTCGCACCTGAT	59.707	20	216	137	352
Unigene0000974	1	p2	(GA)16	32	35	66	TGACTGTGGGACAGAGGAGA	59.36	20	GAAGCTGAGGTTTCCAGACG	59.989	20	192	10	201	TGACTGTGGGACAGAGGAGA	59.36	20	GCAGAAGCTGAGGTTTCCAG	60.134	20	195	10	204	TGACTGTGGGACAGAGGAGA	59.36	20	AGCAGAAGCTGAGGTTTCCA	60.134	20	196	10	205
Unigene0000975	1	p2	(GA)15	30	35	64	TGACTGTGGGACAGAGGAGA	59.36	20	GAAGCTGAGGTTTCCAGACG	59.989	20	190	10	199	TGACTGTGGGACAGAGGAGA	59.36	20	GCAGAAGCTGAGGTTTCCAG	60.134	20	193	10	202	TGACTGTGGGACAGAGGAGA	59.36	20	AGCAGAAGCTGAGGTTTCCA	60.134	20	194	10	203
Unigene0000991	1	p5	(GCCGG)4	20	53	72	CTAATTGGAGCGAGCTCTGG	60.11	20	CCAAGACTCGCAGGCTTTAC	60.015	20	132	22	153	CTAATTGGAGCGAGCTCTGG	60.11	20	GCCAGAGAGGAAATGAAACG	59.813	20	248	22	269	CTAATTGGAGCGAGCTCTGG	60.11	20	GCCTGACAAAAAGAAGTGGG	59.711	20	218	22	239
Unigene0001031	1	p2	(CA)6	12	171	182	CCAGCAGCGGTATCCTTTTA	60.223	20	TCAAAGCGATGAGAGGGTTT	59.813	20	139	77	215	CCAGCAGCGGTATCCTTTTA	60.223	20	TTCAAAGCGATGAGAGGGTT	59.813	20	140	77	216	GGCCAAGCGTCACTTTTAAC	59.752	20	TCAAAGCGATGAGAGGGTTT	59.813	20	206	10	215
Unigene0001040	1	p3	(ATC)5	15	116	130	GCCAAAGCTCCAAACCAATA	60.074	20	ATTTGGTCTCAGGCACAACC	59.973	20	277	28	304	GCCAAAGCTCCAAACCAATA	60.074	20	TCTCAGGCACAACCCACATA	60.112	20	271	28	298	GCCAAAGCTCCAAACCAATA	60.074	20	TCAGGCACAACCCACATATC	59.374	20	269	28	296
Unigene0001042	2	p2	(TC)6	12	370	381	CCTTTCATCTCAGCCCCATA	60.029	20	TGTCTTTGCAGACAGAACCG	60.025	20	100	317	416	CCTTTCATCTCAGCCCCATA	60.029	20	TCATCATGCCAAGTAAGGCA	60.22	20	218	317	534	CCTTTCATCTCAGCCCCATA	60.029	20	GGCCAAACAGAACTAGCCAA	60.249	20	189	317	505
Unigene0001042	1	p3	(TGT)5	15	239	253	GTTTTCAGGGCTCTGTGGAG	59.844	20	TATGGGGCTGAGATGAAAGG	60.029	20	221	116	336	AGTTTTCAGGGCTCTGTGGA	59.844	20	TATGGGGCTGAGATGAAAGG	60.029	20	222	115	336	GTTTTCAGGGCTCTGTGGAG	59.844	20	TGGCCTGGAAAAGAGAGAGA	60.065	20	277	116	392
Unigene0001053	1	p3	(CCG)7	21	421	441	GTCTCTGGACTCGCTGGAAC	59.993	20	AAGAGTGTCTGGAGGCTGGA	59.986	20	216	282	497	GTCTCTGGACTCGCTGGAAC	59.993	20	GAGCCAAGAGTGTCTGGAGG	59.986	20	221	282	502	GTCTCTGGACTCGCTGGAAC	59.993	20	TGGACAGTGAGCCAAGAGTG	60.022	20	229	282	510
Unigene0001081	1	p2	(CA)6	12	231	242	CTATGAGCAATTCGCAAGCA	60.118	20	CTATGCTGCGCTCATTTCAA	60.118	20	103	163	265	AACAGCCTGGAACAGATGCT	59.874	20	CTATGCTGCGCTCATTTCAA	60.118	20	139	127	265	GCTCCTAAAACACGCTGCTC	60.162	20	CTATGCTGCGCTCATTTCAA	60.118	20	122	144	265
Unigene0001086	2	p2	(AC)6	12	953	964	AGGGACAAAGGGAAGGCTTA	60.068	20	GTCAGGTTCAGCTGTGGTCA	59.872	20	170	901	1070	AGGGACAAAGGGAAGGCTTA	60.068	20	GCCTCACCTTTTGTGAGACC	59.703	20	266	901	1166	AGGGACAAAGGGAAGGCTTA	60.068	20	TCAGCTGTGGTCATCTGCTT	59.577	20	163	901	1063
Unigene0001086	1	p2	(AT)9	18	788	805	AGTGCTTGGATTTGAGTGCC	60.263	20	TAAGCCTTCCCTTTGTCCCT	60.068	20	271	650	920	AGTGCTTGGATTTGAGTGCC	60.263	20	AAGCCTTCCCTTTGTCCCTA	60.068	20	270	650	919	AGTGCTTGGATTTGAGTGCC	60.263	20	TTAAGCCTTCCCTTTGTCCC	60.423	20	272	650	921
Unigene0001100	1	p2	(AC)8	16	105	120	GCACATGTACATTGGTACAAAAA	57.581	23	TGAGGGACGAATCAATACCC	59.75	20	267	44	310	AGCACATGTACATTGGTACAAAAA	58.551	24	TGAGGGACGAATCAATACCC	59.75	20	268	43	310	GCACATGTACATTGGTACAAAAA	57.581	23	CACAAACATGAAGATGGCGT	59.572	20	203	44	246
Unigene0001106	1	p4	(ACTG)7	28	1574	1601	AGCGACTCGTCCCATTTCTA	59.836	20	TTTTGGTGCATTCGATTTGA	60.051	20	217	1525	1741	AGCGACTCGTCCCATTTCTA	59.836	20	TTCGATTTGATCTGAGCGTG	59.948	20	207	1525	1731	AGCGACTCGTCCCATTTCTA	59.836	20	ACCACAGGAATCCCTCCTCT	59.929	20	173	1525	1697
Unigene0001116	1	p3	(GCA)5	15	1474	1488	ACCCTCAAGAGGAAGTCGGT	60.111	20	AGCGTTGCATAGCCTGAGAT	60.007	20	239	1342	1580	TCAAGAGGAAGTCGGTGTCC	60.238	20	AGCGTTGCATAGCCTGAGAT	60.007	20	235	1346	1580	ACCCTCAAGAGGAAGTCGGT	60.111	20	GTTTGGTGGAGTGGGAGTGT	59.859	20	211	1342	1552
Unigene0001118	1	p3	(CGC)7	21	842	862	AGCTTGGACAGAACTCCGAA	59.989	20	AAAGAACGACATGGAGTGGG	59.966	20	207	696	902	ACTGATTCTCCAGGTCCGTG	60.112	20	AAAGAACGACATGGAGTGGG	59.966	20	164	739	902	AGCTTGGACAGAACTCCGAA	59.989	20	CAGAGGGACATGTACGAGCA	59.855	20	248	696	943
Unigene0001119	1	p3	(CGC)7	21	842	862	AGCTTGGACAGAACTCCGAA	59.989	20	AAAGAACGACATGGAGTGGG	59.966	20	207	696	902	ACTGATTCTCCAGGTCCGTG	60.112	20	AAAGAACGACATGGAGTGGG	59.966	20	164	739	902	AGCTTGGACAGAACTCCGAA	59.989	20	CAGAGGGACATGTACGAGCA	59.855	20	248	696	943
Unigene0001120	1	p3	(CGC)7	21	842	862	AGCTTGGACAGAACTCCGAA	59.989	20	AAAGAACGACATGGAGTGGG	59.966	20	207	696	902	ACTGATTCTCCAGGTCCGTG	60.112	20	AAAGAACGACATGGAGTGGG	59.966	20	164	739	902	AGCTTGGACAGAACTCCGAA	59.989	20	CAGAGGGACATGTACGAGCA	59.855	20	248	696	943
Unigene0001133	1	p3	(CAT)5	15	1825	1839	CAATGTATGCTGGGCTGATG	60.096	20	AGCACTTAGTTCCGCCAAGA	60.015	20	265	1627	1891	CAATGTATGCTGGGCTGATG	60.096	20	AAAGCACTTAGTTCCGCCAA	59.883	20	267	1627	1893	CAATGTATGCTGGGCTGATG	60.096	20	AAAAGCACTTAGTTCCGCCA	59.883	20	268	1627	1894
Unigene0001136	1	p3	(CCT)5	15	100	114	CTCCCTTTGCCACACAAGTT	60.149	20	CCCCTCTCTTCTCTGTGTGC	59.986	20	219	4	222	CTCCCTTTGCCACACAAGTT	60.149	20	TTCCTATCGCGTATCCAACC	59.923	20	237	4	240	CTCCCTTTGCCACACAAGTT	60.149	20	CAGCACTGCCTCTCTCTGTG	59.915	20	154	4	157
Unigene0001136	2	p2	(CT)6	12	273	284	GCACACAGAGAAGAGAGGGG	59.986	20	CCCGTTACAATTCCGCTTTA	59.958	20	192	203	394	GGTTGGATACGCGATAGGAA	59.923	20	CCCGTTACAATTCCGCTTTA	59.958	20	174	221	394	CGCGATAGGAACAGTTGTCA	59.864	20	CCCGTTACAATTCCGCTTTA	59.958	20	165	230	394
Unigene0001137	1	p3	(CCT)5	15	100	114	CTCCCTTTGCCACACAAGTT	60.149	20	CCCCTCTCTTCTCTGTGTGC	59.986	20	219	4	222	CTCCCTTTGCCACACAAGTT	60.149	20	TTCCTATCGCGTATCCAACC	59.923	20	237	4	240	CTCCCTTTGCCACACAAGTT	60.149	20	CAGCACTGCCTCTCTCTGTG	59.915	20	154	4	157
Unigene0001137	2	p2	(CT)6	12	273	284	GCACACAGAGAAGAGAGGGG	59.986	20	CCCGTTACAATTCCGCTTTA	59.958	20	192	203	394	GGTTGGATACGCGATAGGAA	59.923	20	CCCGTTACAATTCCGCTTTA	59.958	20	174	221	394	CGCGATAGGAACAGTTGTCA	59.864	20	CCCGTTACAATTCCGCTTTA	59.958	20	165	230	394
Unigene0001138	1	p3	(CCT)5	15	100	114	CTCCCTTTGCCACACAAGTT	60.149	20	CCCCTCTCTTCTCTGTGTGC	59.986	20	219	4	222	CTCCCTTTGCCACACAAGTT	60.149	20	TTCCTATCGCGTATCCAACC	59.923	20	237	4	240	CTCCCTTTGCCACACAAGTT	60.149	20	CAGCACTGCCTCTCTCTGTG	59.915	20	154	4	157
Unigene0001138	2	p2	(CT)6	12	273	284	GCACACAGAGAAGAGAGGGG	59.986	20	CCCGTTACAATTCCGCTTTA	59.958	20	192	203	394	GGTTGGATACGCGATAGGAA	59.923	20	CCCGTTACAATTCCGCTTTA	59.958	20	174	221	394	CGCGATAGGAACAGTTGTCA	59.864	20	CCCGTTACAATTCCGCTTTA	59.958	20	165	230	394
Unigene0001139	1	p3	(CCT)5	15	100	114	CTCCCTTTGCCACACAAGTT	60.149	20	CCCCTCTCTTCTCTGTGTGC	59.986	20	219	4	222	CTCCCTTTGCCACACAAGTT	60.149	20	TTCCTATCGCGTATCCAACC	59.923	20	237	4	240	CTCCCTTTGCCACACAAGTT	60.149	20	CAGCACTGCCTCTCTCTGTG	59.915	20	154	4	157
Unigene0001139	2	p2	(CT)6	12	273	284	GCACACAGAGAAGAGAGGGG	59.986	20	CCCGTTACAATTCCGCTTTA	59.958	20	192	203	394	GGTTGGATACGCGATAGGAA	59.923	20	CCCGTTACAATTCCGCTTTA	59.958	20	174	221	394	CGCGATAGGAACAGTTGTCA	59.864	20	CCCGTTACAATTCCGCTTTA	59.958	20	165	230	394
Unigene0001152	1	c	(GT)6t(TG)8	29	652	680	AATGTGTCCAATGACAGGCA	59.967	20	AGCACATGCTGAACGTGAAC	59.912	20	186	554	739	TCATCCTCACTGAGCCTCCT	59.945	20	AGCACATGCTGAACGTGAAC	59.912	20	118	622	739	TCATCCTCACTGAGCCTCCT	59.945	20	CGGTGTGAGAAAGTCGACAA	59.873	20	245	622	866
Unigene0001152	2	p3	(TAA)5	15	1504	1518	CGTGCTCACACCAACTGTCT	59.94	20	TTTTGGCACGCTACTGACC	59.856	19	189	1360	1548	CGTGCTCACACCAACTGTCT	59.94	20	TTTTTGGCACGCTACTGACC	61.196	20	190	1360	1549	CCCTGTGTGCATTGAAGCTA	59.864	20	TTTTGGCACGCTACTGACC	59.856	19	240	1309	1548
Unigene0001159	1	p3	(TCG)6	18	118	135	CTGTGCCTGGACTCCAACTG	61.884	20	GCTCTGCTTCGACGAGTTCT	59.898	20	114	69	182	TGTGCCTGGACTCCAACTG	60.888	19	GCTCTGCTTCGACGAGTTCT	59.898	20	113	70	182	CTGTGCCTGGACTCCAACT	58.818	19	GCTCTGCTTCGACGAGTTCT	59.898	20	114	69	182
Unigene0001175	1	p2	(GA)8	16	43	58	CACACATGCACTGTTTGTATAACTG	59.56	25	TCCTTCTTCCCTCCCTCTGT	60.186	20	100	2	101	CACACATGCACTGTTTGTATAACTG	59.56	25	CATCTCCTCGGTCGTCTTTC	59.803	20	174	2	175	CACACATGCACTGTTTGTATAACTG	59.56	25	CCTCGGTCGTCTTTCTGTGT	60.298	20	169	2	170
Unigene0001176	1	p2	(GA)8	16	43	58	CACACATGCACTGTTTGTATAACTG	59.56	25	TCCTTCTTCCCTCCCTCTGT	60.186	20	100	2	101	CACACATGCACTGTTTGTATAACTG	59.56	25	CATCTCCTCGGTCGTCTTTC	59.803	20	174	2	175	CACACATGCACTGTTTGTATAACTG	59.56	25	CCTCGGTCGTCTTTCTGTGT	60.298	20	169	2	170
Unigene0001187	1	p3	(CAT)6	18	340	357	CATGTCCAACCGAACCTTCT	59.966	20	TAGTCCCAAGCAAAGGTGGA	60.626	20	159	246	404	CTCATGTCCAACCGAACCTT	59.966	20	TAGTCCCAAGCAAAGGTGGA	60.626	20	161	244	404	TGAGAGCTGTTGGACGTCAG	60.178	20	TAGTCCCAAGCAAAGGTGGA	60.626	20	260	145	404
Unigene0001210	1	p2	(TG)6	12	271	282	AGCTGGTAGAAGGTGGCAGA	60.012	20	ACCTGGATCACGATCTTTGC	60.081	20	128	185	312	AGCTGGTAGAAGGTGGCAGA	60.012	20	CAAGAAAACAGGCACAGGGT	60.149	20	201	185	385	AGCTGGTAGAAGGTGGCAGA	60.012	20	AAGAAAACAGGCACAGGGTG	60.149	20	200	185	384
Unigene0001214	1	p2	(GT)26	52	2490	2541	TCCTGCCGTGTCACATGTAT	59.992	20	CGACTGGATGGCAGGTTTAT	59.955	20	164	2428	2591	TCCTGCCGTGTCACATGTAT	59.992	20	CTACGACTGGATGGCAGGTT	60.134	20	167	2428	2594	TCCTGCCGTGTCACATGTAT	59.992	20	ACAGACACACACAGCGAACC	59.789	20	141	2428	2568
Unigene0001253	1	p2	(AC)16	32	841	872	TTAGCGCTCCATCCTTCACT	59.978	20	CTGAGGGTTAGGAGACAGAGAGA	59.145	23	135	764	898	TTAGCGCTCCATCCTTCACT	59.978	20	TGAGGGTTAGGAGACAGAGAGA	58.133	22	134	764	897	CGTCACCATCACCATCTCAG	60.113	20	CTGAGGGTTAGGAGACAGAGAGA	59.145	23	161	738	898
Unigene0001259	1	p4	(TAGC)4	16	717	732	ATCAGGGTAGGCACATGGAG	59.95	20	CGTTTAAGAGAGGCGGACTG	60.008	20	206	551	756	CCTCATCAGGGTAGGCACAT	59.95	20	CGTTTAAGAGAGGCGGACTG	60.008	20	210	547	756	CATTGTATCAAAGCATGCGG	60.096	20	CGTTTAAGAGAGGCGGACTG	60.008	20	150	607	756
Unigene0001284	1	p2	(TG)8	16	573	588	TTATTCCAGCCCATAAAGCG	60.054	20	GAACGACTGTCCCAGATGGT	59.969	20	186	466	651	TTATTCCAGCCCATAAAGCG	60.054	20	AACGACTGTCCCAGATGGTC	59.969	20	185	466	650	TTATTCCAGCCCATAAAGCG	60.054	20	TCAAGTTCTGGGGTGAAACC	59.943	20	149	466	614
Unigene0001295	1	p2	(AC)6	12	402	413	GCTTGCACATTTCTGCATTG	60.41	20	AAAAATGTGCCCCAGTACCA	60.227	20	222	250	471	GCTTGCACATTTCTGCATTG	60.41	20	AAAATGTGCCCCAGTACCAA	60.227	20	221	250	470	GCTTGCACATTTCTGCATTG	60.41	20	AAATGTGCCCCAGTACCAAC	59.717	20	220	250	469
Unigene0001303	1	p3	(GCT)5	15	1211	1225	TCACATACGGCATGTTCACC	60.399	20	TCAAAGGTACCACCGAGTCC	59.966	20	270	1141	1410	TCACATACGGCATGTTCACC	60.399	20	GTTCCAGCTGCTGATGATGA	59.95	20	236	1141	1376	GTTCACCTGCTGGATCTGCT	60.418	20	TCAAAGGTACCACCGAGTCC	59.966	20	257	1154	1410
Unigene0001321	2	p5	(TCCGG)4	20	2632	2651	ACACTGTGACGTTGGCTCTG	59.94	20	TTTATGGGTTGATGCTCGTG	59.542	20	239	2571	2809	ACACTGTGACGTTGGCTCTG	59.94	20	TCCGGTGCATCTTATGACCT	60.483	20	215	2571	2785	ACACTGTGACGTTGGCTCTG	59.94	20	CCTCCGGTGCATCTTATGAC	60.483	20	217	2571	2787
Unigene0001321	1	p2	(AC)12	24	1065	1088	TTCCGTATGCAGACGTTCAC	59.722	20	GGTCTGCTTCTTCTGGTTGC	59.997	20	112	1020	1131	TGTTCCGTATGCAGACGTTC	59.722	20	GGTCTGCTTCTTCTGGTTGC	59.997	20	114	1018	1131	GTTCCGTATGCAGACGTTCA	59.722	20	GGTCTGCTTCTTCTGGTTGC	59.997	20	113	1019	1131
Unigene0001348	1	p3	(GCA)7	21	616	636	GTGGAAAGATCGAGGCAGAG	59.95	20	TGTGTTGCAGAGTTTCCTGC	60.032	20	244	514	757	AGTGGAAAGATCGAGGCAGA	59.95	20	TGTGTTGCAGAGTTTCCTGC	60.032	20	245	513	757	CGCTAAGCATGCCTTCCTAC	60.003	20	CTCTGGGCCCTTCTCTCTCT	60.088	20	277	383	659
Unigene0001369	1	p3	(GAG)5	15	309	323	GCTGCGATAGGACGAGAATC	59.946	20	TCCGCAGACAACTTGACATC	59.837	20	106	264	369	GCTGCGATAGGACGAGAATC	59.946	20	TCCTCTCTGTGGACATCACG	59.82	20	136	264	399	GCTGCGATAGGACGAGAATC	59.946	20	GCCTCCTCTCTGTGGACATC	59.799	20	139	264	402
Unigene0001385	2	p3	(CCT)7	21	833	853	GTCCAGGACTGGCTGAGAAC	59.841	20	CGGTAAAGGCGTCTCACTGT	60.312	20	264	745	1008	GTCCAGGACTGGCTGAGAAC	59.841	20	TGTCAATGACCAACGTCCAC	60.426	20	247	745	991	GTCCAGGACTGGCTGAGAAC	59.841	20	TCAATGACCAACGTCCACTC	59.525	20	245	745	989
Unigene0001387	1	p3	(CCT)7	21	553	573	GTCCAGGACTGGCTGAGAAC	59.841	20	CGGTAAAGGCGTCTCACTGT	60.312	20	264	465	728	GTCCAGGACTGGCTGAGAAC	59.841	20	TGTCAATGACCAACGTCCAC	60.426	20	247	465	711	GTCCAGGACTGGCTGAGAAC	59.841	20	TCAATGACCAACGTCCACTC	59.525	20	245	465	709
Unigene0001394	1	p3	(CCT)6	18	125	142	AAGACCACAGGTGCAAATCC	59.973	20	TGGACAGCAGTGGAAATGAG	59.831	20	250	4	253	AAGACCACAGGTGCAAATCC	59.973	20	AGTAAGTGTGGCGACCTCGT	59.792	20	219	4	222	AAGACCACAGGTGCAAATCC	59.973	20	GTGGACAGCAGTGGAAATGA	59.682	20	251	4	254
Unigene0001454	1	p2	(AC)18	36	1167	1202	GTTCGTCTGTGGGTTGGACT	60.009	20	GTGTGTGGGGAGGTTCCAC	61.28	19	198	1034	1231	AGTTCGTCTGTGGGTTGGAC	60.009	20	GTGTGTGGGGAGGTTCCAC	61.28	19	199	1033	1231	CTACACCCCAGGCTGTTTGT	60.028	20	GTGTGTGGGGAGGTTCCAC	61.28	19	120	1112	1231
Unigene0001486	1	c	(GT)6gcgtgtgtgc(GT)12	46	1368	1413	ACCAGTGGTGCCTCTTGTTT	59.622	20	GGCCAGAACACACCTAGGAC	59.579	20	127	1344	1470	ACCAGTGGTGCCTCTTGTTT	59.622	20	CTTTGCAGATCCAAACACCC	60.495	20	103	1344	1446	AGCTCTACCAGTGGTGCCTC	59.48	20	GGCCAGAACACACCTAGGAC	59.579	20	133	1338	1470
Unigene0001553	1	p2	(GA)21	42	946	987	AAATTCTCCTCTGTCGGGCT	60.212	20	TAGTGGTGGGAAGGAAGGTG	59.959	20	216	818	1033	AAATTCTCCTCTGTCGGGCT	60.212	20	GGGGAAGGAGAGAAGGTCAC	60.05	20	261	818	1078	CAGCCATTTTGTGTTGTGCT	59.764	20	TAGTGGTGGGAAGGAAGGTG	59.959	20	151	883	1033
Unigene0001591	1	p2	(CA)6	12	188	199	TGTGGTCTTTCCTGCTGTTG	59.873	20	GGGCTTAGCACAGCCAGTAG	60.037	20	100	134	233	GACCGTGTCAAAGGAAGAGC	59.851	20	GGGCTTAGCACAGCCAGTAG	60.037	20	234	0	233	TGTGGTCTTTCCTGCTGTTG	59.873	20	AAGTATCCTTCATGGCAGCG	60.235	20	230	134	363
Unigene0001617	1	p2	(AC)7	14	105	118	TATTATGGCCTGCCTCTGCT	59.829	20	GCCCTCTTTCTCCTCAGCTT	60.096	20	201	60	260	TTATTATGGCCTGCCTCTGC	60.196	20	GCCCTCTTTCTCCTCAGCTT	60.096	20	202	59	260	GCTAAAAACCTCCAACCCGT	60.352	20	GCCCTCTTTCTCCTCAGCTT	60.096	20	251	10	260
Unigene0001621	1	p2	(GT)9	18	330	347	AAAGCCATCTGCTGCTGTTT	60.022	20	GCAGATGATGGTGGTTGTTG	59.967	20	131	272	402	AAAAAGCCATCTGCTGCTGT	60.022	20	GCAGATGATGGTGGTTGTTG	59.967	20	133	270	402	AAAAAGCCATCTGCTGCTGT	60.022	20	ACGTGTGTGGATGCGTTAAA	60.035	20	229	270	498
Unigene0001697	2	p3	(CTG)6	18	218	235	TTGTGGGTGTTGTTGATGCT	60.008	20	CAAAAGCAGCATCACTTGGA	59.988	20	240	82	321	ATGAGACTGTTGATGCTGCG	60.016	20	TCCAGAAGAAGCGTGGACTT	59.989	20	236	145	380	ATGAGACTGTTGATGCTGCG	60.016	20	AGCATGTCCAGAAGAAGCGT	60.02	20	242	145	386
Unigene0001701	1	p3	(CAG)10	30	1057	1086	GGATGGAATGGCTGTGACTT	59.934	20	AGTCACACCTGGATTGGAGG	59.962	20	229	976	1204	GGATGGAATGGCTGTGACTT	59.934	20	GCTACAGACCCCTGGTTTGA	60.111	20	253	976	1228	TGGAATGGCTGTGACTTGAG	59.831	20	AGTCACACCTGGATTGGAGG	59.962	20	226	979	1204
Unigene0001729	1	p2	(AC)16	32	192	223	AAAGCAAGGAAGGAGCAACA	59.993	20	CTCCTTTTAGGCCGACTGTG	59.869	20	216	32	247	GGAGGCGTCTCTACAGCATC	59.981	20	CTCCTTTTAGGCCGACTGTG	59.869	20	120	128	247	AAAGCAAGGAAGGAGCAACA	59.993	20	ACCATCATCATCCTCACCGT	60.208	20	245	32	276
Unigene0001731	1	p2	(AC)15	30	192	221	AAAGCAAGGAAGGAGCAACA	59.993	20	CTCCTTTTAGGCCGACTGTG	59.869	20	214	32	245	GGAGGCGTCTCTACAGCATC	59.981	20	CTCCTTTTAGGCCGACTGTG	59.869	20	118	128	245	GGAGGCGTCTCTACAGCATC	59.981	20	CTCTACCAACCTCCCAGCAG	59.861	20	280	128	407
Unigene0001732	1	p2	(AC)17	34	192	225	AAAGCAAGGAAGGAGCAACA	59.993	20	CTCCTTTTAGGCCGACTGTG	59.869	20	218	32	249	GGAGGCGTCTCTACAGCATC	59.981	20	CTCCTTTTAGGCCGACTGTG	59.869	20	122	128	249	AAAGCAAGGAAGGAGCAACA	59.993	20	ACCATCATCATCCTCACCGT	60.208	20	247	32	278
Unigene0001759	2	p3	(GCA)6	18	784	801	CAGCACTCCCTGCAGATACA	60.008	20	CTGCAGCACTACCGAGTCAG	59.794	20	266	604	869	CAGCACTCCCTGCAGATACA	60.008	20	AAGTCGCCAGTCTGGTTTTG	60.291	20	236	604	839	CAGCACTCCCTGCAGATACA	60.008	20	CTGGTTTTGGGAATGTTGGT	59.688	20	225	604	828
Unigene0001760	1	p3	(GCA)6	18	401	418	CAGCACTCCCTGCAGATACA	60.008	20	CTGCAGCACTACCGAGTCAG	59.794	20	266	221	486	CAGCACTCCCTGCAGATACA	60.008	20	AAGTCGCCAGTCTGGTTTTG	60.291	20	236	221	456	CAGCACTCCCTGCAGATACA	60.008	20	CTGGTTTTGGGAATGTTGGT	59.688	20	225	221	445
Unigene0001787	1	p2	(CA)6	12	2021	2032	ATCCCACTCAGCAAAGCACT	59.874	20	GCTTTGGAGGAAGAACATGC	59.82	20	239	1921	2159	GCTTTGATGGCACTGACCTT	60.263	20	GTAGAGCGATGTTTTGGGGA	60.074	20	277	1856	2132	GATGGCACTGACCTTGTTGA	59.682	20	GTAGAGCGATGTTTTGGGGA	60.074	20	272	1861	2132
Unigene0001826	1	p2	(GT)8	16	232	247	TCCAGCTCCAAGGCTAAAAA	59.953	20	TGCTGCATCAGGTGGAATAG	59.823	20	272	60	331	TTTCCAGCTCCAAGGCTAAA	59.953	20	TGCTGCATCAGGTGGAATAG	59.823	20	274	58	331	TTCCAGCTCCAAGGCTAAAA	59.953	20	TGCTGCATCAGGTGGAATAG	59.823	20	273	59	331
Unigene0001892	1	p2	(GT)24	48	116	163	GTGGACTCCTGGGATGAAGA	60.048	20	GTAAACAACGCACAGCTGGA	59.911	20	166	31	196	CTGGGATGAAGAAACGGAGA	60.187	20	GTAAACAACGCACAGCTGGA	59.911	20	158	39	196	AAGTTACTCTCACAGGCCGC	59.501	20	GTAAACAACGCACAGCTGGA	59.911	20	123	74	196
Unigene0001893	1	p2	(GT)23	46	116	161	GTGGACTCCTGGGATGAAGA	60.048	20	GTAAACAACGCACAGCTGGA	59.911	20	164	31	194	CTGGGATGAAGAAACGGAGA	60.187	20	GTAAACAACGCACAGCTGGA	59.911	20	156	39	194	AAGTTACTCTCACAGGCCGC	59.501	20	GTAAACAACGCACAGCTGGA	59.911	20	121	74	194
Unigene0001894	1	p2	(GT)25	50	116	165	GTGGACTCCTGGGATGAAGA	60.048	20	GTAAACAACGCACAGCTGGA	59.911	20	168	31	198	CTGGGATGAAGAAACGGAGA	60.187	20	GTAAACAACGCACAGCTGGA	59.911	20	160	39	198	AAGTTACTCTCACAGGCCGC	59.501	20	GTAAACAACGCACAGCTGGA	59.911	20	125	74	198
Unigene0001895	1	c	(GAG)6gaagacggctcagaagaggaggcaccgtctggagaagactagaagatggaaccagtttgacgaccatcgtccatgtctg(TC)8	113	1154	1266	AAGAAAGAGACCTCCCCTGC	59.817	20	GCCAAGGGGAACAGAAAAA	60.037	19	243	1093	1335	ACAAAGGAGGCTGCTGGAG	60.539	19	AGTCGTAGTTGGAAGGGGGT	59.856	20	279	1123	1401	CAAAACGACAAAGGAGGCTG	60.796	20	GGTGCAAAAGAGGAGAAAGC	59.056	20	269	1116	1384
Unigene0001901	1	p2	(CA)6	12	75	86	GGGGGAGGGAGCTAAATAGA	59.51	20	TGGTTTGTGCAGAACCAAAA	60.127	20	245	50	294	GGGGGAGGGAGCTAAATAGA	59.51	20	ATAACCCGTCCCTACGGTCT	59.713	20	114	50	163	TTAATGCAAACACAAGGGGG	60.722	20	TGGTTTGTGCAGAACCAAAA	60.127	20	260	35	294
Unigene0001906	1	p4	(GAGC)4	16	251	266	CGAGTAACGAGGATCACGC	59.41	19	GTGCTCCCGCTGCTCTCT	61.874	18	199	117	315	CCGAGTAACGAGGATCACG	59.252	19	GTGCTCCCGCTGCTCTCT	61.874	18	200	116	315	GGATCAACCCGCACACTC	60.054	18	GTGCTCCCGCTGCTCTCT	61.874	18	238	78	315
Unigene0001950	1	p3	(AAC)7	21	237	257	CGTGCAGCTACTTGGAAACA	60.05	20	TCCCCACTCTCTCACCTTTG	60.229	20	206	180	385	CCTCTCTCTCGTCTGTCGCT	59.883	20	TCCCCACTCTCTCACCTTTG	60.229	20	255	131	385	CGTGCAGCTACTTGGAAACA	60.05	20	CCCCACTCTCTCACCTTTGT	59.149	20	205	180	384
Unigene0001956	1	p3	(GCA)5	15	455	469	AGTTAAGGTCAGCTCGGCAA	60.015	20	AGCAGGACACACAGGAGACC	60.315	20	181	334	514	AAGTTAAGGTCAGCTCGGCA	60.015	20	AGCAGGACACACAGGAGACC	60.315	20	182	333	514	TAAGGTCAGCTCGGCAATCT	59.978	20	AGCAGGACACACAGGAGACC	60.315	20	178	337	514
Unigene0001960	1	p3	(TAA)5	15	616	630	GTTGGAACCGAAGCCATAAA	59.938	20	AAAAATATCAATTGCACAGGATTACA	60.036	26	138	522	659	TTGGAACCGAAGCCATAAAG	60.067	20	AAAAATATCAATTGCACAGGATTACA	60.036	26	137	523	659	GTTGGAACCGAAGCCATAAA	59.938	20	AAAATATCAATTGCACAGGATTACA	58.912	25	137	522	658
Unigene0001977	1	p2	(CG)6	12	2421	2432	GTTCTGGGAGAAACAAGGCA	60.232	20	CACTCAGACTGCACAGCGTC	60.841	20	108	2385	2492	TGCTGTGCGTAAAATGAACC	59.735	20	CACTCAGACTGCACAGCGTC	60.841	20	259	2234	2492	GCTGCTGTGCGTAAAATGAA	60.021	20	CGCAACACAGTGCCTAAAAT	58.847	20	239	2232	2470
Unigene0002002	1	p2	(CT)7	14	248	261	GCGATGTAAAAGAAGAGGCG	59.982	20	CCCGATCTGTGTTGTGACTG	60.154	20	275	31	305	GGACACGGTGAAATGGAGTT	59.827	20	CCCGATCTGTGTTGTGACTG	60.154	20	239	67	305	GCGATGTAAAAGAAGAGGCG	59.982	20	CGATCTGTGTTGTGACTGCC	60.319	20	273	31	303
Unigene0002003	1	p2	(CT)7	14	226	239	GCCATGTAAAAGAAGAGGCG	59.845	20	CCCGATCTGTGTTGTGACTG	60.154	20	275	9	283	GGACACGGTGAAATGGAGTT	59.827	20	CCCGATCTGTGTTGTGACTG	60.154	20	239	45	283	GGATTTAAGCGCCTGTGAAA	60.209	20	CCCGATCTGTGTTGTGACTG	60.154	20	218	66	283
Unigene0002004	1	p2	(GT)6	12	65	76	AGATTTGGATTGGTGCTTTCA	59.56	21	TGCGACAATCTGGCAATTAG	59.833	20	214	22	235	GATTTGGATTGGTGCTTTCA	58.547	20	TGCGACAATCTGGCAATTAG	59.833	20	213	23	235	AGATTTGGATTGGTGCTTTCA	59.56	21	CGGCAATGCTAGAAAGTGGT	60.27	20	241	22	262
Unigene0002033	1	p2	(AC)10	20	223	242	CCAACAGACACTGCAGGAGA	60.022	20	ACCTGGGAGTTTGTTCATCG	59.966	20	191	175	365	CCAACAGACACTGCAGGAGA	60.022	20	AGTAGGAGCTCTGCTCACGC	59.921	20	228	175	402	GACCAACAGACACTGCAGGA	59.872	20	AGTAGGAGCTCTGCTCACGC	59.921	20	230	173	402
Unigene0002095	1	p2	(GT)15	30	248	277	TGGCATCAAACTGCTCTGAC	59.992	20	TCTGACTCCTCGGCTGAGTT	60.135	20	195	176	370	GTGGCATCAAACTGCTCTGA	59.992	20	TCTGACTCCTCGGCTGAGTT	60.135	20	196	175	370	TGGCATCAAACTGCTCTGAC	59.992	20	CTTCAAAAGCGTCCAACTCC	59.853	20	257	176	432
Unigene0002096	1	p2	(GT)16	32	248	279	TGGCATCAAACTGCTCTGAC	59.992	20	TCTGACTCCTCGGCTGAGTT	60.135	20	197	176	372	GTGGCATCAAACTGCTCTGA	59.992	20	TCTGACTCCTCGGCTGAGTT	60.135	20	198	175	372	TGGCATCAAACTGCTCTGAC	59.992	20	CTTCAAAAGCGTCCAACTCC	59.853	20	259	176	434
Unigene0002100	1	p3	(TGG)6	18	645	662	TACAGCGTCCCAGACAACAG	59.897	20	GTCATCTTCCTCCTGGTGGT	58.95	20	263	500	762	TACAGCGTCCCAGACAACAG	59.897	20	CCGTCATCTTCCTCCTGGT	60.056	19	265	500	764	TACAGCGTCCCAGACAACAG	59.897	20	TCATCTTCCTCCTGGTGGTG	61.071	20	262	500	761
Unigene0002134	1	p4	(ACAG)4	16	345	360	CGAGACCGTGTGCAGGTATT	61.116	20	TACCAGATCGGTGGCTTCTT	59.694	20	276	236	511	AAAAGTGGACGTGAAGCAATG	60.161	21	TACCAGATCGGTGGCTTCTT	59.694	20	201	311	511	TATTAATGCTGCAGGTTCCG	58.794	20	TACCAGATCGGTGGCTTCTT	59.694	20	260	252	511
Unigene0002168	1	p4	(ATTT)4	16	175	190	TGCAAAGTGTGGTTTGTGGT	60.049	20	GCGAAGCTGCAACTAAAAGG	60.152	20	119	111	229	GAGTATTCGGATGCAGCCAT	60.066	20	GCGAAGCTGCAACTAAAAGG	60.152	20	186	44	229	AACTGGCCTCGTCTGTCCTA	59.867	20	GCGAAGCTGCAACTAAAAGG	60.152	20	207	23	229
Unigene0002229	1	p5	(AAGTA)4	20	90	109	TGTTTAGGGTGTTTCAGGGG	59.824	20	TATCGGTGGAAATGGGTTGT	60.051	20	146	22	167	TGTTTAGGGTGTTTCAGGGG	59.824	20	CTTAAACGCACCGTGACTGA	59.904	20	197	22	218	TGTTTAGGGTGTTTCAGGGG	59.824	20	TTAAACGCACCGTGACTGAG	59.904	20	196	22	217
Unigene0002243	1	p2	(GT)6	12	949	960	GAGTCCGACTACTCCCGACA	60.261	20	TTATTGTGACAAACCGCCAG	59.585	20	244	778	1021	GAGTCCGACTACTCCCGACA	60.261	20	GTTATTGTGACAAACCGCCA	59.444	20	245	778	1022	AATGGTGGTGAAATGTCCAAA	60.081	21	AAGTGGACATTGGTGCATGA	59.967	20	220	876	1095
Unigene0002269	1	p3	(GCC)5	15	4055	4069	ACTCCACCCAGAGAAGGGTT	59.968	20	AAGCAACGTGTGTGCATCTC	59.912	20	246	3967	4212	ATTTTCTGCGTGACCAGGAG	60.255	20	AAGCAACGTGTGTGCATCTC	59.912	20	201	4012	4212	ACTCCACCCAGAGAAGGGTT	59.968	20	AACCCCGTCTTCCTTTAAGC	59.593	20	262	3967	4228
Unigene0002272	1	c	(TGC)5ctccaccaccactaatgtggacgg(TGC)6	57	6688	6744	GGTCCTCTTGTTTGAACCCA	59.943	20	CAGCACCGTCCACGTTAG	58.811	18	245	6528	6772	TCTGTTTCTGTGGTGGTGGA	60.129	20	CAGCACCGTCCACGTTAG	58.811	18	207	6566	6772	TTGTTTGAACCCATCCAGGT	60.21	20	CAGCACCGTCCACGTTAG	58.811	18	238	6535	6772
Unigene0002276	1	p6	(CAGCAC)4	24	880	903	GCTCAACTCCAACCTCAGGA	60.386	20	CTAGAAAAGGGCAGGGTGGT	60.488	20	213	738	950	CCAGTGAACAGACCCGTGTA	59.591	20	CTAGAAAAGGGCAGGGTGGT	60.488	20	134	817	950	ACAGACCCGTGTACCACTCC	59.883	20	CTCTAGAAAAGGGCAGGGTG	58.931	20	129	824	952
Unigene0002279	1	p4	(CATC)4	16	145	160	CCTGTTTTTATGAAATGCTACTGC	59.274	24	TGGATGATTGGATGGATGAA	59.663	20	156	30	185	CCTGTTTTTATGAAATGCTACTGC	59.274	24	AAGCTGGATGATTGGATGGA	60.426	20	160	30	189	CCTGTTTTTATGAAATGCTACTGC	59.274	24	GATTGACTGGCGACCTGTTC	60.667	20	241	30	270
Unigene0002302	1	p2	(AT)6	12	2914	2925	GCTGTGTTTCTGACGTTCCA	59.88	20	AGCAAGCTGTGCTGTTTTGA	59.788	20	166	2881	3046	TGGCTGTGTTTCTGACGTTC	59.88	20	AGCAAGCTGTGCTGTTTTGA	59.788	20	168	2879	3046	CAATGGCTGTGTTTCTGACG	60.301	20	AGCAAGCTGTGCTGTTTTGA	59.788	20	171	2876	3046
Unigene0002303	1	p3	(CTC)5	15	590	604	GGATCCGTGCTGAACTGAAT	60.081	20	GAAGAGCGAGGACCAGAAGA	59.679	20	279	356	634	GTGATCTCCGAGCAACTGGT	60.269	20	GAAAACGGAGAAAAGGAGCC	60.187	20	263	419	681	GTGATCTCCGAGCAACTGGT	60.269	20	GGAAAACGGAGAAAAGGAGC	60.187	20	264	419	682
Unigene0002330	1	c	(AGA)5aaaagaaggaaaaagctgaaggtgaggagggagacaaagaagaagaggaggaggaagagtt(GGA)5a(GAG)5	107	1374	1480	ACTGCCTGGAGCTCTTCAAC	59.604	20	TCCTCCTCGATGATGGAAAC	60.011	20	280	1316	1595	AACTGCCTGGAGCTCTTCAA	60.134	20	CGATGATGGAAACGATCAGA	59.604	20	274	1315	1588	AACTGCCTGGAGCTCTTCAA	60.134	20	TCGATGATGGAAACGATCAG	59.604	20	275	1315	1589
Unigene0002331	1	p4	(AAAC)4	16	1053	1068	TGGTTTGGCACTTTATTGGA	59.013	20	AGATCTGGTGAGGCGAGAAA	59.95	20	250	861	1110	TGGTTTGGCACTTTATTGGA	59.013	20	GATCTGGTGAGGCGAGAAAG	59.95	20	249	861	1109	CTGGTTTGGCACTTTATTGGA	59.982	21	AGATCTGGTGAGGCGAGAAA	59.95	20	251	860	1110
Unigene0002336	1	p2	(AG)6	12	1019	1030	ACACAAGGGTGGGAGTCAAG	60.002	20	TTTCCTCTGGTTCCATCCAC	59.903	20	280	820	1099	CACAAGGGTGGGAGTCAAGT	60.002	20	TTTCCTCTGGTTCCATCCAC	59.903	20	279	821	1099	ACAAGGGTGGGAGTCAAGTG	60.002	20	TTTCCTCTGGTTCCATCCAC	59.903	20	278	822	1099
Unigene0002337	1	p2	(CT)7	14	215	228	GATGCTACCTCACTCGCTCC	59.981	20	AAAGGCAAGTGCGATGCTAT	59.873	20	227	101	327	TTCTTTCATTCTCGCGCTCT	60.235	20	AAAGGCAAGTGCGATGCTAT	59.873	20	137	191	327	GCCCGAGGTAAGACTGAATG	59.694	20	AAAGGCAAGTGCGATGCTAT	59.873	20	182	146	327
Unigene0002338	1	p5	(AACAA)5	25	1630	1654	GAATTAAGGTTTCGCGTCCA	60.074	20	TCAGCAGGTGCATAACCAAA	60.257	20	256	1564	1819	GAATTAAGGTTTCGCGTCCA	60.074	20	GTTACAAGGAACGAGGGCTG	59.734	20	164	1564	1727	GAATTAAGGTTTCGCGTCCA	60.074	20	CAGCAGGTGCATAACCAAAA	59.729	20	255	1564	1818
Unigene0002342	2	p3	(GAG)7	21	2243	2263	TAGGTTTCACTTTGGCACCC	59.971	20	TCTCGCTCTCTGGTTTTGGT	59.989	20	259	2050	2308	CATCCTCTCAGCGTCTCTCC	60.096	20	TCTCGCTCTCTGGTTTTGGT	59.989	20	142	2167	2308	TAGGTTTCACTTTGGCACCC	59.971	20	TCTGGTTTTGGTTCCTTTGC	60.088	20	251	2050	2300
Unigene0002344	1	p4	(CCTG)4	16	179	194	GTAGGACTGCCCTCTACCCC	59.957	20	TTTGGCATTGACTGTTTGGA	60.088	20	155	82	236	ACAGCAACCTGATACCGGAG	60.134	20	AGATGAGCCGTAGACGGAGA	59.973	20	223	114	336	GTAGGACTGCCCTCTACCCC	59.957	20	GGCTTTTGGCATTGACTGTT	60.118	20	159	82	240
Unigene0002344	2	p3	(AAG)5	15	969	983	TAACTGAGCTGACGTGACGG	60.049	20	ATGAGCAGCGACTTTGGTCT	60.02	20	152	894	1045	TAACTGAGCTGACGTGACGG	60.049	20	GACATAACGATGAGCAGCGA	59.979	20	161	894	1054	TAACTGAGCTGACGTGACGG	60.049	20	CAGAACCCGAATTTAGCGAG	59.839	20	206	894	1099
Unigene0002347	1	c	(CT)8ggctcgctcctacc(CT)11	52	33	84	GGAGATCCTTTCGCTCTACTCTT	59.543	23	CGCCTTCCTGCTACATCTTC	59.978	20	176	0	175	GGAGATCCTTTCGCTCTACTCTT	59.543	23	TCGCCTTCCTGCTACATCTT	59.978	20	177	0	176	GGAGATCCTTTCGCTCTACTCTT	59.543	23	AAAGCCAGCAAAAGGGAAAT	60.075	20	144	0	143
Unigene0002349	1	p6	(ACAGCA)5	30	5583	5612	TTGATGCCACCTGGTAATGA	59.924	20	TCACAGAGAAAGGTCAGGGG	60.229	20	261	5422	5682	AGCAGCTACTGTGCCAAGGT	60.081	20	TCACAGAGAAAGGTCAGGGG	60.229	20	237	5446	5682	TTGATGCCACCTGGTAATGA	59.924	20	ACAGAGAAAGGTCAGGGGCT	60.252	20	259	5422	5680
Unigene0002365	1	p3	(GGA)5	15	1827	1841	GACAACAGGAGGAGGCTCAG	59.986	20	TTGATGCTGTCCTCAGATGC	59.95	20	226	1666	1891	AGACAACAGGAGGAGGCTCA	59.986	20	TTGATGCTGTCCTCAGATGC	59.95	20	227	1665	1891	AGACAACAGGAGGAGGCTCA	59.986	20	GGCATCGATAGAGAATCGGA	60.141	20	258	1665	1922
Unigene0002366	1	p3	(ATC)7	21	5032	5052	GTTTGGAGGTTATGGGAGCA	59.933	20	ACCTCCCCTTGCTGAGTTTT	60.11	20	251	4899	5149	TTTGGAGGTTATGGGAGCAC	59.933	20	ACCTCCCCTTGCTGAGTTTT	60.11	20	250	4900	5149	GTTTGGAGGTTATGGGAGCA	59.933	20	CTCCCCTTGCTGAGTTTTTG	59.846	20	249	4899	5147
Unigene0002372	1	p2	(CA)10	20	315	334	CACAGAGAGACGCACTCAGC	59.922	20	CCACCTTTCCTCACCTTCAA	60.081	20	259	176	434	AGAGAGACGCACTCAGCCTC	59.89	20	CCACCTTTCCTCACCTTCAA	60.081	20	256	179	434	GTGTACACGCAGAGACACCG	60.381	20	CCACCTTTCCTCACCTTCAA	60.081	20	167	268	434
Unigene0002372	2	p2	(CG)7	14	475	488	TGTACACACACATTGGCACG	60.071	20	GCGCTGGAAAACCTCTGATA	60.352	20	212	334	545	TTGAAGGTGAGGAAAGGTGG	60.081	20	GCGCTGGAAAACCTCTGATA	60.352	20	131	415	545	TGTACACACACATTGGCACG	60.071	20	ACGCTGAGACGCTTTTAACC	59.522	20	277	334	610
Unigene0002374	1	p2	(CG)6	12	358	369	CCTTCTTTCACTCGTCGTCC	59.844	20	GGGCCATTAGGGAGCATATT	60.137	20	262	216	477	GGTCATCGTCACGTCATCAG	60.121	20	ACAGATGGTAGCCCAGCACT	59.751	20	214	188	401	GGTCATCGTCACGTCATCAG	60.121	20	CAGATGGTAGCCCAGCACTT	60.277	20	213	188	400
Unigene0002375	1	p2	(CG)7	14	120	133	TTGAAGGTGAGGAAAGGTGG	60.081	20	GCGCTGGAAAACCTCTGATA	60.352	20	131	60	190	TTGAAGGTGAGGAAAGGTGG	60.081	20	ACGCTGAGACGCTTTTAACC	59.522	20	196	60	255	TGTGCTTTGAAGGTGAGGAA	59.415	20	GCGCTGGAAAACCTCTGATA	60.352	20	137	54	190
Unigene0002384	1	p3	(TTC)5	15	4618	4632	CCCACAACGAGTGAAGGATT	59.966	20	GACGACTTGCTCCCGTTTTA	60.249	20	221	4519	4739	ACACACCCACAACGAGTGAA	60.047	20	GACGACTTGCTCCCGTTTTA	60.249	20	226	4514	4739	CCCACAACGAGTGAAGGATT	59.966	20	GCAAACAAAGGAAGGTTTCG	59.724	20	245	4519	4763
Unigene0002386	1	p2	(CT)15	30	9972	10001	CTTGTAGCAAAGGTCCCGTC	59.734	20	TAAGCGGTGTTTTGGCTTCT	59.883	20	217	9901	10117	CTTGTAGCAAAGGTCCCGTC	59.734	20	AAGCGGTGTTTTGGCTTCTA	59.883	20	216	9901	10116	GGATTTTAACTGCGTGCTCC	59.713	20	TAAGCGGTGTTTTGGCTTCT	59.883	20	280	9838	10117
Unigene0002405	1	p3	(GAG)5	15	3420	3434	AGGAGGGAAAGGATAAAGCG	59.682	20	GTGGATGAAGGCGGTGAC	60.054	18	245	3363	3607	GTTCCTGGGAAGCCTCTGTT	60.628	20	GGTCCATCCTCACCGTCAT	60.767	19	187	3299	3485	AGGAGGGAAAGGATAAAGCG	59.682	20	GTCCTCCACGCTCCACTG	60.415	18	227	3363	3589
Unigene0002406	2	p3	(GAG)8	24	2992	3015	GAGGGTGAGGACAAGCACTC	59.841	20	ACTTCAGTTTGCTCGCCTGT	60.058	20	257	2791	3047	ATTGGCTTACCATCTGTGCC	59.962	20	AGCTCACATGAAAAGCACCC	60.263	20	237	2959	3195	GCCATTGGCTTACCATCTGT	59.962	20	AGCTCACATGAAAAGCACCC	60.263	20	240	2956	3195
Unigene0002406	1	p4	(GTGC)4	16	68	83	GGAAGCAGGATTTTGCAGAG	59.955	20	ATGTCTGAGTCCAACCCGTC	59.969	20	218	2	219	GAAGCAGGATTTTGCAGAGC	60.103	20	ATGTCTGAGTCCAACCCGTC	59.969	20	217	3	219	GGAAGCAGGATTTTGCAGAG	59.955	20	TCCGTGTCATAGGCAGAACA	60.263	20	255	2	256
Unigene0002428	1	p3	(CTC)6	18	1881	1898	GAGCTGGAGCAGAGGATGTC	60.104	20	CATCCTACAGAGCCACAGCA	60.008	20	276	1757	2032	GCAGAGGAAAGATGAGCTGG	60.096	20	AGTCGGAAACAACAGGATGG	59.966	20	270	1744	2013	GCTCAGGCAGAGGAAAGATG	60.096	20	AGTCGGAAACAACAGGATGG	59.966	20	276	1738	2013
Unigene0002431	2	p3	(AGG)6	18	1934	1951	AGTAGGTGCCTTTCAAGCCC	60.63	20	ATCGCAACCTGCTCAACAA	60.406	19	220	1758	1977	AGTAGGTGCCTTTCAAGCCC	60.63	20	CAATCGCAACCTGCTCAAC	60.406	19	222	1758	1979	AGTAGGTGCCTTTCAAGCCC	60.63	20	AATCGCAACCTGCTCAACA	60.406	19	221	1758	1978
Unigene0002433	2	p5	(TTTTG)5	25	1834	1858	GCTTTTCTACGTCCGTCAGC	60.022	20	CAAAAAGTCGCCGAGTCAAC	60.807	20	195	1709	1903	CTGAGCTTGTCTGAGCAACG	59.922	20	CAAAAAGTCGCCGAGTCAAC	60.807	20	152	1752	1903	GAGCTTGTCTGAGCAACGTG	59.776	20	CAAAAAGTCGCCGAGTCAAC	60.807	20	150	1754	1903
Unigene0002433	1	c	(CA)10t(AC)10	41	264	304	TTAATGGGCAGCACAGACAG	59.864	20	GTCACGATGCAGAGGAGACA	59.988	20	268	191	458	GAAGAGGCTGCAGGACAATC	59.957	20	CCACACATCCTCCGTCTCTT	60.112	20	164	169	332	CCAACCTCTTGACTTGCCAT	60.111	20	CCACACATCCTCCGTCTCTT	60.112	20	275	58	332
Unigene0002437	1	p2	(TC)10	20	820	839	CACATGCTCACGGAAAAATG	60.111	20	ACATTACCCACCAGAGGCTG	59.989	20	190	689	878	CACATGCTCACGGAAAAATG	60.111	20	CATTACCCACCAGAGGCTGT	59.989	20	189	689	877	ACACACATGCTCACGGAAAA	60.16	20	ACATTACCCACCAGAGGCTG	59.989	20	193	686	878
Unigene0002437	2	p2	(TG)7	14	1044	1057	CCTGTACGGCTTCATGTGTG	60.175	20	CAGGCCACAATGAAAAACAA	59.561	20	268	936	1203	GTACGGCTTCATGTGTGTGC	60.192	20	CAGGCCACAATGAAAAACAA	59.561	20	265	939	1203	GTACGGCTTCATGTGTGTGC	60.192	20	AATCTTCTGCTCATCCAGGC	59.39	20	280	939	1218
Unigene0002437	3	p2	(TG)9	18	2939	2956	CGTGTGGTTTTATGCAGTGG	60.027	20	CCTTTGCCTTACAGGTGAGC	59.875	20	163	2883	3045	CGTGTGGTTTTATGCAGTGG	60.027	20	AATGCATGAGCTCGTTGTTG	59.871	20	205	2883	3087	CGTGTGGTTTTATGCAGTGG	60.027	20	GTGAGCACGCAGCAGTAGAC	59.808	20	149	2883	3031
Unigene0002437	4	p3	(CCG)5	15	7632	7646	GGCTCTTTATGCCCGATGTA	60.06	20	TGCCATGAAAATCACGAGAG	59.799	20	266	7430	7695	CTCTCCTCCCCCACACAGTA	60.104	20	TGCCATGAAAATCACGAGAG	59.799	20	224	7472	7695	GGCTCTTTATGCCCGATGTA	60.06	20	ACGAGAGCCGAGTGAGAGAC	59.738	20	253	7430	7682
Unigene0002466	1	p2	(TG)7	14	393	406	CACATGCAATGCACACTCAG	59.894	20	GGAGGAGAGGATGGAGGTTC	60.012	20	265	169	433	TGAAAGCCTCTGCATCCTTT	59.955	20	AAAGGAGAGAAGCGGAGGAG	60.088	20	130	327	456	GAACCTGAAGGGCTGATGAA	60.195	20	GGAGGAGAGGATGGAGGTTC	60.012	20	123	311	433
Unigene0002468	1	p3	(CCA)5	15	2824	2838	TGGATGAACTTGTAGCAGCG	60.011	20	ATGCTTTTCGTCCCTGTCAC	60.119	20	242	2624	2865	GATGGTGTTGAGGACGGAGT	59.969	20	ATGCTTTTCGTCCCTGTCAC	60.119	20	165	2701	2865	GCTGCTGGTCACTCTTCTCC	60.143	20	GACCCGACCCACTCTAACAA	59.966	20	241	2775	3015
Unigene0002471	2	p3	(TAT)5	15	722	736	TCCCTCAGCTCTCTGGGATA	59.903	20	ACTGATTGGCCTCCTTGTTG	60.111	20	176	644	819	TCCCTCAGCTCTCTGGGATA	59.903	20	CTGATTGGCCTCCTTGTTGT	60.111	20	175	644	818	GTTCATCTCTGTGTGGCCCT	60.12	20	CTGATTGGCCTCCTTGTTGT	60.111	20	215	604	818
Unigene0002471	1	p2	(TG)6	12	586	597	TTGCATGTTCTGTGTGGGTT	60.008	20	CCATTTTCTACCGCTTGCTC	59.845	20	229	486	714	TTGCATGTTCTGTGTGGGTT	60.008	20	TCCATTTTCTACCGCTTGCT	59.845	20	230	486	715	TTTGCATGTTCTGTGTGGGT	60.008	20	CCATTTTCTACCGCTTGCTC	59.845	20	230	485	714
Unigene0002482	1	p3	(AAG)6	18	154	171	TATGACAGCTGACTCGCTCG	60.31	20	GGCCCAACCATTACTTTCCT	60.187	20	189	29	217	GCCGCTTAATCCTGGTAATG	59.569	20	GGCCCAACCATTACTTTCCT	60.187	20	149	69	217	ATCCTGGTAATGGTCATGGG	59.483	20	GGCCCAACCATTACTTTCCT	60.187	20	141	77	217
Unigene0002484	1	p2	(AG)7	14	215	228	CGGGGACTAATGCTACTGGA	60.088	20	GAGGTGCTGCTAGGCTCTCT	58.946	20	157	101	257	CGGGGACTAATGCTACTGGA	60.088	20	AGAGGTGCTGCTAGGCTCTC	58.946	20	158	101	258	CGGGGACTAATGCTACTGGA	60.088	20	AAAGAGGTGCTGCTAGGCTC	58.842	20	160	101	260
Unigene0002487	2	p3	(AGG)5	15	1658	1672	TGAGAGCAATGAGCACCATC	59.95	20	TGCTCTGAATGGTTCTGACG	59.984	20	276	1471	1746	GGTGTTCAGCGAGATGGAGT	60.269	20	TGTGCTGCTCTGAATGGTTC	59.992	20	208	1544	1751	GGTGTTCAGCGAGATGGAGT	60.269	20	TGCTCTGAATGGTTCTGACG	59.984	20	203	1544	1746
Unigene0002488	1	p3	(TGG)8	24	1251	1274	GACTTGCGCTCTTTGCTCTT	59.904	20	CCGTTCAGAAGCTCTTCACC	59.989	20	160	1202	1361	GACTTGCGCTCTTTGCTCTT	59.904	20	TCCTCCAAGATGAACGGAAC	60.05	20	119	1202	1320	TAGCAGTGGCTGATGTGGTC	59.862	20	TCCTCCAAGATGAACGGAAC	60.05	20	245	1076	1320
Unigene0002488	2	p3	(GTG)6	18	1410	1427	GTTCCGTTCATCTTGGAGGA	60.05	20	CTCCTGGACCAGTTCGAAAA	60.224	20	200	1301	1500	GGTGAAGAGCTTCTGAACGG	59.989	20	GGACCAGTTCGAAAAGCAGA	60.375	20	154	1342	1495	CTCCAGAGAGTGGGACTTGG	59.828	20	CTCCTGGACCAGTTCGAAAA	60.224	20	177	1324	1500
Unigene0002489	1	p2	(GT)8	16	1623	1638	AACAATGTTGGTCTGACCCC	59.679	20	TGTGTTTCTCAGTTGGCTCG	60.025	20	194	1509	1702	AACAATGTTGGTCTGACCCC	59.679	20	GGCTCGATTTCCCTATTTCC	59.873	20	180	1509	1688	AACAATGTTGGTCTGACCCC	59.679	20	CACATCCAGAAACATGGGTG	59.806	20	227	1509	1735
Unigene0002489	2	p2	(AC)8	16	1763	1778	CGAGCCAACTGAGAAACACA	60.025	20	ATCAATTGTGGGATCAGGGA	60.135	20	180	1683	1862	CGAGCCAACTGAGAAACACA	60.025	20	TCAATTGTGGGATCAGGGAT	60.135	20	179	1683	1861	GTGTGTGTGTGTGTGTGGGA	59.924	20	ATCAATTGTGGGATCAGGGA	60.135	20	241	1622	1862
Unigene0002497	1	p2	(GT)7	14	3047	3060	ATGGAGAAGACCAAGCAGGA	59.803	20	ACACACGGAGCTACACTCCC	60.182	20	171	2918	3088	CGGCAAGAAGAAGAAGCAGT	59.757	20	ACACACGGAGCTACACTCCC	60.182	20	127	2962	3088	AGAAGACCAAGCAGGAGCAG	59.745	20	ACACACGGAGCTACACTCCC	60.182	20	167	2922	3088
Unigene0002510	1	p3	(TGA)6	18	308	325	GGTCTGAGAGGTCTCCACCA	60.243	20	AGCGAACCTAGTCGTCAGGA	60.012	20	277	285	561	GGTCTGAGAGGTCTCCACCA	60.243	20	GTCTGTGCACCACAGCATCT	59.905	20	132	285	416	GGTCTGAGAGGTCTCCACCA	60.243	20	CTGTGCACCACAGCATCTTT	59.905	20	130	285	414
Unigene0002517	1	p4	(CGTC)5	20	4989	5008	CATCTGCAGAGAGGAGGAGG	60.088	20	CTGAGCAGGTGCGAGGAT	60.096	18	209	4841	5049	CATCTGCAGAGAGGAGGAGG	60.088	20	CGAGGATCGGATCGTGAC	60.164	18	198	4841	5038	ACCTGCTGGGGTTACAGCTA	59.757	20	CTGAGCAGGTGCGAGGAT	60.096	18	136	4914	5049
Unigene0002520	1	p2	(TG)6	12	1520	1531	GAATGGCTTGCCGAGTAGAC	59.843	20	TGCAAAAAGGGCAAAGAAAC	60.223	20	250	1445	1694	GAATGGCTTGCCGAGTAGAC	59.843	20	GTGCAAAAAGGGCAAAGAAA	60.223	20	251	1445	1695	GAATGGCTTGCCGAGTAGAC	59.843	20	ACGAACATGCTGTGCAAAAA	60.302	20	262	1445	1706
Unigene0002545	1	p3	(AGA)5	15	225	239	CTCTGAGGATGAGCTACGGG	59.966	20	TGCTCGCTGTCATTTGTACC	59.871	20	210	110	319	CTGAGGATGAGCTACGGGAG	59.966	20	TGCTCGCTGTCATTTGTACC	59.871	20	208	112	319	CTCTGAGGATGAGCTACGGG	59.966	20	GCTGCTCGCTGTCATTTGTA	60.165	20	212	110	321
Unigene0002560	1	p2	(TG)6	12	2485	2496	ACCCAAGAAGCGTGTGATTC	60.119	20	CATGCCATTGCCATTTATCA	60.299	20	210	2368	2577	CCAAGAAGCGTGTGATTCAA	59.84	20	CATGCCATTGCCATTTATCA	60.299	20	208	2370	2577	ACCCAAGAAGCGTGTGATTC	60.119	20	ACATTCAGGAAATCGCAGGA	60.603	20	268	2368	2635
Unigene0002571	1	p2	(TC)6	12	373	384	CCTCTCTCGTTGTTTCCTCG	59.982	20	CACATCCAGTGCAAAGATGG	60.112	20	268	193	460	GGGAGAAAACTGACATGGGA	59.903	20	CACATCCAGTGCAAAGATGG	60.112	20	223	238	460	CGTACCCTCCTCTCTCGTTG	59.861	20	CACATCCAGTGCAAAGATGG	60.112	20	276	185	460
Unigene0002579	1	p2	(AG)6	12	1613	1624	GCCTGGATGGTAAAGAGCTG	59.836	20	ATGTAAAGGTGGCGAACCTG	59.993	20	203	1559	1761	CAGCCTGGATGGTAAAGAGC	59.836	20	ATGTAAAGGTGGCGAACCTG	59.993	20	205	1557	1761	GCCTGGATGGTAAAGAGCTG	59.836	20	ATTAACAGGCCGTCGTATGG	59.845	20	264	1559	1822
Unigene0002586	1	p4	(AAAC)5	20	174	193	ATGCCGTCCATTATAACCCA	60.038	20	TCCGTTGTGGCATTAACAAA	59.969	20	164	147	310	ATGCCGTCCATTATAACCCA	60.038	20	GACGCAGAAAACCCCAAATA	59.938	20	116	147	262	ATGCCGTCCATTATAACCCA	60.038	20	GCCTTGGGGACTCACTGTAA	60.111	20	248	147	394
Unigene0002586	2	p3	(GCG)6	18	3217	3234	TCCAACAAAGAGTCTTCGGC	60.375	20	CTGGAAACACACATGAACGG	60.001	20	206	3186	3391	TCCAACAAAGAGTCTTCGGC	60.375	20	CCTGGAAACACACATGAACG	60.001	20	207	3186	3392	TCCAACAAAGAGTCTTCGGC	60.375	20	ACACACATGAACGGTCTGGA	60.005	20	200	3186	3385
Unigene0002598	1	p3	(AGC)5	15	603	617	TGAAGAGGGTTCAAAGGTCG	60.224	20	CCCCTGGAAGTTCTTTGTGA	60.081	20	250	520	769	CCATCACCGTTTGTCAGCTA	59.716	20	CCCCTGGAAGTTCTTTGTGA	60.081	20	200	570	769	CGGATGTTTGAAGAGGGTTC	59.526	20	CCCCTGGAAGTTCTTTGTGA	60.081	20	258	512	769
Unigene0002600	1	p2	(CA)6	12	2185	2196	CTGGTCCCAGAGCTTCAGAG	60.127	20	GTGCTGAAGTGCTGTTGCAT	60.064	20	270	2036	2305	CTGGTCCCAGAGCTTCAGAG	60.127	20	GCTGTTGCATTGTTTGCTGT	59.918	20	260	2036	2295	CTGGTCCCAGAGCTTCAGAG	60.127	20	GTGCTGTTGCATTGTTTGCT	59.918	20	262	2036	2297
Unigene0002606	1	p2	(GT)6	12	2144	2155	CTGACCCCTCCTTCCTCTTC	60.186	20	CACATAGCAAGTCGCCAAGA	60.011	20	220	2060	2279	CATCTTTCTTTCAGGCTGGG	59.807	20	CACATAGCAAGTCGCCAAGA	60.011	20	198	2082	2279	AACTGTTGCGAGGCTTTTTG	60.42	20	CACATAGCAAGTCGCCAAGA	60.011	20	278	2002	2279
Unigene0002608	1	p3	(CTC)5	15	1413	1427	AGCCGAGGACAAGAGACAAA	59.989	20	AGAGGCCCTTCTCTACCGAC	59.84	20	262	1193	1454	TCCTCTGGGACAGATTCCTG	60.191	20	AGAGGCCCTTCTCTACCGAC	59.84	20	237	1218	1454	GAGACAAAACCGGTCCTCTG	59.697	20	AGAGGCCCTTCTCTACCGAC	59.84	20	250	1205	1454
Unigene0002608	2	p3	(CAA)5	15	2926	2940	GAAGGAAGTAAGGGAAGCGG	60.2	20	CGATGGTTTGGACTGTTCCT	59.966	20	244	2743	2986	GGAAGGAAGTAAGGGAAGCG	60.2	20	CGATGGTTTGGACTGTTCCT	59.966	20	245	2742	2986	GCTCTGCCTGATAGATTGGG	59.797	20	CGATGGTTTGGACTGTTCCT	59.966	20	270	2717	2986
Unigene0002650	1	p3	(CGA)5	15	227	241	ACAAAAGGTGCATACCGACC	59.859	20	GCCATGACAACGAGACACAC	60.171	20	273	195	467	TGCAACAACAAAAGGTGCAT	60.157	20	GCCATGACAACGAGACACAC	60.171	20	280	188	467	AAAGGTGCATACCGACCATC	59.82	20	GCCATGACAACGAGACACAC	60.171	20	270	198	467
Unigene0002650	2	p3	(CGG)5	15	2951	2965	GAGGAGGACGAGATCCACAT	59.056	20	CTGCATGAAACAGTGCTCGT	60.056	20	274	2852	3125	AGGAGGACGAGATCCACATC	59.056	20	CTGCATGAAACAGTGCTCGT	60.056	20	273	2853	3125	AGGAGGACGAGATCCACATC	59.056	20	GAAACAGTGCTCGTCCCTTC	59.851	20	267	2853	3119
Unigene0002650	3	p2	(GT)10	20	4204	4223	GGACATGATGGGACGTAACC	60.057	20	GAACATTGGCACTCACATGC	60.128	20	184	4072	4255	GGGACATGATGGGACGTAAC	60.057	20	GAACATTGGCACTCACATGC	60.128	20	185	4071	4255	TTCATATCCCGTCATCAGCA	60.033	20	GTAGCCGTAGCCACACACCT	60.201	20	221	4157	4377
Unigene0002667	1	p3	(TCC)6	18	651	668	CCTCTTCTTGGCTCTTTCCC	60.319	20	TCAACAAAGCACAGAGACGG	60.025	20	248	540	787	TCTTGGCTCTTTCCCAGTTG	60.366	20	TCAACAAAGCACAGAGACGG	60.025	20	243	545	787	CCTCTTCTTGGCTCTTTCCC	60.319	20	CCTCGATCACTTCCACCACT	60.112	20	192	540	731
Unigene0002678	1	p2	(CA)6	12	1633	1644	AAACAGTCTTGCACACACGC	59.953	20	CTGCTGGAGGAGGAAGATTG	59.943	20	270	1478	1747	AAACAGTCTTGCACACACGC	59.953	20	ATCCTCCTCCTCATCCACCT	59.889	20	199	1478	1676	GAGGAAGGTTTCTCACACGC	59.851	20	CTGCTGGAGGAGGAAGATTG	59.943	20	163	1585	1747
Unigene0002678	2	p3	(GTG)6	18	5648	5665	GACTGCTGCTGAAATGACGA	60.144	20	CGGCTGGATTGATGTAACCT	59.955	20	255	5614	5868	CTGCTGCTGAAATGACGAAG	59.74	20	CGGCTGGATTGATGTAACCT	59.955	20	253	5616	5868	GACTGCTGCTGAAATGACGA	60.144	20	ACGGCTGGATTGATGTAACC	59.82	20	256	5614	5869
Unigene0002680	2	p2	(GT)6	12	915	926	TCTCGCAGAAAAACGTGATG	59.988	20	AATCGTGTGACAAGCGAACA	60.31	20	229	815	1043	TCTCGCAGAAAAACGTGATG	59.988	20	GGAGCGATGTAATCGTGTGA	59.679	20	239	815	1053	TCTCGCAGAAAAACGTGATG	59.988	20	AAAGCTTCTGACCATGCGAC	60.406	20	149	815	963
Unigene0002698	1	p3	(GCT)5	15	2293	2307	AGTGAGGGCTTTGAATGGAA	59.67	20	GTAGGAGGAAGCTGGAGGCT	59.979	20	159	2243	2401	AGTGAGGGCTTTGAATGGAA	59.67	20	CTCAAAATCATCGGCCTTGT	60.074	20	223	2243	2465	GTGTACGTCAGGGAACCCAC	60.284	20	CTGGTGTTGGCTTCTTCTCC	59.844	20	256	2106	2361
Unigene0002731	1	p3	(TTA)7	21	410	430	TTGACTCGATTAGCGGATGA	59.375	20	CCTGGATCTGCTGGTTCTGT	60.261	20	280	329	608	TTGACTCGATTAGCGGATGA	59.375	20	TGGATCTGCTGGTTCTGTCA	60.402	20	278	329	606	TGACTCGATTAGCGGATGATT	59.682	21	CCTGGATCTGCTGGTTCTGT	60.261	20	279	330	608
Unigene0002749	1	p3	(ACG)5	15	1318	1332	TATGGCACTTGACAGCTTGC	60.019	20	GCGTCAACACGACTAAAGCA	60.058	20	244	1266	1509	TATGGCACTTGACAGCTTGC	60.019	20	GGTCAGCGTCAACACGACTA	59.905	20	249	1266	1514	GTCTCCTCCCCTGTCAAACA	60.088	20	GCGTCAACACGACTAAAGCA	60.058	20	274	1236	1509
Unigene0002755	1	p3	(CTC)6	18	553	570	TTACCCACAACACCCCTCTC	59.82	20	CAGCAAAGCAACAGCTCAAG	59.928	20	262	481	742	CACAACACCCCTCTCCTCTC	59.682	20	CAGCAAAGCAACAGCTCAAG	59.928	20	257	486	742	CGCCACAGGTACAGACAAGA	59.897	20	GGGTGATAAAAGAGCAGCGA	60.352	20	254	411	664
Unigene0002756	2	c	(AG)6c(GA)17	47	1732	1778	AGATCCTACAGGCTGCCAGA	59.973	20	GGAAACTGGGGTTTTTGACA	59.807	20	211	1611	1821	CAGAAGCTGTCCCATGGATT	60.073	20	GGAAACTGGGGTTTTTGACA	59.807	20	195	1627	1821	CTGTAAGCTTCCTGCGCTCT	59.92	20	GGAAACTGGGGTTTTTGACA	59.807	20	266	1556	1821
Unigene0002757	1	c	(AG)8c(GA)6	29	165	193	TGAAGTCCAGTATCCCGCTC	60.218	20	AAGCACCCTAGCCTGAGTGA	60.012	20	171	50	220	TGAAGTCCAGTATCCCGCTC	60.218	20	GACAAGCACCCTAGCCTGAG	60.012	20	174	50	223	TCTGAAGTCCAGTATCCCGC	60.218	20	GACAAGCACCCTAGCCTGAG	60.012	20	176	48	223
Unigene0002758	1	c	(AG)8c(GA)6	29	111	139	CCAATCTTTAGAGGGTCAAATCA	59.489	23	GACAAGCACCCTAGCCTGAG	60.012	20	146	24	169	CCAATCTTTAGAGGGTCAAATCA	59.489	23	AAGCACCCTAGCCTGAGTGA	60.012	20	143	24	166	CCAATCTTTAGAGGGTCAAATCA	59.489	23	ATGTGACAAGCACCCTAGCC	60.142	20	150	24	173
Unigene0002759	1	p6	(CAGCCG)4	24	2356	2379	AGAGATTCCCCCAGCTTCAT	60.037	20	ATAGCTGCTGCGGCTGTAGT	60.205	20	273	2194	2466	CCATACGCAAAAGGAGGAGA	60.206	20	CGGCTGTAGTAGCTGTGGTG	59.534	20	280	2177	2456	AGAGATTCCCCCAGCTTCAT	60.037	20	GCTGCGGCTGTAGTAGCTGT	60.761	20	267	2194	2460
Unigene0002765	1	p3	(TCC)7	21	927	947	AAGGACGTGGTCATGTTGGT	60.284	20	CTCCTCCTTTGCGTTATTCC	58.787	20	268	754	1021	AAGGACGTGGTCATGTTGGT	60.284	20	GCGTCCAAGTTTCTGTGGAA	61.216	20	237	754	990	ACGTGGTCATGTTGGTGATG	60.294	20	CTCCTCCTTTGCGTTATTCC	58.787	20	264	758	1021
Unigene0002772	1	p3	(ATG)7	21	2252	2272	ACTGCAGCACCACAGACAAG	60.096	20	GCTCAGAGGCCACAGTCTTT	59.604	20	272	2126	2397	ACTGCAGCACCACAGACAAG	60.096	20	ATCTGCCAAGAGGACAGCAC	60.418	20	217	2126	2342	GAAGGAGAGTGCCCTTGTCA	60.386	20	CAGCACATTCCTTGTCCTGA	59.831	20	236	2093	2328
Unigene0002779	1	p2	(GT)8	16	251	266	CACAAGGCACAAGTGTTTGG	60.19	20	CATCGAGAGCGAGAAGAACC	60.096	20	280	154	433	TAAGGACGATAACGTGTGCG	59.752	20	CATCGAGAGCGAGAAGAACC	60.096	20	209	225	433	ACGTCGGAGATTAAGGACGA	59.694	20	CATCGAGAGCGAGAAGAACC	60.096	20	220	214	433
Unigene0002789	1	p2	(TA)8	16	706	721	GAGGGATTCCACAGAATGGA	59.862	20	CATTTGAATGTCTTTGGGGG	60.162	20	230	551	780	GAGGGATTCCACAGAATGGA	59.862	20	GGGGGTGTATCCTGTCTCAC	59.232	20	214	551	764	GAGGGATTCCACAGAATGGA	59.862	20	CTCATTAGCTCCCACGGTTT	59.195	20	274	551	824
Unigene0002807	2	p4	(GTGC)5	20	2005	2024	GACACCCAGGTCAATCATCC	60.184	20	TCAACATCCTCCCTCCTTTG	60.042	20	133	1968	2100	GACACCCAGGTCAATCATCC	60.184	20	CAACATCCTCCCTCCTTTGA	60.042	20	132	1968	2099	AGATCTCATCCACCTGCGAC	60.231	20	CAACATCCTCCCTCCTTTGA	60.042	20	169	1931	2099
Unigene0002807	1	p3	(ATG)5	15	874	888	GCACCAGTGAAGGAAAAAGC	59.859	20	ATCAGAGCCACGACCAGAAC	60.269	20	223	784	1006	GCACCAGTGAAGGAAAAAGC	59.859	20	ACCAGAATCAGAGCCACGAC	60.269	20	229	784	1012	GGTCAGATCAAAGCAGGGTC	59.661	20	CTCTTCAGAGAGGGCGTCAC	60.135	20	249	834	1082
Unigene0002809	1	p5	(TGCGG)4	20	349	368	CATCTCCACTCCTCTCCTGG	59.785	20	TCGCCTCAAGACTCCTTTGT	59.989	20	262	147	408	CATCTCCACTCCTCTCCTGG	59.785	20	CTCATTCCTCGCCTCAAGAC	59.95	20	270	147	416	CATCTCCACTCCTCTCCTGG	59.785	20	TCATTCCTCGCCTCAAGACT	59.95	20	269	147	415
Unigene0002809	3	p3	(GCG)5	15	2171	2185	CTAGTGGACCACCCCAGTTC	59.425	20	GGAGACTCATAGCCCACCAC	59.535	20	274	1964	2237	CTAGTGGACCACCCCAGTTC	59.425	20	GTGGAGACTCATAGCCCACC	59.535	20	276	1964	2239	CTAGTGGACCACCCCAGTTC	59.425	20	GGTGTGGAGACTCATAGCCC	59.535	20	279	1964	2242
Unigene0002809	2	p3	(GCC)5	15	1237	1251	TCTGCCTCATAGCCAGCAG	60.256	19	CCTTATCCCCATTGGACAGA	59.744	20	269	1043	1311	TCTGCCTCATAGCCAGCAG	60.256	19	GACCCTTATCCCCATTGGAC	60.388	20	272	1043	1314	CCTCATAGCCAGCAGCTTCA	61.612	20	CCTTATCCCCATTGGACAGA	59.744	20	265	1047	1311
Unigene0002829	1	p5	(AGCGA)4	20	160	179	TGTGAGGAGAGCTGACGCTA	59.88	20	CGACAACAACAACAAAACGG	60.043	20	225	112	336	TGTGAGGAGAGCTGACGCTA	59.88	20	ACAACAAAACGGAGCAGCTT	59.92	20	217	112	328	GGAGAGCTGACGCTACCCTA	59.598	20	CGACAACAACAACAAAACGG	60.043	20	220	117	336
Unigene0002835	1	p3	(ATG)7	21	48	68	CCGTGCGTTATTACGGTGTT	60.802	20	CCCAAGAATTCACTTGTGGC	60.495	20	103	10	112	CCGTGCGTTATTACGGTGTT	60.802	20	GATCGATTGCCGATAGAACG	60.574	20	272	10	281	CGTGCGTTATTACGGTGTTTT	59.939	21	CCCAAGAATTCACTTGTGGC	60.495	20	102	11	112
Unigene0002837	1	p2	(AC)7	14	1883	1896	TGAGCGTACGTCAACTCTGG	60.049	20	TGGTCCATAAAATGGCAAGA	58.965	20	236	1722	1957	TGAGCGTACGTCAACTCTGG	60.049	20	CTGGTCCATAAAATGGCAAGA	59.946	21	237	1722	1958	AAGCCATGGCACTCTCAACT	59.874	20	TGGTCCATAAAATGGCAAGA	58.965	20	187	1771	1957
Unigene0002850	1	p3	(GCC)7	21	2059	2079	CTGCTTCCTCTGCTCGTTCT	59.891	20	TTTACTTCATTTCCCCGCAC	59.938	20	229	1938	2166	CTGCTTCCTCTGCTCGTTCT	59.891	20	GTTTACTTCATTTCCCCGCA	59.938	20	230	1938	2167	CTGCTTCCTCTGCTCGTTCT	59.891	20	TTACTTCATTTCCCCGCACT	59.569	20	228	1938	2165
Unigene0002851	2	p3	(GCG)7	21	4069	4089	ACGCTCCAAGATCAAGCAGT	60.02	20	TGTTGTCCCTGACTGAGCTG	60.022	20	274	3896	4169	ACGCTCCAAGATCAAGCAGT	60.02	20	TGTGGAGGTGCAACTCTGTC	59.872	20	256	3896	4151	GATGGGACCCAGAAGGATTT	60.133	20	TTGTCCCTGACTGAGCTGTG	60.022	20	221	3947	4167
Unigene0002851	1	p2	(TC)8	16	226	241	AGGACTCACCTCACTTCCCC	60.504	20	AGAGGGCCATTGCAATTATG	59.923	20	167	203	369	AGGACTCACCTCACTTCCCC	60.504	20	CAGAGGGCCATTGCAATTAT	59.923	20	168	203	370	CGAGGAGGACTCACCTCACT	59.425	20	AGAGGGCCATTGCAATTATG	59.923	20	172	198	369
Unigene0002883	1	c	(AC)7(AT)6	26	1156	1181	GAATCCCACTGGTGCTGTCT	60.12	20	CTGCAGTATTGCGTCGTGTT	59.935	20	210	1107	1316	TGCTGTCTGTGACATCCCAT	60.121	20	CTGCAGTATTGCGTCGTGTT	59.935	20	198	1119	1316	GAATCCCACTGGTGCTGTCT	60.12	20	CGGGCGGTAGATATGATTTG	60.302	20	248	1107	1354
Unigene0002884	1	p2	(TG)9	18	499	516	TTGCCATGTGCCAACTACAT	59.995	20	TAAGATGTGCCAAATGGTGG	59.395	20	265	423	687	TTGCCATGTGCCAACTACAT	59.995	20	TACCCAGCTTCTCCTCCTCC	60.725	20	169	423	591	TAAGTCACATTTGCACCCGA	60.111	20	TACCCAGCTTCTCCTCCTCC	60.725	20	254	338	591
Unigene0002892	1	p2	(TG)6	12	2290	2301	GCAGGCATCCTGGATCTTTA	60.177	20	GAAGCCGAAAACAAACCAAA	60.089	20	139	2251	2389	GCAGGCATCCTGGATCTTTA	60.177	20	GCCGAAAACAAACCAAAGAA	60.089	20	136	2251	2386	GCAGGCATCCTGGATCTTTA	60.177	20	TGGATGGATGAACAGATGGA	59.85	20	187	2251	2437
Unigene0002892	2	p4	(CATC)4	16	2429	2444	TTTGGTTTGTTTTCGGCTTC	60.089	20	ATCCACGTTCTGATTCAGGC	60.081	20	191	2370	2560	TTCTTTGGTTTGTTTTCGGC	60.089	20	ATCCACGTTCTGATTCAGGC	60.081	20	194	2367	2560	TTTGGTTTGTTTTCGGCTTC	60.089	20	TGCTGTGCATTTGTTGCATA	59.868	20	271	2370	2640
Unigene0002894	2	p2	(AG)6	12	1936	1947	CAACTGCAGTCCTTGCAAAA	60.027	20	GTCTATCGCCATAACCCGAC	59.415	20	276	1698	1973	GGGTAAAGGAGAGCTGAGGG	60.204	20	GTCTATCGCCATAACCCGAC	59.415	20	138	1836	1973	TAAGACTCCTCGCTTCCAGC	59.717	20	GTCTATCGCCATAACCCGAC	59.415	20	249	1725	1973
Unigene0002894	1	p2	(TC)6	12	258	269	TGCTTTGTCAGTGGAACCTG	59.873	20	AGCAGGGAGTGGTGTTCTGT	59.756	20	247	68	314	CTGAAGAGCCTTTTGGGATG	59.807	20	AGCAGGGAGTGGTGTTCTGT	59.756	20	265	50	314	CATCTGAAGAGCCTTTTGGG	59.807	20	AGCAGGGAGTGGTGTTCTGT	59.756	20	268	47	314
Unigene0002901	1	c	(GA)7acatgtatggatgtgtgtgtgcatgcgtgc(GT)7	58	1830	1887	CCCAGAATACCCACAGTGCT	59.989	20	TTACACCCCTGACGTGTTGA	60.001	20	253	1744	1996	CCCAGAATACCCACAGTGCT	59.989	20	CGCATGAAGCAAAGACGTAA	60.014	20	167	1744	1910	CCCAGAATACCCACAGTGCT	59.989	20	GCTGAAAAGAAGGGGGATTC	60.017	20	280	1744	2023
Unigene0002902	1	p2	(TA)6	12	50	61	TCAACATTCCAGTAAACACATTAGA	57.829	25	TTGCACATTTGTGGTTGGTT	59.864	20	181	18	198	TCAACATTCCAGTAAACACATTAGA	57.829	25	TGCACATTTGTGGTTGGTTT	59.864	20	180	18	197	TCAACATTCCAGTAAACACATTAGA	57.829	25	AAAAGTCCACCGAACATTGG	59.83	20	224	18	241
Unigene0002903	1	p3	(GCA)6	18	994	1011	GCTGAAGCTTTTGCTGCTCT	60.044	20	TAGCTGCCAGGTTAGCGTTT	60.039	20	265	775	1039	GCTGAAGCTTTTGCTGCTCT	60.044	20	TTAGCTGCCAGGTTAGCGTT	60.039	20	266	775	1040	ATGTCTCCCTCATCCGACAG	60.072	20	TAGCTGCCAGGTTAGCGTTT	60.039	20	109	931	1039
Unigene0002904	1	p3	(TCA)5	15	1438	1452	TTCATCGTCCGTCTCCTCTT	59.803	20	CCCTACGACGAAAGTCTGGA	60.246	20	249	1400	1648	TTCATCGTCCGTCTCCTCTT	59.803	20	TGAAGAACCAGCCCTACGAC	60.255	20	260	1400	1659	GTAGCGCGTGATGTACTGGA	59.895	20	AGCCTCCGAGAGTCAAACAG	59.598	20	209	1292	1500
Unigene0002908	1	p3	(CCA)5	15	773	787	ATCCACCTCTGTTGGTCCAG	59.962	20	CAGGTCGAAAACCCACAGTT	60.005	20	120	714	833	CAGCAACCACTGCTTGTCAT	59.905	20	CAGGTCGAAAACCCACAGTT	60.005	20	138	696	833	ATCCACCTCTGTTGGTCCAG	59.962	20	TCAGCTAAGAGCATGCCAGA	59.847	20	162	714	875
Unigene0002910	2	p3	(CTG)5	15	3845	3859	ATAGATGGTGCAGAGGCCAG	60.24	20	AAAGGGAGGAAGAGGAGCAG	59.95	20	278	3736	4013	ATAGATGGTGCAGAGGCCAG	60.24	20	AGGGAGGAAGAGGAGCAGAG	60.088	20	276	3736	4011	ATAGATGGTGCAGAGGCCAG	60.24	20	GGTGGAACAGAAGCAGAAGG	59.844	20	187	3736	3922
Unigene0002910	1	p3	(GCA)7	21	28	48	CATGCACTGACTGATGAGGG	60.27	20	ATGTCATCTGTGGTGGGGTT	60.096	20	119	5	123	CATGCACTGACTGATGAGGG	60.27	20	AGCAGCCAAAGAACCTGAGA	60.134	20	257	5	261	CATGCACTGACTGATGAGGG	60.27	20	GCAGCCAAAGAACCTGAGAA	60.517	20	256	5	260
Unigene0002912	1	c	(CA)7tacacgcacacatacataccttcag(AC)6	51	1004	1054	CGCGTTAAGTTTGCCTCAGT	60.44	20	GGAATGGGAGGAAGGAGTTG	60.822	20	265	974	1238	TGATGTTAAGAGTGCGCGTT	59.493	20	GGAATGGGAGGAAGGAGTTG	60.822	20	279	960	1238	GCCTCCTCATCCTCAGTGAC	59.799	20	GCTGTTCTTAGATCTGCGTCG	60.169	21	251	908	1158
Unigene0002915	1	c	(AC)9g(CA)9	37	1383	1419	CATCTGTGAGGAGAGGGAGG	59.785	20	GGCTTAATGAAACGCTCCAG	59.845	20	153	1353	1505	CATCTGTGAGGAGAGGGAGG	59.785	20	CTTAATGAAACGCTCCAGCC	59.845	20	151	1353	1503	CCATCTGTGAGGAGAGGGAG	59.785	20	CTTAATGAAACGCTCCAGCC	59.845	20	152	1352	1503
Unigene0002927	1	p2	(TC)6	12	626	637	TTCTGTTTTCCCACCACTCC	59.943	20	TAAGAGGGAGCACGAGGAGA	60.088	20	245	584	828	TTCTGTTTTCCCACCACTCC	59.943	20	GGAGCACGAGGAGAGAGAGA	59.817	20	239	584	822	TTCTGTTTTCCCACCACTCC	59.943	20	AGGAAGAGGTTCAGCAGCAG	59.745	20	174	584	757
Unigene0002936	1	p3	(GCC)5	15	3991	4005	CTGAGTCCTCGCCTCTGTG	59.695	19	ACAGAACTGTGAACGAGCGA	59.622	20	233	3844	4076	CTGAGTCCTCGCCTCTGTG	59.695	19	GACAGAACTGTGAACGAGCG	59.622	20	234	3844	4077	GTTCACCAGCACCTCCTCC	60.672	19	ACAGAACTGTGAACGAGCGA	59.622	20	265	3812	4076
Unigene0002947	2	c	(TA)6ttatatatagttctattaacacaaatgatccttgccgccctggaagtcaacctttttaaaatgccctccgccaatacaccagcttgtacacacatg(CA)8	124	5038	5161	GGAGAAATGAGCCTCACAGC	59.957	20	CCTCCTAGAATGCGACGTGT	60.277	20	271	4935	5205	GGAGAAATGAGCCTCACAGC	59.957	20	CCTAGAATGCGACGTGTGTG	60.324	20	268	4935	5202	GGAGAAATGAGCCTCACAGC	59.957	20	CTCCTAGAATGCGACGTGTG	59.465	20	270	4935	5204
Unigene0002947	1	p3	(GGA)6	18	2836	2853	TCTACCACTTCATCCCCGAC	59.927	20	CCGCAGGAAGATGTACCAGT	60.134	20	248	2780	3027	TACCACTTCATCCCCGACAT	60.195	20	CCGCAGGAAGATGTACCAGT	60.134	20	246	2782	3027	CATCTACCACTTCATCCCCG	60.331	20	CCGCAGGAAGATGTACCAGT	60.134	20	250	2778	3027
Unigene0002948	1	p3	(GAG)5	15	2808	2822	CACCACTTCATCCCTGACCT	59.962	20	CGAAGAAGAGGTTGTAGGCG	60.008	20	226	2741	2966	ACCACTTCATCCCTGACCTG	59.962	20	CGAAGAAGAGGTTGTAGGCG	60.008	20	225	2742	2966	GCTCTCTGATGTGGAGGAGG	59.945	20	CGAAGAAGAGGTTGTAGGCG	60.008	20	185	2782	2966
Unigene0002949	2	p3	(CAG)5	15	821	835	ACAAAGATGGGGAACGAGTG	59.966	20	GACCATGGAGGAGATGGAGA	60.008	20	218	687	904	CACAAAGATGGGGAACGAGT	59.966	20	GACCATGGAGGAGATGGAGA	60.008	20	219	686	904	ACAAAGATGGGGAACGAGTG	59.966	20	GCAGTAGCAGAAGGGTCCTG	60.012	20	196	687	882
Unigene0002949	1	p3	(GAA)5	15	665	679	CACCTGTGCATGACATTTCC	59.967	20	CACTCGTTCCCCATCTTTGT	59.966	20	152	555	706	CACCTGTGCATGACATTTCC	59.967	20	ACTCGTTCCCCATCTTTGTG	59.966	20	151	555	705	CACCTGTGCATGACATTTCC	59.967	20	TCTTTCACTCGTTCCCCATC	60.05	20	157	555	711
Unigene0002950	1	c	(CTC)5tttgatatgaactgcaagttctcctgacacacacttcttatcctcctcctct(TCC)7	88	2235	2322	ACAGCAGGCTCATGCTTTCT	60.164	20	CCTGGCATATTCGGCTTAAA	60.054	20	163	2205	2367	ATTGTGAAGGAAACCCCTCC	60.169	20	CCTGGCATATTCGGCTTAAA	60.054	20	216	2152	2367	GGATTGTGAAGGAAACCCCT	60.169	20	CCTGGCATATTCGGCTTAAA	60.054	20	218	2150	2367
Unigene0002951	3	p3	(GAG)7	21	3171	3191	AGCTGAACAATCCCCATCAC	59.934	20	TCTGCCTGCTCTAAAGGCTC	59.859	20	274	3021	3294	ACAGCTGAACAATCCCCATC	59.934	20	TCTGCCTGCTCTAAAGGCTC	59.859	20	276	3019	3294	AGACCACGGAGGCTCTTACA	59.867	20	CTCACCCTCTGCTTCCTCTG	60.127	20	251	3123	3373
Unigene0002951	1	p2	(GT)6	12	22	33	GTGCGTGTGTGTGTGCGT	61.571	18	TATGCGGTATGTGCACGTTT	60.021	20	224	1	224	GTGCGTGTGTGTGTGCGT	61.571	18	GGAGAACGTGTTCCTGCATT	60.119	20	249	1	249	GTGCGTGTGTGTGTGCGT	61.571	18	ACAAACCTCCAGGAGCTGAA	59.844	20	120	1	120
Unigene0002951	2	p2	(CT)11	22	1693	1714	TGCCTTTAAGATGGGCATTC	60.038	20	CAAGGAGAAGAACTGCAGGG	59.982	20	130	1626	1755	TAAGATGGGCATTCTTTGGC	60.038	20	CAAGGAGAAGAACTGCAGGG	59.982	20	124	1632	1755	TGCCTTTAAGATGGGCATTC	60.038	20	CCTCATCCTCATCCCCTACA	59.879	20	169	1626	1794
Unigene0002952	1	c	(AGG)5aa(GAG)5	32	279	310	CAGACCATCGATGAAGCAGA	59.942	20	GAGCTGTCCAGGATGGAGTC	59.799	20	278	190	467	CAGACCATCGATGAAGCAGA	59.942	20	CTCGTCTCGGTCGTAGCTCT	59.769	20	246	190	435	GAGGACGACTTCATCACCGT	60.12	20	CTCGTCTCGGTCGTAGCTCT	59.769	20	270	166	435
Unigene0002953	1	p2	(TG)9	18	63	80	ACGATGCCTAATTCTGGAGC	59.297	20	ATACGATCGCCATTCACACA	59.955	20	125	28	152	ACGATGCCTAATTCTGGAGC	59.297	20	CATACGATCGCCATTCACAC	59.955	20	126	28	153	ACGATGCCTAATTCTGGAGC	59.297	20	ATCGCCATTCACACACTGAA	60.12	20	120	28	147
Unigene0002962	2	c*	(CGCA)4(CA)8*	30	238	267	GGAATTGATGCTTTGGAGGA	60.014	20	AGCCCATTTTCCAGCTTTTT	60.075	20	252	115	366	GGAATTGATGCTTTGGAGGA	60.014	20	AAGCCCATTTTCCAGCTTTT	60.075	20	253	115	367	GGAATTGATGCTTTGGAGGA	60.014	20	AAAGCCCATTTTCCAGCTTT	60.075	20	254	115	368
Unigene0002963	3	p3	(TTA)5	15	5149	5163	CGACTTTCTCCTTCACCAGG	59.837	20	GAGCCAGATGAAGCAAGTCC	59.957	20	189	5064	5252	CGACTTTCTCCTTCACCAGG	59.837	20	AGCAAGTCCAGTTTCCCAGA	59.844	20	178	5064	5241	CGACTTTCTCCTTCACCAGG	59.837	20	GAAGCAAGTCCAGTTTCCCA	60.232	20	180	5064	5243
Unigene0002963	2	p2	(AC)6	12	4456	4467	CGTGAGCAATAAATGCATGG	60.096	20	GCATCTTCAGAGCAGCATCA	60.257	20	221	4420	4640	AGCAGTGACGTTGAGTCGTG	60.096	20	GCATCTTCAGAGCAGCATCA	60.257	20	237	4404	4640	CGTGAGCAATAAATGCATGG	60.096	20	AATGCAGCATCTTCAGAGCA	59.704	20	227	4420	4646
Unigene0002963	1	p3	(CTG)6	18	507	524	GCTAGCCCTTTTCATTGCAG	59.982	20	GGCACCAAACACAATGACAG	60.008	20	197	453	649	TTTCATTGCAGTTCTTCCCC	60.051	20	GGCACCAAACACAATGACAG	60.008	20	188	462	649	GCTAGCCCTTTTCATTGCAG	59.982	20	ACAGCTCCAGAAACACCCAC	60.159	20	181	453	633
Unigene0002967	1	p4	(GTTA)4	16	169	184	CACGATGAGTGGATGACGAC	60.121	20	GTTGAGACCTCGCACACCTT	60.307	20	119	130	248	CACGATGAGTGGATGACGAC	60.121	20	CTCGCACACCTTTCTGAGTG	59.616	20	111	130	240	CACGATGAGTGGATGACGAC	60.121	20	AGACCTCGCACACCTTTCTG	60.444	20	115	130	244
Unigene0002972	1	p2	(GT)7	14	2648	2661	GTCAGCTGCCCTCACTTCTC	60.143	20	GCTTTGACAGCGGTTTGTTT	60.292	20	125	2586	2710	TGCAGTCATCCTGTGCTCTC	60.146	20	GCTTTGACAGCGGTTTGTTT	60.292	20	250	2461	2710	TTTCAGGCGGTCTTCAGTTT	59.853	20	GCTTTGACAGCGGTTTGTTT	60.292	20	188	2523	2710
Unigene0002977	2	p2	(GT)6	12	1553	1564	AAGGATGCGATGGCTGATAC	60.066	20	AGACACACGCACATGTCCAC	60.672	20	258	1367	1624	GTATGAAGGATGCGATGGCT	60.066	20	AGACACACGCACATGTCCAC	60.672	20	263	1362	1624	AAGGATGCGATGGCTGATAC	60.066	20	GACACACGCACATGTCCAC	59.541	19	257	1367	1623
Unigene0002977	1	p2	(TG)12	24	561	584	GAAATGTGGAGGAGAGAGCG	59.95	20	AATTCAGGGAATCATTGGCA	60.274	20	174	459	632	AGAAGGAAATGACAGTGGCG	60.255	20	AATTCAGGGAATCATTGGCA	60.274	20	254	379	632	CGAAACAACAGAGCCAGGTT	60.291	20	AATTCAGGGAATCATTGGCA	60.274	20	231	402	632
Unigene0002977	4	p3	(GTC)5	15	4690	4704	GCACACGTCTTCTTTGGACA	59.88	20	GGGATATAAACATGTGGGCG	60.038	20	220	4642	4861	GCACACGTCTTCTTTGGACA	59.88	20	CGGGATATAAACATGTGGGC	60.038	20	221	4642	4862	TGCAGGTGAAGTCTGTGGTC	59.872	20	GGGATATAAACATGTGGGCG	60.038	20	240	4622	4861
Unigene0002977	3	p3	(GAG)9	27	2393	2419	GTGGACGTAGACGTGGGACT	60.033	20	TTAGCACCACTCCCTCAACC	60.111	20	238	2236	2473	GTGGACGTAGACGTGGGACT	60.033	20	AGCACAACAGCAGCTAGCAC	59.42	20	263	2236	2498	GTGGACGTAGACGTGGGACT	60.033	20	TGTTAGCACCACTCCCTCAA	59.288	20	240	2236	2475
Unigene0002989	1	p4	(TATG)4	16	1995	2010	GACGAGCAGTCAAGTGGTCA	60.03	20	AATGCAGTTTCAGGACCAGG	60.111	20	235	1823	2057	CACAAACGCTATGGAGACGA	59.864	20	TGCATGCAAAGTGGACTCTC	59.992	20	270	1808	2077	TCACAAACGCTATGGAGACG	59.864	20	TGCATGCAAAGTGGACTCTC	59.992	20	271	1807	2077
Unigene0002997	1	p3	(ACG)6	18	395	412	CAAACGTTCTGGAAGAACCC	59.569	20	TGGAGCTCAGCAGGAACTCT	60.284	20	272	303	574	CAAACGTTCTGGAAGAACCC	59.569	20	GGAGCTCAGCAGGAACTCTG	60.284	20	271	303	573	CAAACGTTCTGGAAGAACCC	59.569	20	AGTTGAGCTTGTCCCTCTGC	59.604	20	226	303	528
Unigene0003002	1	p3	(TCC)8	24	1998	2021	CACATCCTCCTCCTCCTCAA	60.191	20	TCCTCTGGCCAAGAAAAGAA	59.926	20	226	1927	2152	GTCCTTCGTCCTCCTCTTCC	60.194	20	TCCTCTGGCCAAGAAAAGAA	59.926	20	182	1971	2152	CCTCCTCCTCCTCAACCTCT	59.801	20	TCCTCTGGCCAAGAAAAGAA	59.926	20	221	1932	2152
Unigene0003015	1	p2	(AG)10	20	1007	1026	TCATGACAACAACTCGCCTC	59.837	20	CGCTCCTCATATCGTCCTGT	60.24	20	272	939	1210	TCATGACAACAACTCGCCTC	59.837	20	ACGCTCCTCATATCGTCCTG	60.24	20	273	939	1211	GCTTCATGGCGTAACCTGAT	60.103	20	TTTTTACCCACCGCTCAGAT	59.569	20	210	891	1100
Unigene0003019	1	p2	(CA)6	12	178	189	CAAGGCATATGAACACGCAC	60.142	20	GCGAGCTAGTGTTCCACCTC	60.02	20	211	150	360	CAAGGCATATGAACACGCAC	60.142	20	AATGGCTGCGAGCTAGTGTT	60.044	20	218	150	367	CAGTGGCACACATGAACACA	60.209	20	GCGAGCTAGTGTTCCACCTC	60.02	20	273	88	360
Unigene0003044	1	p2	(AC)7	14	147	160	TTGTAGATCCTTTGGTCCCG	59.926	20	CAGAGCAACAACAGCTTGGA	60.175	20	245	16	260	CCTTTGGTCCCGTCACTAGA	60.103	20	CAGAGCAACAACAGCTTGGA	60.175	20	237	24	260	CCTTTGGTCCCGTCACTAGA	60.103	20	CACACATGAACCAAGGATGG	59.806	20	193	24	216
Unigene0003048	1	p5	(TCCTC)6	30	1296	1325	GAGCCCCTTCAAATGAAAAA	59.135	20	AAAAATATGCCCCGTGTGAG	59.823	20	278	1203	1480	GAGCCCCTTCAAATGAAAAA	59.135	20	AAATATGCCCCGTGTGAGTC	59.82	20	276	1203	1478	GAGCCCCTTCAAATGAAAAA	59.135	20	CAGACAGAGGTTCCACACCA	59.705	20	242	1203	1444
Unigene0003053	1	p2	(TA)8	16	618	633	AGGCAAAAAGAACAAAGGGC	60.593	20	TTGCAACTTGCTTGCTGATT	59.614	20	105	552	656	AGGCAAAAAGAACAAAGGGC	60.593	20	AGCAACGTAGGATGGCTGAG	60.419	20	217	552	768	GCAAAAAGAACAAAGGGCAT	59.205	20	TTGCAACTTGCTTGCTGATT	59.614	20	103	554	656
Unigene0003059	1	p2	(TA)6	12	156	167	GCAAGAATGAATCCACCAGC	60.613	20	GCGTTTGTTTGGGTCTCACT	60.156	20	169	42	210	AAAAACAGAAAGCGTTTGGG	59.244	20	GCGTTTGTTTGGGTCTCACT	60.156	20	138	73	210	GGCTTTCATAAGGCAAAAGC	58.969	20	GCGTTTGTTTGGGTCTCACT	60.156	20	187	24	210
Unigene0003071	1	p3	(GAG)6	18	1554	1571	CAAACAGCTCCAGTGTGGAA	59.873	20	GATGGGCATGATGAAGAGGT	59.893	20	164	1479	1642	TTCCAAACAGCTCCAGTGTG	59.873	20	GATGGGCATGATGAAGAGGT	59.893	20	167	1476	1642	GTGGAGGACAGTGAGAAGGC	59.841	20	GATGGGCATGATGAAGAGGT	59.893	20	219	1424	1642
Unigene0003082	4	p2	(TG)6	12	10333	10344	AAAGGAATGACGCCACTGTC	60.119	20	CCTGGCCTTGAAACACCTTA	60.103	20	230	10204	10433	AAAGGAATGACGCCACTGTC	60.119	20	ACTGCACCACAAACATCAGC	59.758	20	193	10204	10396	AAAGGAATGACGCCACTGTC	60.119	20	TGGCCTTGAAACACCTTAGC	60.249	20	228	10204	10431
Unigene0003082	3	p3	(CTC)5	15	2601	2615	CGGTGTCCGCTGGTATCTAT	59.978	20	AAGAGAGAGGGAGTGGGAGC	59.952	20	280	2396	2675	CTTCTTCCTCTGCAGCGACT	59.891	20	ATCCTCATCTTCATCACGCC	60.042	20	259	2543	2801	CTTCTTCCTCTGCAGCGACT	59.891	20	AAGAGAGAGGGAGTGGGAGC	59.952	20	133	2543	2675
Unigene0003082	1	p2	(CA)6	12	754	765	GAACCAATGCTGGCTCGTAT	60.103	20	TGTCACGTTCCAGCTTTCTG	60.025	20	207	607	813	GCGTCTCCAGGGATAAGTCA	60.218	20	TGTCACGTTCCAGCTTTCTG	60.025	20	166	648	813	TGCGTCTCCAGGGATAAGTC	60.218	20	TGTCACGTTCCAGCTTTCTG	60.025	20	167	647	813
Unigene0003082	2	p3	(CTT)5	15	2115	2129	TGACATCCAAACTTGGTGGA	59.935	20	TCTCCTCATCGTCGTCCTCT	59.945	20	249	1978	2226	TGACATCCAAACTTGGTGGA	59.935	20	AAGCATCAGGGAGCAGAGAA	60.096	20	229	1978	2206	TGACATCCAAACTTGGTGGA	59.935	20	CAGAGAAGGAGTCGCAGCTT	59.891	20	216	1978	2193
Unigene0003086	1	p4	(CGTC)4	16	1332	1347	GACTGCATGTCAGGAGCAGA	60.146	20	CGTGTGCGTCAAGCTCTAAA	60.195	20	184	1285	1468	GAGGATGAGGAGTATGGCGA	60.181	20	CGTGTGCGTCAAGCTCTAAA	60.195	20	251	1218	1468	GGATGAGGAGTATGGCGAAG	59.653	20	CGTGTGCGTCAAGCTCTAAA	60.195	20	249	1220	1468
Unigene0003088	1	p4	(AAGG)4	16	228	243	GGTCGCTTTGCCATATTTGT	59.967	20	CAGCATGTAAGCGGATCAAA	59.833	20	216	60	275	GGTCGCTTTGCCATATTTGT	59.967	20	CTGGATTGTTTGCAAGGACC	60.495	20	275	60	334	GGTCGCTTTGCCATATTTGT	59.967	20	ACAGCATGTAAGCGGATCAA	59.301	20	217	60	276
Unigene0003096	1	p3	(TCA)8	24	2453	2476	CACTGTCACTTGAGCTGGGA	60.022	20	TTCGAACACATGTTGCCAAT	59.972	20	222	2351	2572	TCACTGTCACTTGAGCTGGG	60.022	20	TTCGAACACATGTTGCCAAT	59.972	20	223	2350	2572	AGTCGTTCCTGGGATTGATG	59.927	20	TTCGAACACATGTTGCCAAT	59.972	20	164	2409	2572
Unigene0003099	3	p3	(TCA)7	21	4521	4541	AGGCCACTGCTCATCTGACT	60.017	20	AACAACCACAACAAGGGAGC	60.012	20	200	4430	4629	AGGCCACTGCTCATCTGACT	60.017	20	TTTCCGTTTATCTGGATGCC	59.901	20	265	4430	4694	TCAACCATTAGCCCCTCATC	59.894	20	AACAACCACAACAAGGGAGC	60.012	20	272	4358	4629
Unigene0003099	1	p2	(CA)7	14	1740	1753	CATACCGAAAGAAGCCGTGT	60.132	20	GCTTCTGCTCAGGTTGATCC	59.957	20	185	1672	1856	ACATACCGAAAGAAGCCGTG	60.132	20	GCTTCTGCTCAGGTTGATCC	59.957	20	186	1671	1856	TGTGGTGAACCAGCCACTTA	60.152	20	GCTTCTGCTCAGGTTGATCC	59.957	20	260	1597	1856
Unigene0003099	2	c	(GT)7atgtgtgtgtactgta(TG)6	42	1988	2029	GGATCAACCTGAGCAGAAGC	59.957	20	CGAGGATGTGACACGCTTTA	59.864	20	263	1837	2099	GGATCAACCTGAGCAGAAGC	59.957	20	AGTGACGAGGATGTGACACG	59.738	20	268	1837	2104	GGATCAACCTGAGCAGAAGC	59.957	20	GAAAGTGGTGGCTGTGATGA	59.682	20	226	1837	2062
Unigene0003099	4	p3	(GAG)8	24	4926	4949	TCCACCATGTCGTAGTCCAA	59.96	20	CCAGACAGACGTGGACGAGT	61.355	20	242	4841	5082	TCCACCATGTCGTAGTCCAA	59.96	20	CCAGACAGACGTGGACGAG	60.461	19	242	4841	5082	TCCACCATGTCGTAGTCCAA	59.96	20	GACAGACGTGGACGAGTGC	60.482	19	239	4841	5079
Unigene0003103	1	p3	(GGA)6	18	1375	1392	TCACTTCCTGCTCCTCACCT	59.986	20	ACGGAAGGAACAAGAGGGTT	59.972	20	243	1174	1416	CTCACTTCCTGCTCCTCACC	59.986	20	ACGGAAGGAACAAGAGGGTT	59.972	20	244	1173	1416	CTTCCTGCTCCTCACCTTTG	59.982	20	ACGGAAGGAACAAGAGGGTT	59.972	20	240	1177	1416
Unigene0003110	1	p3	(TGC)5	15	5227	5241	ACTGACTCTGCTGAGACGCA	59.922	20	CCACATGCACCATCTCTCAC	60.121	20	197	5074	5270	ACTGACTCTGCTGAGACGCA	59.922	20	TCCTTTCTGAGCCCGATATG	60.17	20	234	5074	5307	ACTGACTCTGCTGAGACGCA	59.922	20	ACTCCTTCCTTTCTGAGCCC	59.817	20	240	5074	5313
Unigene0003120	1	p3	(TGT)5	15	607	621	CAGGGCTGGAGGTGTTTTTA	60.103	20	GACGGGTCTGGTGGTATTTG	60.232	20	132	522	653	CAGGGCTGGAGGTGTTTTTA	60.103	20	GGGTCTGGTGGTATTTGTGC	60.24	20	129	522	650	ATTCATCTGCGCCTCCTAAA	59.807	20	GACGGGTCTGGTGGTATTTG	60.232	20	219	435	653
Unigene0003125	1	p3	(GAT)5	15	2705	2719	TTTGAAGGTTCACACGACCA	60.128	20	CTGTGAGCTGATACGGACGA	60.008	20	161	2640	2800	TTTGAAGGTTCACACGACCA	60.128	20	TCTGTGAGCTGATACGGACG	60.008	20	162	2640	2801	TTTGAAGGTTCACACGACCA	60.128	20	GCGTCACTGTCCTCATCTCA	59.988	20	124	2640	2763
Unigene0003132	2	p2	(TG)9	18	1376	1393	CAGCATGTAAACACATCCGC	60.142	20	CTGTATCGGAGGACAGCCAT	60.096	20	148	1303	1450	CGCCTTCTTTTTCCCTTTCT	59.829	20	CTGTATCGGAGGACAGCCAT	60.096	20	131	1320	1450	CAGCATGTAAACACATCCGC	60.142	20	TCTTGGACACACAATCGAGC	59.837	20	190	1303	1492
Unigene0003132	1	p2	(TC)11	22	499	520	GCTGTTTGTTCCGTTGTCCT	60.156	20	TTTCTGTGCATCCAGTGAGC	59.992	20	202	444	645	GCTGTTTGTTCCGTTGTCCT	60.156	20	CAGCAGGTGTTTCTGTGCAT	59.905	20	211	444	654	GCTGTTTGTTCCGTTGTCCT	60.156	20	AATGAATGGGTCGAATGGAG	59.75	20	261	444	704
Unigene0003135	1	p3	(GCA)5	15	424	438	TGCAACAACTGCATCTCACA	60.029	20	GACTCATTTGCCTCCTTTGC	59.82	20	198	265	462	TGCAACAACTGCATCTCACA	60.029	20	TGACTCTGCTGCGACTCATT	59.733	20	210	265	474	GTTCAGCGCTACTGTTGCAG	59.812	20	GACTCATTTGCCTCCTTTGC	59.82	20	150	313	462
Unigene0003136	1	p3	(GCA)5	15	424	438	AGGGAAGCGACAAAAGTTCA	59.853	20	CGCCTCTTTGGTTTTAGCTG	60.011	20	209	366	574	GTTCAGCGCTACTGTTGCAG	59.812	20	CGCCTCTTTGGTTTTAGCTG	60.011	20	262	313	574	TGCAACAACTGCATCTCACA	60.029	20	GACTCATTTGCCTCCTTTGC	59.82	20	198	265	462
Unigene0003139	3	p2	(GT)15	30	1080	1109	AAAATCAATGCCCCACTCAG	59.933	20	TGCTCAGTGCACCACATACA	59.894	20	188	1013	1200	AAAATCAATGCCCCACTCAG	59.933	20	ACCTATTTTGCTGCGACACC	60.14	20	266	1013	1278	TGAGCGTGAGCGTTTAGAGA	59.888	20	TGCTCAGTGCACCACATACA	59.894	20	280	921	1200
Unigene0003139	1	c	(CA)7aacacacaaacacgccacgaacaacctctaaatacaaatatcatcctcattcttacataaatgcctgcacagtgtaaaa(AC)9	111	230	340	AGGCCAGGTCAAATGTTACG	59.993	20	CCACACGGTTCTTTTCCACT	60.005	20	265	154	418	GAAGAACACGAGTGTGCGAA	60.032	20	CCACACGGTTCTTTTCCACT	60.005	20	232	187	418	CAAATGTTACGTGTGGGACG	59.881	20	CCACACGGTTCTTTTCCACT	60.005	20	256	163	418
Unigene0003139	2	p2	(AT)7	14	872	885	CAAACTGTTGCATTTCCTGC	59.322	20	CTGAGTGGGGCATTGATTTT	59.933	20	187	846	1032	CAAACTGTTGCATTTCCTGC	59.322	20	AGGCCAGGTGTACACACACA	60.072	20	274	846	1119	CAAACTGTTGCATTTCCTGC	59.322	20	GGCCAGGTGTACACACACAC	59.922	20	273	846	1118
Unigene0003140	2	p2	(GT)6	12	1455	1466	CTCGGCATCACCATTAACCT	59.955	20	GCATACATACACGCCAATGC	59.99	20	114	1396	1509	TTATGGTGCCTCCAGGTTTC	59.933	20	GCATACATACACGCCAATGC	59.99	20	192	1318	1509	TTATTCACTCGGCATCACCA	60.073	20	GCATACATACACGCCAATGC	59.99	20	121	1389	1509
Unigene0003140	1	p2	(TG)16	32	573	604	GTTCGGTGGCAGGGTATAAA	59.823	20	ATGCTTCCTACTGCCCTGTG	60.277	20	194	463	656	GTTCGGTGGCAGGGTATAAA	59.823	20	CATGCTTCCTACTGCCCTGT	60.277	20	195	463	657	GTTCGGTGGCAGGGTATAAA	59.823	20	ACAGTCGAGCGTCTCTGCTT	60.352	20	249	463	711
Unigene0003154	1	p3	(CGG)6	18	202	219	GGAGAACCTGAAGGTGGACA	60.088	20	CTGAGCACCAGCTTCTCCAT	60.555	20	192	139	330	CTGATCCACATCCAGCAGAA	59.787	20	CTGAGCACCAGCTTCTCCAT	60.555	20	269	62	330	CCTGAAGGTGGACAAAGAGG	59.691	20	CTGAGCACCAGCTTCTCCAT	60.555	20	186	145	330
Unigene0003192	1	p2	(AC)9	18	154	171	AAAACGACAGCGTTACCTGG	60.168	20	GAGTTGGGTGAGTGATGGCT	60.12	20	227	26	252	AAAACGACAGCGTTACCTGG	60.168	20	TGCTGCATGGGATTCTACTG	59.823	20	246	26	271	AAAACGACAGCGTTACCTGG	60.168	20	GAGCTGCAGATGGGATTTTC	59.78	20	192	26	217
Unigene0003192	2	p3	(TCC)5	15	372	386	AGCCATCACTCACCCAACTC	60.12	20	GGGACTCCAGGCTGTGATAG	59.679	20	265	233	497	GAGCCATCACTCACCCAACT	60.12	20	GGGACTCCAGGCTGTGATAG	59.679	20	266	232	497	AAGCAAACAGCGCCACTAAC	60.449	20	ATAATGGCGAATGGGACTGA	60.296	20	219	304	522
Unigene0003219	1	p2	(AG)6	12	802	813	AGGGCAAATGGGTAAAGGTC	60.187	20	AAGCCTCCATGTCTCTGACG	60.408	20	264	657	920	AACGCTGGAAGAAAATGCAC	60.257	20	AAGCCTCCATGTCTCTGACG	60.408	20	214	707	920	AAGGGCAAATGGGTAAAGGT	59.704	20	AAGCCTCCATGTCTCTGACG	60.408	20	265	656	920
Unigene0003231	1	p3	(GAG)5	15	784	798	AGGTCGTCCACAAGCTCAAT	59.727	20	AGTTTCCACGTCCTGTCCTG	60.151	20	274	710	983	TTGAATGGCTGAAGCAGATG	59.948	20	TACCTGTCGAAGTCCAGGGT	59.574	20	172	682	853	TTGAATGGCTGAAGCAGATG	59.948	20	GTACCTGTCGAAGTCCAGGG	59.574	20	173	682	854
Unigene0003232	1	p3	(GAG)5	15	270	284	AGGTCGTCCACAAGCTCAAT	59.727	20	AGTTTCCACGTCCTGTCCTG	60.151	20	274	196	469	TTGAATGGCTGAAGCAGATG	59.948	20	TACCTGTCGAAGTCCAGGGT	59.574	20	172	168	339	TTGAATGGCTGAAGCAGATG	59.948	20	GTACCTGTCGAAGTCCAGGG	59.574	20	173	168	340
Unigene0003242	1	c	(GA)6cgcgtgcagacgtggaggataaaacaacat(AC)10	62	906	967	TTCTACACGGTCATCAGCCA	60.263	20	ACCTACGTGTGTGTGCGTGT	60.145	20	253	742	994	CATCAGCCACTACAGCATGG	60.287	20	ACCTACGTGTGTGTGCGTGT	60.145	20	242	753	994	GGTCATCAGCCACTACAGCA	59.862	20	ATCCACCTACGTGTGTGTGC	59.472	20	249	750	998
Unigene0003243	1	c	(CA)8cgcacgcacacgcacgcacatgcacgcacacgcacgcactcctgcacacacaaacacactctcccacacatgcgctctcacactctcc(CA)8	120	35	154	CACATGCGCTCTCACACTCT	60.211	20	GTGTGTTTGTGTGTGCAGGA	59.154	20	201	12	212	CACATGCGCTCTCACACTCT	60.211	20	AGTGTGTTTGTGTGTGCAGGA	60.259	21	202	12	213	CACACATGCGCTCTCACACT	61.127	20	GTGTGTTTGTGTGTGCAGGA	59.154	20	203	10	212
Unigene0003245	1	p2	(GC)7	14	199	212	TTGATCAAAGCGTGAAGTGC	59.995	20	GGAGCGAGGGATCACAATAA	60.036	20	230	159	388	TTGATCAAAGCGTGAAGTGC	59.995	20	CACGCAAGCTGACTGATTGT	60.056	20	150	159	308	TTGATCAAAGCGTGAAGTGC	59.995	20	CACACGCAAGCTGACTGATT	60.056	20	152	159	310
Unigene0003246	1	c	(AGG)5tggacagcgggtcggagagcggggagatggaggccgggctccagatggacacgggcgcggcgct(GCC)6	97	576	672	GGTGTAGGTCATGGGGTAGG	59.137	20	CAAAACAAGAGCGTCAGCAG	59.781	20	255	543	797	GGGTGTAGGTCATGGGGTAG	59.137	20	CAAAACAAGAGCGTCAGCAG	59.781	20	256	542	797	GGTGTAGGTCATGGGGTAGG	59.137	20	GTGCAAAACAAGAGCGTCAG	59.64	20	258	543	800
Unigene0003267	1	c	(CA)6aaaagacactggacccttctggaaataacacctactctttcagtctgtggagctgagagc(ATGG)4(ATGA)4	104	359	462	CCACTTTGAACAAACACCCA	59.435	20	TGAATCATGTCCACCACCAG	60.378	20	196	319	514	CCACTTTGAACAAACACCCA	59.435	20	ATGAATCATGTCCACCACCA	59.611	20	197	319	515	CCACTTTGAACAAACACCCA	59.435	20	GGCAGCATCCACCAGTAAAG	60.657	20	174	319	492
Unigene0003269	1	p3	(GAA)7	21	176	196	AGAAAGAGAAAGCCGAGCCT	59.735	20	TGACAAATCTCCCCTCGAAC	60.05	20	260	89	348	GAGCCTGCTACCGAAAGAGA	59.717	20	TGACAAATCTCCCCTCGAAC	60.05	20	246	103	348	AGAAAGAGAAAGCCGAGCCT	59.735	20	CTGACAAATCTCCCCTCGAA	60.187	20	261	89	349
Unigene0003279	1	p2	(AT)6	12	171	182	TGCACAATCAACCAAAAGACA	60.142	21	CCATTGCAAAAAGTGGGAAT	59.801	20	243	103	345	TGCACAATCAACCAAAAGACA	60.142	21	ATTGGATTCATCACTTGCCC	59.756	20	176	103	278	TTGCTCATTTTGGAGGTCTG	58.847	20	ATTGGATTCATCACTTGCCC	59.756	20	256	23	278
Unigene0003286	1	p2	(CT)6	12	421	432	AAGGGAAAATTCTGGCGTTT	59.945	20	TTGATTACCTCACTGTGGCG	59.716	20	256	251	506	AAGGGAAAATTCTGGCGTTT	59.945	20	TCTCAGCCTGCATCTTACCC	60.362	20	228	251	478	AAGGGAAAATTCTGGCGTTT	59.945	20	TGGCGTCAGTATTTCTCAGC	59.028	20	241	251	491
Unigene0003297	1	p2	(GA)6	12	492	503	GCCAGGCAAAACTCTCTTTG	59.993	20	CTCTGTCGTTCCTGCTTCGT	60.589	20	274	313	586	GCCAGGCAAAACTCTCTTTG	59.993	20	CCTGCCCGTCTGTACTTCTG	60.843	20	235	313	547	GCCAGGCAAAACTCTCTTTG	59.993	20	TGCCCGTCTGTACTTCTGTCT	59.922	21	233	313	545
Unigene0003303	1	p4	(AAGT)5	20	483	502	CATGAACGATGACCATCAGC	60.08	20	TTGAGGCTGTCACGATTCAG	59.984	20	247	358	604	CATGAACGATGACCATCAGC	60.08	20	ACGATTCAGCATCAGGTTCC	60.081	20	236	358	593	AGGAAAGGCAGAGTCCATGA	59.803	20	TTGAGGCTGTCACGATTCAG	59.984	20	274	331	604
Unigene0003304	1	p4	(AAGT)5	20	483	502	CATGAACGATGACCATCAGC	60.08	20	TTGAGGCTGTCACGATTCAG	59.984	20	247	358	604	CATGAACGATGACCATCAGC	60.08	20	ACGATTCAGCATCAGGTTCC	60.081	20	236	358	593	AGGAAAGGCAGAGTCCATGA	59.803	20	TTGAGGCTGTCACGATTCAG	59.984	20	274	331	604
Unigene0003305	1	p3	(TCC)7	21	916	936	CTCTTCTCGTCAGCCAGCTT	59.891	20	CAGCACCGCAGAACAGAGTA	60.199	20	270	849	1118	CTTCTCGTCAGCCAGCTTCT	59.891	20	CAGCACCGCAGAACAGAGTA	60.199	20	268	851	1118	GTCAGCCAGCTTCTCGAGTT	59.751	20	CAGCCTGGACAGAAGAGGAG	60.127	20	146	857	1002
Unigene0003310	1	p4	(TGTC)4	16	245	260	GGACCAATCAGCGAGACAAT	60.081	20	TTCACAATTGGCCAAACCTC	60.874	20	243	70	312	TACAAACGCCAACACAGAGC	59.911	20	TTCACAATTGGCCAAACCTC	60.874	20	275	38	312	CAAATAAAGCTCGGCTGCTC	60.117	20	TTCACAATTGGCCAAACCTC	60.874	20	118	195	312
Unigene0003313	1	p3	(GAG)5	15	252	266	AGGACGACGACCACCTACAC	60.033	20	GGTTTTGGAGTAACAGGGCA	59.971	20	254	189	442	AGGACGACGACCACCTACAC	60.033	20	TTTTGGAGTAACAGGGCACC	59.971	20	252	189	440	CAGGAGGAGAGCTAGAGCGA	59.989	20	GACGGATCTTGAACCTCTGC	59.81	20	201	147	347
Unigene0003321	1	p3	(GCT)5	15	112	126	GCCTGCTCTCCTCCAACC	60.924	18	ATCTCGTGGAGGAACGACAC	60.12	20	148	14	161	GCCTGCTCTCCTCCAACC	60.924	18	ACACCTCTACTCCCGCTCCT	60.274	20	276	14	289	GCCTGCTCTCCTCCAACC	60.924	18	TCGTAGTGGAACTGCTCGAA	59.591	20	184	14	197
Unigene0003347	1	p2	(CA)11	22	413	434	CCTGTTCAGATGAAAGGGACA	60.096	21	TCATCTTTCCAGGCCGTTAT	59.528	20	187	363	549	CCTGTTCAGATGAAAGGGACA	60.096	21	GGCATCATTAGCTGGGATTC	59.491	20	239	363	601	GAAAGGGACACGCACACAC	60.154	19	TCATCTTTCCAGGCCGTTAT	59.528	20	176	374	549
Unigene0003363	1	p6	(GCTACA)4	24	266	289	AATGCTTCGCTCTCACAGGT	60.02	20	TCAAGCGAGCAACAGCTTTA	59.895	20	262	61	322	AGGAGAAAGCCATCCCATCT	60.037	20	TCAAGCGAGCAACAGCTTTA	59.895	20	155	168	322	CCCGTCCACCATAAACCTAA	59.679	20	TCAAGCGAGCAACAGCTTTA	59.895	20	230	93	322
Unigene0003378	1	p2	(TC)7	14	81	94	TATCGACATGGAGCCAACTG	59.673	20	TTGTCAGGCTTGAGTTTTCG	59.047	20	114	10	123	TATCGACATGGAGCCAACTG	59.673	20	CGTTCTGGTGTCTTTCCTCA	58.852	20	250	10	259	ATCGACATGGAGCCAACTGT	60.542	20	TTGTCAGGCTTGAGTTTTCG	59.047	20	113	11	123
Unigene0003421	1	p3	(GGT)6	18	1917	1934	ATCCACCATTTCCAGCTCCT	60.853	20	CAGCAACAGCTCCTACACCA	60.049	20	187	1778	1964	ATCCACCATTTCCAGCTCCT	60.853	20	GTCACGGTTCACATCGACAG	60.162	20	204	1778	1981	ATCCACCATTTCCAGCTCCT	60.853	20	CGACAGCAACAGCTCCTACA	60.199	20	190	1778	1967
Unigene0003454	1	p2	(CA)8	16	1251	1266	AAGAACTGAGGACGAGCAGC	59.751	20	ACCAGCAGCAGTGTAGGCTT	60.081	20	261	1031	1291	AAGAACTGAGGACGAGCAGC	59.751	20	CTCCATGATTACCAGCAGCA	59.823	20	271	1031	1301	AAGAACTGAGGACGAGCAGC	59.751	20	TCCATGATTACCAGCAGCAG	59.823	20	270	1031	1300
Unigene0003475	1	p3	(CAG)6	18	967	984	GCCTCCTTTGAAGTGTCTGC	59.997	20	ATCCCAGAATATCCATGCCA	60.118	20	271	822	1092	GGCCTCCTTTGAAGTGTCTG	59.844	20	ATCCCAGAATATCCATGCCA	60.118	20	272	821	1092	GGAGACTGGACTCACGGTTC	59.688	20	ATCCCAGAATATCCATGCCA	60.118	20	215	878	1092
Unigene0003494	1	p2	(TC)9	18	1249	1266	TGACTGCCATTGACTGCTTC	59.992	20	AAAAGGAGAGAGAGAGCGAGA	57.626	21	240	1051	1290	CAAGCAAAGAGCCACACTTG	59.634	20	AAAAGGAGAGAGAGAGCGAGA	57.626	21	270	1021	1290	CCACCTTCCTCAAGCAAAGA	60.366	20	AAAAGGAGAGAGAGAGCGAGA	57.626	21	280	1011	1290
Unigene0003530	2	p3	(GGA)5	15	863	877	ACACAGACCGAAACAGGGAC	60.009	20	GCGGCTTCTGTACTGGACTC	60.02	20	162	782	943	ACACAGACCGAAACAGGGAC	60.009	20	TGTCGCTCTCTGTCTGCACT	59.922	20	139	782	920	GAGTACAACAGCCCTGAGCC	59.874	20	GCGGCTTCTGTACTGGACTC	60.02	20	265	679	943
Unigene0003530	1	p3	(GAG)8	24	563	586	CCCAGTCAAACACACAGTCG	60.194	20	GGCTCAGGGCTGTTGTACTC	59.874	20	238	461	698	CCAGTCAAACACACAGTCGC	60.357	20	GGCTCAGGGCTGTTGTACTC	59.874	20	237	462	698	ACAGTCGCGAGGTCTAGAGG	59.622	20	GGCTCAGGGCTGTTGTACTC	59.874	20	225	474	698
Unigene0003531	1	p3	(ATC)5	15	117	131	ACTTGTTTTTGGGCCCATTT	60.573	20	AACCCTTCTGTGGCATTCAG	60.111	20	222	56	277	ACTTGTTTTTGGGCCCATTT	60.573	20	ATGGAAGGATGTTGACAGGG	59.779	20	105	56	160	ACTTGTTTTTGGGCCCATTT	60.573	20	CCGCAGCTGAATATGTGTGT	59.746	20	191	56	246
Unigene0003532	1	p3	(GAG)5	15	1524	1538	GAGAGGGAGGAGGAGGAGAC	59.345	20	CATCACCGAGGAGGACAGAG	60.818	20	189	1490	1678	GAGAGGGAGGAGGAGGAGAC	59.345	20	ACTGTGTGATCGACGAGCC	59.844	19	220	1490	1709	GAGAGGGAGGAGGAGGAGAC	59.345	20	CATCACCGAGGAGGACAGA	59.758	19	189	1490	1678
Unigene0003543	1	p4	(GAAA)4	16	190	205	TAACGGTTGTGTTGGTGAGG	59.46	20	AAATGTGTCCTGTCAGAATCTAATG	58.643	25	127	128	254	AGAGCTTGGAATAACGGCAC	59.34	20	AAATGTGTCCTGTCAGAATCTAATG	58.643	25	177	78	254	TAACGGTTGTGTTGGTGAGG	59.46	20	AAATGTGTCCTGTCAGAATCTAATGT	59.403	26	127	128	254
Unigene0003547	1	p3	(TCC)5	15	1699	1713	TGCCTATCCACCTCACCTTC	60.073	20	GTCATTTCCTGCCTTTTCCA	60.051	20	234	1641	1874	TGCCTATCCACCTCACCTTC	60.073	20	TTCCATCCCGGTACCTATCA	60.148	20	219	1641	1859	AATCCTCCTCCTCTTCTGCC	59.778	20	GTCATTTCCTGCCTTTTCCA	60.051	20	209	1666	1874
Unigene0003583	1	p3	(CTC)6	18	1195	1212	CCTTTTACCACACGGTTGCT	60.03	20	AGAGGAGAAGGTGGAGGAGG	59.801	20	275	1086	1360	CCTTTTACCACACGGTTGCT	60.03	20	GAAGCCGACTGGTATCCTGA	60.218	20	247	1086	1332	CCTTTTACCACACGGTTGCT	60.03	20	GCATGTGAGGTAGAGGAGGG	59.679	20	217	1086	1302
Unigene0003589	1	p2	(AT)7	14	970	983	GACATCTCTTCCCTCGGTCA	60.199	20	GAGGCGTTTACTGCAGAAGG	60.015	20	190	894	1083	TTGCGTTTCTTGTGGACATC	59.697	20	GAGGCGTTTACTGCAGAAGG	60.015	20	204	880	1083	GACATCTCTTCCCTCGGTCA	60.199	20	AAGGCAGCAGAGTTCCACAT	59.874	20	174	894	1067
Unigene0003622	1	p3	(AGC)5	15	625	639	CTGCACAAATGTGGATACCG	59.988	20	CAGTCAGGTTTTCCGGGTTA	59.964	20	196	495	690	CTGCACAAATGTGGATACCG	59.988	20	TGGTGGTCAGAGATGGAACA	60.088	20	221	495	715	CTGCACAAATGTGGATACCG	59.988	20	TGGAACATTCAGCAGTCAGG	59.831	20	208	495	702
Unigene0003624	1	p2	(GT)11	22	436	457	TTGCCAGGTTGGAGGTCTAC	60.111	20	ATAGACATGAAGACGGCGCT	59.866	20	195	297	491	GTTGCCAGGTTGGAGGTCTA	60.111	20	ATAGACATGAAGACGGCGCT	59.866	20	196	296	491	CCAGAGTCTCGTTCCCTACG	59.861	20	ATAGACATGAAGACGGCGCT	59.866	20	103	389	491
Unigene0003634	1	p6	(TCAGCT)4	24	450	473	ATCTCCTGTGGCTGTGGTTC	60.12	20	TTCCTGTTCCTTTGTTTGGG	59.942	20	244	351	594	ATCTCCTGTGGCTGTGGTTC	60.12	20	GTCGGTGTTTGTGTTTGTGG	59.897	20	225	351	575	ATCTCCTGTGGCTGTGGTTC	60.12	20	GGTCGGTGTTTGTGTTTGTG	59.897	20	226	351	576
Unigene0003653	1	p3	(GCC)6	18	151	168	GCATGGCTCTGCTGTAGTGA	60.168	20	GTTGTTCCGGACGCATATCT	59.962	20	267	103	369	GCATGGCTCTGCTGTAGTGA	60.168	20	AGTTGTTCCGGACGCATATC	59.962	20	268	103	370	CAAGCATGGCTCTGCTGTAG	59.764	20	AGTTGTTCCGGACGCATATC	59.962	20	271	100	370
Unigene0003655	1	p2	(TC)7	14	75	88	TGTCTTCCCTACACATTTGTTCC	60.268	23	TCTTTAGCCTCCAGATGCGT	59.978	20	104	45	148	TGTCTTCCCTACACATTTGTTCC	60.268	23	TTTCGCCAATGAATGACTGA	60.197	20	173	45	217	TGTCTTCCCTACACATTTGTTCC	60.268	23	TTTTCGCCAATGAATGACTG	59.664	20	174	45	218
Unigene0003657	1	p3	(AGG)5	15	560	574	TCATATCAGTCCTGGGAGGC	60.034	20	TTCTGGATCCCTCAGACTGG	60.191	20	267	354	620	AGCCTGAAGAACAAGCTGGA	60.134	20	TTCTGGATCCCTCAGACTGG	60.191	20	175	446	620	GCCTGAAGAACAAGCTGGAG	60.134	20	TTCTGGATCCCTCAGACTGG	60.191	20	174	447	620
Unigene0003661	1	p3	(AGC)6	18	1153	1170	AGGGGGAGAAACTCCACAGT	59.968	20	TACAGGGAGTTGTGGTGGTG	59.435	20	199	1036	1234	AGGGGGAGAAACTCCACAGT	59.968	20	TGTACAGGGAGTTGTGGTGG	59.435	20	201	1036	1236	AGGGGGAGAAACTCCACAGT	59.968	20	CTTCTTCCCGTCCAGGATCT	60.586	20	251	1036	1286
Unigene0003661	3	p2	(AT)6	12	4274	4285	GGAAAAACGTGAACTCGACC	59.574	20	TGCACAGGATGGATGAAAAA	60.049	20	238	4107	4344	GGAAAAACGTGAACTCGACC	59.574	20	TTGCACAGGATGGATGAAAA	60.049	20	239	4107	4345	GGAAAAACGTGAACTCGACC	59.574	20	CAGCATATTGCACAGGATGG	60.096	20	246	4107	4352
Unigene0003661	2	p2	(TC)16	32	2590	2621	TAAATGGATAGGTGGCGCTC	60.06	20	GGATGAAAAATCGGTGAGGA	59.871	20	268	2558	2825	TAAATGGATAGGTGGCGCTC	60.06	20	AAGTTTGCGTTGGAGTCCTG	60.291	20	156	2558	2713	TTAAATGGATAGGTGGCGCT	59.569	20	GGATGAAAAATCGGTGAGGA	59.871	20	269	2557	2825
Unigene0003663	2	c	(GCGGC)4(GCGGA)4	40	1493	1532	CTACACATGTCCGGCCACTA	59.591	20	AAAAGGGTCGTGTGTCCTTG	60.005	20	263	1404	1666	CTACACATGTCCGGCCACTA	59.591	20	AAGGGTCGTGTGTCCTTGTC	60.009	20	261	1404	1664	GACGCACATGTAAGAGACGC	59.476	20	AAAAGGGTCGTGTGTCCTTG	60.005	20	198	1469	1666
Unigene0003663	1	p2	(TG)10	20	452	471	GCCGAGAAGATCGACAGGTA	60.362	20	CTTGGGGCTTCAGTTCAGTC	59.844	20	178	372	549	GCCGAGAAGATCGACAGGTA	60.362	20	TTGGGGCTTCAGTTCAGTCT	59.844	20	177	372	548	GACACACACTCGCTGAGAGG	59.603	20	CTTGGGGCTTCAGTTCAGTC	59.844	20	276	274	549
Unigene0003691	1	p2	(TG)7	14	498	511	GTGTGGCGTTACCTCGATTT	60	20	ATGAGGAGGACGTCATCAGG	60.072	20	161	454	614	GTGTGGCGTTACCTCGATTT	60	20	AGGAATGAACAGGGCATGAG	60.073	20	137	454	590	TCAACACATCTGGGTTTCCA	59.935	20	ATGAGGAGGACGTCATCAGG	60.072	20	280	335	614
Unigene0003724	1	p2	(CA)11	22	50	71	GGGGGAGTCAAACACAGTGA	60.966	20	GCGTTTTTAGACTCATCGCC	59.851	20	111	7	117	TCAAACACAGTGACCCACAAA	60.033	21	GCGTTTTTAGACTCATCGCC	59.851	20	104	14	117	GGGGGAGTCAAACACAGTGA	60.966	20	AGGGTGGAGATTTGTGGATG	59.779	20	185	7	191
Unigene0003725	2	c	(CA)7cgcacgcacacacacgcg(CA)7	46	2484	2529	GACGTGTTCGCAGTTTCTCA	60.032	20	GAATCCAGCCTGTGTGTGTG	60.162	20	244	2309	2552	CAGACGGAGATTGAGAGGGA	60.34	20	GAATCCAGCCTGTGTGTGTG	60.162	20	141	2412	2552	TCCATGTTCACAGACGGAGA	60.246	20	GCTGCTCCAGTGGAAACATT	60.263	20	251	2402	2652
Unigene0003725	1	c	(GA)9cacttcagcaaagag(AC)7gcacccacgcacacg(CA)7	76	1605	1680	TGAAGGGATGAAACGGAGAC	60.05	20	GATAGCGGGAGACGTCTGAG	59.973	20	251	1519	1769	GTGATCTTTAGCCGACGGAG	59.836	20	GATAGCGGGAGACGTCTGAG	59.973	20	196	1574	1769	AGGACGTGATCTTTAGCCGA	59.836	20	GATAGCGGGAGACGTCTGAG	59.973	20	201	1569	1769
Unigene0003728	1	p2	(TC)7	14	195	208	GTTGCATTAATCCCTGAGGC	59.533	20	GCCCCAACTTGACCACATAC	60.24	20	209	106	314	CGTGTTGGCTAAAACAGTCG	59.386	20	GCCCCAACTTGACCACATAC	60.24	20	162	153	314	TGAGGCAATACAGGCTCCAT	60.624	20	GCCCCAACTTGACCACATAC	60.24	20	195	120	314
Unigene0003730	1	p2	(CA)7	14	304	317	ACATGGGAGGTAGTGGCAAG	59.989	20	TGGAAATGCTTCTGAACGTG	59.84	20	279	80	358	CGTCAGGAGGACTTTGCTTC	59.989	20	TGGAAATGCTTCTGAACGTG	59.84	20	130	229	358	ACATGGGAGGTAGTGGCAAG	59.989	20	TGTGTTTTTGTGCTTTCGGA	60.271	20	261	80	340
Unigene0003739	1	p4	(GCTA)6	24	694	717	AGCTGAAGAAGACGGGACAA	59.989	20	ATTCCGCACAGCGAGTTTAC	60.278	20	253	596	848	AAGCTGAAGAAGACGGGACA	59.989	20	ATTCCGCACAGCGAGTTTAC	60.278	20	254	595	848	AGCTGAAGAAGACGGGACAA	59.989	20	AAACGGAAACGAGCACTGAC	60.299	20	233	596	828
Unigene0003742	1	p3	(CTG)5	15	157	171	ATTTTACGCGGATTACGTGG	59.853	20	TGTCTGGAAGTGGCACCATA	60.112	20	167	59	225	ATTTTACGCGGATTACGTGG	59.853	20	GTGGCACCATACCAGGATCT	59.81	20	158	59	216	ATTTTACGCGGATTACGTGG	59.853	20	ATGTGCTCTGGGAGGTCTGT	59.713	20	280	59	338
Unigene0003742	2	p3	(CTC)5	15	744	758	GGACAGAGGCTCTACATCGC	59.981	20	CTGGAATGGAGAGGAAGCAG	59.943	20	156	710	865	GCGTGTTTGTCATGGTCATC	59.975	20	CTGGAATGGAGAGGAAGCAG	59.943	20	250	616	865	GACAGAGGCTCTACATCGCC	59.981	20	GAACCCCTTCCAAAGACCTC	59.912	20	122	711	832
Unigene0003745	1	p6	(GCTGGT)4	24	616	639	AATGAGGAACGCGAACTGTC	60.263	20	TTAACGCCATGAACTACCCC	59.823	20	254	412	665	GAATGAGGAACGCGAACTGT	60.263	20	TTAACGCCATGAACTACCCC	59.823	20	255	411	665	TACACTTTGGTGCCGTCTGA	60.301	20	TTAACGCCATGAACTACCCC	59.823	20	202	464	665
Unigene0003755	1	c	(CA)6cgaa(AC)6	28	30	57	CGCTGTGAGAGCCGTACACT	61.61	20	TAGCCGTAGCTGGTCGATCT	60	20	200	0	199	CGCTGTGAGAGCCGTACAC	60.633	19	TAGCCGTAGCTGGTCGATCT	60	20	200	0	199	CGCTGTGAGAGCCGTACACT	61.61	20	AAAGGGGCTTCCTATCGTGT	59.962	20	162	0	161
Unigene0003768	2	c	(CAG)8tagtagt(AGC)5	46	395	440	AGGGACAGTGAGGAGAGCAA	59.986	20	GAGGGGGTTCGTTCTAGTCC	59.935	20	247	362	608	AGGGACAGTGAGGAGAGCAA	59.986	20	CGTCTTCTCTGGCAGCTTCT	59.891	20	127	362	488	GTGTGGCTCTGAGGAAGAGG	59.986	20	CGTCTTCTCTGGCAGCTTCT	59.891	20	212	277	488
Unigene0003768	1	p3	(GAG)5	15	120	134	GCCTCTCAAAAGAGGCTGAA	59.694	20	CCTCTTCCTCAGAGCCACAC	59.986	20	222	75	296	GCCTCTCAAAAGAGGCTGAA	59.694	20	GTCACTGCCCTCTTCCTCAG	59.986	20	230	75	304	GCCTCTCAAAAGAGGCTGAA	59.694	20	TACCTGCGTGCTACTGGTTG	59.928	20	149	75	223
Unigene0003795	1	p2	(CT)7	14	1900	1913	TTGAGGTCGTGGATGTGTGT	60.005	20	GAGCTGTCAATCAAGCAGCA	60.296	20	122	1819	1940	TCTGGGCCAGTCTCTGTTCT	59.986	20	GAGCTGTCAATCAAGCAGCA	60.296	20	235	1706	1940	CGTTTTTCCAGCGTCGTTAT	60.131	20	GACTGCCTAACGGCTCCATA	60.235	20	262	1864	2125
Unigene0003798	1	p3	(CTG)6	18	727	744	CTCTGCATGAACGCGAATAA	59.976	20	AGGACAAAAATGGTTCGGTG	59.83	20	188	685	872	CTCTGCATGAACGCGAATAA	59.976	20	CAGGACAAAAATGGTTCGGT	59.83	20	189	685	873	CTCTGCATGAACGCGAATAA	59.976	20	CATGTGGTCGTTGGTTCATC	59.812	20	109	685	793
Unigene0003802	1	p2	(TG)7	14	2225	2238	GTGTGCAGAGGAGGGTTTGT	60.159	20	ACTGGAAGGGAAAGCACCTT	60.11	20	200	2197	2396	GTGTGCAGAGGAGGGTTTGT	60.159	20	GATGACTGGAAAGCCAAGGA	60.195	20	156	2197	2352	GTGTGCAGAGGAGGGTTTGT	60.159	20	AGTCCCTCCAGATGCTCAAA	59.803	20	221	2197	2417
Unigene0003803	1	p2	(TG)7	14	2225	2238	GTGTGCAGAGGAGGGTTTGT	60.159	20	ACTGGAAGGGAAAGCACCTT	60.11	20	200	2197	2396	GTGTGCAGAGGAGGGTTTGT	60.159	20	GATGACTGGAAAGCCAAGGA	60.195	20	156	2197	2352	GTGTGCAGAGGAGGGTTTGT	60.159	20	AGTCCCTCCAGATGCTCAAA	59.803	20	221	2197	2417
Unigene0003804	1	p2	(TG)7	14	2225	2238	GTGTGCAGAGGAGGGTTTGT	60.159	20	ACTGGAAGGGAAAGCACCTT	60.11	20	200	2197	2396	GTGTGCAGAGGAGGGTTTGT	60.159	20	GATGACTGGAAAGCCAAGGA	60.195	20	156	2197	2352	GTGTGCAGAGGAGGGTTTGT	60.159	20	AGTCCCTCCAGATGCTCAAA	59.803	20	221	2197	2417
Unigene0003806	1	p3	(GAA)5	15	208	222	CTGGAGAGTCTGTCGGGAAG	59.978	20	CTCCAGGTTGGACTGTTGCT	60.298	20	256	9	264	GGCCTCCTTTTTGTTGGATT	60.299	20	CTCCCCAAAAGATCCCTTTC	59.875	20	267	117	383	GGAGAGTCTGTCGGGAAGTG	59.835	20	CTCCAGGTTGGACTGTTGCT	60.298	20	254	11	264
Unigene0003811	1	p3	(GGA)5	15	2997	3011	GTGGTGCAAGACAGCAAAGA	60.032	20	AGCAGCCCTCCAAAGGTTAT	60.096	20	233	2967	3199	GTGGTGCAAGACAGCAAAGA	60.032	20	ATGTCATGGATCAAGCCTCC	59.893	20	110	2967	3076	GTGGTGCAAGACAGCAAAGA	60.032	20	GGATGTCATGGATCAAGCCT	59.893	20	112	2967	3078
Unigene0003813	1	p3	(CAA)5	15	2705	2719	ATGTGTGATGAGGGGGTCAT	60.056	20	GGTGGCAGCGTAGTAAAGGA	60.27	20	266	2550	2815	TATGACAACTGCCCCATCAA	59.924	20	GGTGGCAGCGTAGTAAAGGA	60.27	20	168	2648	2815	ACCCAGTATGACAACTGCCC	59.851	20	GGTGGCAGCGTAGTAAAGGA	60.27	20	174	2642	2815
Unigene0003830	1	p3	(TAG)5	15	187	201	ATTCCCACTCAGGTGGTCAG	59.962	20	ACAGAACTCCCCCTCCAGAT	59.929	20	249	90	338	ATTCCCACTCAGGTGGTCAG	59.962	20	TCCAAATGACAGAACTCCCC	59.903	20	257	90	346	ATTCCCACTCAGGTGGTCAG	59.962	20	AATGACAGAACTCCCCCTCC	60.314	20	253	90	342
Unigene0003834	1	p6	(AGCGGC)4	24	343	366	GGTGCTGAGTTTCAGGTGGT	60.159	20	GTAAGCCGGTGTAGCATTCG	60.658	20	205	278	482	GGTGCTGAGTTTCAGGTGGT	60.159	20	CGTAAGCCGGTGTAGCATTC	60.658	20	206	278	483	ACTACTGGTGGTTCGGCTTG	60.171	20	CGTAAGCCGGTGTAGCATTC	60.658	20	264	220	483
Unigene0003836	1	p6	(AGCGGC)4	24	343	366	GGTGCTGAGTTTCAGGTGGT	60.159	20	GTAAGCCGGTGTAGCATTCG	60.658	20	205	278	482	GGTGCTGAGTTTCAGGTGGT	60.159	20	CGTAAGCCGGTGTAGCATTC	60.658	20	206	278	483	ACTACTGGTGGTTCGGCTTG	60.171	20	CGTAAGCCGGTGTAGCATTC	60.658	20	264	220	483
Unigene0003840	1	p2	(TG)8	16	1786	1801	GCGTTGCTATGGTGATGTTG	60.142	20	TGCCTGCTTGCTTGTAAAGA	59.752	20	105	1736	1840	GTCCGTTTGCAGGACAAAGT	60.156	20	TGCCTGCTTGCTTGTAAAGA	59.752	20	218	1623	1840	TTGACACAGCTGGACCTGAC	59.872	20	CGGACACCGTTCTTCTGACT	60.298	20	272	1762	2033
Unigene0003850	1	p2	(AC)6	12	420	431	TCATACAAGGGCTCTGGGAC	60.073	20	CAGACACAGAGTGGCACGTT	59.94	20	225	297	521	TCATACAAGGGCTCTGGGAC	60.073	20	AACAGACACAGAGTGGCACG	59.94	20	227	297	523	CTCCCGTTTGCATTTCTGTT	60.11	20	CAGACACAGAGTGGCACGTT	59.94	20	156	366	521
Unigene0003851	1	p2	(CT)6	12	402	413	GCTCCATCTCCTTCTGATGC	59.917	20	CGAGCACCTCAAGAAACTCC	59.989	20	263	312	574	GCTCCATCTCCTTCTGATGC	59.917	20	GCGAGCACCTCAAGAAACTC	60.142	20	264	312	575	GCTCCATCTCCTTCTGATGC	59.917	20	CACCTCAAGAAACTCCTGGC	59.844	20	259	312	570
Unigene0003861	1	p2	(TA)7	14	173	186	GCACATGTACACACGGAGGA	60.604	20	CGCACAACGACTCATTCACT	59.905	20	271	66	336	AACTGCACATGTACACACGGA	60.088	21	CGCACAACGACTCATTCACT	59.905	20	275	62	336	GCACATGTACACACGGAGGA	60.604	20	TCGCACAACGACTCATTCAC	60.885	20	272	66	337
Unigene0003866	1	p2	(CA)18	36	211	246	AAGTCCTCTGGGGAGGAGAA	60.186	20	GCGGTTGATGCATATCTGTG	60.104	20	250	22	271	AAGTCCTCTGGGGAGGAGAA	60.186	20	TGCGGTTGATGCATATCTGT	60.104	20	251	22	272	AGTCCTCTGGGGAGGAGAAG	59.801	20	GCGGTTGATGCATATCTGTG	60.104	20	249	23	271
Unigene0003868	2	p2	(CT)6	12	513	524	CTGACCTCTTTTTCCCCCTC	60.045	20	GCGACATTCACAGCACAATC	60.281	20	259	321	579	CTTTTTCCCCCTCCTTTCAC	59.912	20	GCGACATTCACAGCACAATC	60.281	20	252	328	579	CTGACCTCTTTTTCCCCCTC	60.045	20	AAATGGTGCGACATTCACAG	59.572	20	266	321	586
Unigene0003868	1	p3	(CTG)5	15	231	245	TGCTCCATCAACTCCACAAG	59.831	20	GAGGGGGAAAAAGAGGTCAG	60.045	20	255	86	340	TGCTCCATCAACTCCACAAG	59.831	20	GTGAAAGGAGGGGGAAAAAG	59.912	20	262	86	347	GTGCTCCATCAACTCCACAA	59.682	20	GAGGGGGAAAAAGAGGTCAG	60.045	20	256	85	340
Unigene0003871	1	p2	(CT)6	12	2475	2486	TCCCTCTGCTCTCTCCGATA	60.05	20	GGAACACAACACACGTCAGG	60.047	20	219	2354	2572	TCTTTACCCCGTGTCCTGTC	59.966	20	CCCGGAAAATAGGAACACAA	59.795	20	256	2328	2583	TCTTTACCCCGTGTCCTGTC	59.966	20	CACAACACACGTCAGGCTTT	59.794	20	241	2328	2568
Unigene0003876	1	p3	(AGC)10	30	725	754	ATGGAACAATTCTTCGTGGC	59.939	20	ACATCCTTCCCGTCTGTCAC	59.969	20	176	653	828	GGTCTCCCACACCTCATGTT	59.817	20	ACATCCTTCCCGTCTGTCAC	59.969	20	152	677	828	GGTCTCCCACACCTCATGTT	59.817	20	CCCTCGGTTGTATCAAGCAT	59.955	20	263	677	939
Unigene0003880	2	p3	(GAG)5	15	1911	1925	TCTCCAGGTTGTTGGAGGAC	60.088	20	AAGTTCTCCCACTTCACCCC	60.349	20	226	1788	2013	AAGACTCCGGTGTGTTCGTC	60.159	20	AAGTTCTCCCACTTCACCCC	60.349	20	275	1739	2013	CTGTGTCAGGTGGAGAGCAA	60.022	20	ATGGACAGCGACTTCAGCTC	60.564	20	278	1694	1971
Unigene0003880	1	p3	(CAG)6	18	788	805	TTCTCCATCAGAAACCTGGG	60.042	20	CTGCTCAGGAAGGTCTTTGG	59.982	20	177	692	868	ACCCCCTCAACTTCTCCATC	60.314	20	CTGCTCAGGAAGGTCTTTGG	59.982	20	188	681	868	CCCCTCAACTTCTCCATCAG	59.649	20	CTGCTCAGGAAGGTCTTTGG	59.982	20	186	683	868
Unigene0003892	1	p2	(GC)6	12	6225	6236	GGAGCAGACGACACAAGTGA	60.03	20	CCCCTCCTCCTCTCTCTTTC	59.367	20	268	6001	6268	AGGGAGCAGACGACACAAGT	59.907	20	CCCCTCCTCCTCTCTCTTTC	59.367	20	270	5999	6268	CGCTGTTCCTCTCAGTCCTC	60.135	20	CCCCTCCTCCTCTCTCTTTC	59.367	20	191	6078	6268
Unigene0003902	1	p2	(GT)10	20	214	233	CTCATGAAAACACACACGGG	60.001	20	ACTTCATCAGGGTTTTCCCC	60.169	20	276	140	415	ACACGGGACCATTTTGTGTT	60.134	20	ACTTCATCAGGGTTTTCCCC	60.169	20	263	153	415	AACACACACGGGACCATTTT	60.134	20	ACTTCATCAGGGTTTTCCCC	60.169	20	268	148	415
Unigene0003906	1	p4	(TCCG)5	20	176	195	TGTCAGACACCCATCACACC	60.44	20	GGACGAACAAAAGGAAACCA	59.948	20	171	50	220	TGTCAGACACCCATCACACC	60.44	20	GCTGGAAGGACGAACAAAAG	59.853	20	178	50	227	TGTCAGACACCCATCACACC	60.44	20	CTGGAAGGACGAACAAAAGG	59.705	20	177	50	226
Unigene0003908	1	p2	(TC)8	16	1351	1366	AAGAGCAGCTTCAAAGCCAG	59.898	20	GAAGGTGAAGAGGGTAGGGC	60.074	20	186	1305	1490	AGGGAACACATTCCATCAGC	59.934	20	GCGGGGAGAGGTAGAGGTAG	60.225	20	277	1122	1398	AGGGAACACATTCCATCAGC	59.934	20	GGGGAGAGGTAGAGGTAGCG	60.225	20	275	1122	1396
Unigene0003913	1	p3	(GCA)5	15	405	419	CGGATTTAAATGGCGTGACT	59.96	20	GGACAAAAGGACCCAAGTGA	59.943	20	161	319	479	CGGATTTAAATGGCGTGACT	59.96	20	CAAAAGGACCCAAGTGAGGA	60.081	20	158	319	476	CGGATTTAAATGGCGTGACT	59.96	20	ATCCTTGGGACAAAAGGACC	60.169	20	168	319	486
Unigene0003915	1	p5	(CCGAG)4	20	50	69	GAGAGGAGTGGTACAGCCCA	60.261	20	GGTACAGGCGGCTCAATAAA	60.096	20	179	1	179	GAGAGGAGTGGTACAGCCCA	60.261	20	AGGTACAGGCGGCTCAATAA	59.73	20	180	1	180	GAGAGGAGTGGTACAGCCCA	60.261	20	CTCCTCCAGTCCAGTTTTGG	59.691	20	226	1	226
Unigene0003915	2	p3	(AGA)5	15	226	240	GAGCCCACTTCGGATTCATA	60.036	20	AGAGGGAGAGAAGAGGTGCC	59.952	20	252	122	373	GAGCCCACTTCGGATTCATA	60.036	20	TGTTCAAATCCACAGTCCCA	59.935	20	162	122	283	TTTATTGAGCCGCCTGTACC	60.096	20	AGAGGGAGAGAAGAGGTGCC	59.952	20	214	160	373
Unigene0003925	1	p3	(GAG)5	15	923	937	GAGCAGAACCTCTTCATGGC	59.957	20	AGCTACGCTTTCAGGTCCAA	60.015	20	240	763	1002	GAGCAGAACCTCTTCATGGC	59.957	20	GCTACGCTTTCAGGTCCAAG	60.015	20	239	763	1001	GAGCAGAACCTCTTCATGGC	59.957	20	AAGCTACGCTTTCAGGTCCA	60.015	20	241	763	1003
Unigene0003927	1	p3	(CTG)6	18	581	598	TGCCTCTCAGACCCAGAGTT	59.986	20	TCATGCCTGCTCTACGTCAC	60.016	20	255	464	718	TGCCTCTCAGACCCAGAGTT	59.986	20	GTCATGCCTGCTCTACGTCA	60.016	20	256	464	719	CTCGGCTCTTTTGATTCAGG	59.948	20	GTCATGCCTGCTCTACGTCA	60.016	20	210	510	719
Unigene0003938	1	p2	(TA)6	12	308	319	GAAATGCCTTGATGTGCCTT	60.081	20	CCCCAGTACATCATGCCTCT	59.95	20	154	226	379	GAAATGCCTTGATGTGCCTT	60.081	20	TGAAGCAGACCTGACTGACG	60.178	20	238	226	463	GAAATGCCTTGATGTGCCTT	60.081	20	TGCTGTGAAGCAGACCTGAC	60.187	20	243	226	468
Unigene0003940	1	p4	(TAAA)6	24	655	678	CAGCGGTGTCTCAAAGAGTG	59.616	20	TCAGGAAGGATTGTTTCAGGA	59.656	21	278	455	732	CCCTTTTTCAGCAAATCACA	58.745	20	ATGGTCCCAGCTGGTCTGTA	60.533	20	194	567	760	CCCTTTTTCAGCAAATCACA	58.745	20	TGGTCCCAGCTGGTCTGTAT	60.533	20	193	567	759
Unigene0003942	1	p3	(ACC)5	15	668	682	CCCAGTGAGCTGAAGTCTCC	59.986	20	GACTCCAGGTCAGAACCCAG	59.682	20	263	477	739	GTGTGACTCGCAACGGTATG	60.183	20	GGCCTACTAGGGGTTTACCG	59.85	20	261	499	759	TGTGTGACTCGCAACGGTAT	60.183	20	GACTCCAGGTCAGAACCCAG	59.682	20	242	498	739
Unigene0003943	1	c	(GGA)5gaggtaccagcttttgctgcggctgcgggaggtggagcacgacatggaggcatacgcgcacactgcagaggagctcagggccatgtt(GGA)5	117	2503	2619	GGTGGAATTGGAGAGTCAGC	59.661	20	ACGACAGGAGCGTCATCTCT	60.017	20	251	2475	2725	GGTGGAATTGGAGAGTCAGC	59.661	20	ACAGGAGCGTCATCTCTTGG	60.408	20	248	2475	2722	GGTGGAATTGGAGAGTCAGC	59.661	20	CGTCATCTCTTGGAGGTGCT	60.408	20	241	2475	2715
Unigene0003949	1	p3	(TCC)6	18	479	496	TGTGTGTGGATTCAGGAGGA	60.088	20	AGCAAAGAGAGAGAGCACGC	60.043	20	247	330	576	TGTGTGTGGATTCAGGAGGA	60.088	20	AAGAGAGAGAGCACGCGAAC	59.898	20	243	330	572	TGGTGGATGTGTGTGGATTC	60.23	20	AGCAAAGAGAGAGAGCACGC	60.043	20	254	323	576
Unigene0003959	1	p6	(GGTCCT)4	24	175	198	GCTGGGTGGGTTAAAGATCA	59.933	20	ACCTCTGCTCTTCACACGGT	59.907	20	142	128	269	ACGCTCCACAGGTTGAAAAC	60.156	20	ACCTCTGCTCTTCACACGGT	59.907	20	162	108	269	GCTGGGTGGGTTAAAGATCA	59.933	20	GCTCATGGTTTCCTCCAAGA	60.195	20	187	128	314
Unigene0003961	1	p3	(CCT)5	15	570	584	TCTGCATCTTCGTCGTCATC	59.95	20	CTGCCCAACAAGAGGAAGAG	59.982	20	100	523	622	TCTGCATCTTCGTCGTCATC	59.95	20	CCCCAGTGGGTTTATGATTG	60.044	20	269	523	791	TCATCTGCATCTTCGTCGTC	59.95	20	CCCCAGTGGGTTTATGATTG	60.044	20	272	520	791
Unigene0003962	2	p3	(GAG)8	24	3264	3287	AGGAAGACGAGGAGGAGGAG	59.945	20	AATGTGTGCACCATGCTTGT	60.04	20	274	3195	3468	GAGGAGGAGGATGGAGACCT	59.619	20	AATGTGTGCACCATGCTTGT	60.04	20	263	3206	3468	AGGAAGACGAGGAGGAGGAG	59.945	20	CACCATGCTTGTGTTGTGTG	59.616	20	266	3195	3460
Unigene0003962	1	p4	(GCTA)4	16	478	493	GATTTGTTTTTGGCACGCTT	60.117	20	CCAACCACCAACAGAGGATT	59.82	20	196	445	640	GATTTGTTTTTGGCACGCTT	60.117	20	AGACCAGTCTCCTTGCTTGC	59.604	20	158	445	602	ATTTGTTTTTGGCACGCTTT	59.63	20	CCAACCACCAACAGAGGATT	59.82	20	195	446	640
Unigene0003965	1	c	(TCC)6tctcct(TCC)5(TCA)5	54	844	897	AACAGCTCCTCCATCCTCCT	60.216	20	TGTGGCATAGACATGGGAGA	60.072	20	210	737	946	GCTCCTCCATCCTCCTCTTC	60.3	20	TGTGGCATAGACATGGGAGA	60.072	20	206	741	946	AACAGCTCCTCCATCCTCCT	60.216	20	GTGTGTGGCATAGACATGGG	59.837	20	213	737	949
Unigene0003966	3	p3	(GGA)6	18	7338	7355	CTCCTTCTCCACGAAGTTGG	59.837	20	CATCAGCAGCACCACTCCTA	60.008	20	246	7243	7488	CTCCTTCTCCACGAAGTTGG	59.837	20	CAGCAGCACCACTCCTACAA	60.049	20	243	7243	7485	CTCCTTCTCCACGAAGTTGG	59.837	20	GCACCACTCCTACAACAGCA	59.905	20	238	7243	7480
Unigene0003966	1	p3	(GAG)13	39	359	397	GACACCCAGAAAGAATCAGGA	59.126	21	GCGGCTCATTAGCTTCAGTC	60.125	20	186	303	488	GAGACACCCAGAAAGAATCAGG	60.11	22	GCGGCTCATTAGCTTCAGTC	60.125	20	188	301	488	AGACACCCAGAAAGAATCAGGA	60.11	22	GCGGCTCATTAGCTTCAGTC	60.125	20	187	302	488
Unigene0003966	2	c	(GAG)5gtggaggaaggagtggcggtgctaggagggttgttggagggacgacaaga(GGT)6	83	7059	7141	GCGTGGCTGTTAGGAGGTAG	59.898	20	CCAACTTCGTGGAGAAGGAG	59.837	20	241	7022	7262	GCGTGGCTGTTAGGAGGTAG	59.898	20	CAACACCAACTTCGTGGAGA	59.72	20	246	7022	7267	GCGTGGCTGTTAGGAGGTAG	59.898	20	ACCAACTTCGTGGAGAAGGA	59.697	20	242	7022	7263
Unigene0003966	4	c	(GGT)6gattctcagaggaaacagatggtggtgtgttctgagtcggtggcggtggcggaggcggaggagg(CGGAGC)4	106	7564	7669	TAGGAGTGGTGCTGCTGATG	60.008	20	TGAGCCAGGAGAACAAGGAC	60.386	20	244	7469	7712	TTGTAGGAGTGGTGCTGCTG	60.049	20	TGAGCCAGGAGAACAAGGAC	60.386	20	247	7466	7712	TGCTGTTGTAGGAGTGGTGC	59.905	20	TGAGCCAGGAGAACAAGGAC	60.386	20	252	7461	7712
Unigene0003980	1	c	(ACC)5cccacgatcaggtagtgctcctccagcaccacgttggtgaccaggggcaccaggtccaaggcctcctgctcggatccgtccagct(CCA)5	115	1332	1446	AGGCTACGTAAATGGGGTCC	60.208	20	CCGTCATCAGGACACACAAG	60.154	20	276	1230	1505	CTACGTAAATGGGGTCCAGC	59.452	20	CCGTCATCAGGACACACAAG	60.154	20	273	1233	1505	GCTACGTAAATGGGGTCCAG	59.452	20	CCGTCATCAGGACACACAAG	60.154	20	274	1232	1505
Unigene0003981	2	p3	(GAT)6	18	5850	5867	CGTCGAGGGAGAACAAAGAG	59.982	20	TCCTTCCTTCGTGGAGTCAC	60.238	20	221	5713	5933	TCGAGGGAGAACAAAGAGGA	59.92	20	TCCTTCCTTCGTGGAGTCAC	60.238	20	219	5715	5933	CGTCGAGGGAGAACAAAGAG	59.982	20	CTCCTTCCTTCGTGGAGTCA	60.377	20	222	5713	5934
Unigene0003981	1	p3	(TGC)5	15	5639	5653	TTCTGAGTGATGTCCCCCTC	60.048	20	ACGCCTCGCACAGATTTTAC	60.278	20	230	5486	5715	ATATGCCCTGATCAGCTTGG	60.059	20	ACGCCTCGCACAGATTTTAC	60.278	20	270	5446	5715	TAGACAGCACCTCCTCGGTT	59.867	20	ACGCCTCGCACAGATTTTAC	60.278	20	122	5594	5715
Unigene0003989	1	c*	(TC)10tg(TGTC)4tgcctg(TC)9(TCTG)4*tcgctctc(TCTG)4(TC)7tgtctgtctgtcgctctctctcc(CT)8	153	3239	3391	TCTTCTGCTGCACCTCCTTT	60.134	20	TGCTTTCAAACAGACGGTTG	59.881	20	276	3192	3467	TCTTCTGCTGCACCTCCTTT	60.134	20	AAAACGCACACACCAGATGA	60.16	20	237	3192	3428	CTCTTCTGCTGCACCTCCTT	59.745	20	TGCTTTCAAACAGACGGTTG	59.881	20	277	3191	3467
Unigene0004002	1	p2	(TC)6	12	2656	2667	CCTGCAGCTGGTTTCTTTTC	59.993	20	GTATTTGGCCTTGTGGTGCT	60	20	227	2583	2809	CCTGCAGCTGGTTTCTTTTC	59.993	20	AGTATTTGGCCTTGTGGTGC	60	20	228	2583	2810	CCTGCAGCTGGTTTCTTTTC	59.993	20	CGTCCAGTATTTGGCCTTGT	59.993	20	233	2583	2815
Unigene0004005	1	p2	(CA)10	20	1349	1368	CATGCAGCCACAAGAAAGAA	59.988	20	CGCTCATCTGACTGGATGAA	59.942	20	199	1194	1392	AACACAAGCAGCATCACAGG	59.905	20	CGCTCATCTGACTGGATGAA	59.942	20	145	1248	1392	CATGCAGCCACAAGAAAGAA	59.988	20	TAGCACGCTCATCTGACTGG	60.16	20	204	1194	1397
Unigene0004005	2	p3	(AGC)5	15	8655	8669	TTCATCCACAAGGCATTTGA	60.049	20	GCAAGGTCTGGAGGAAATGA	60.195	20	265	8428	8692	GGCAGCTTTGGTGTCAAAAT	60.118	20	GCAAGGTCTGGAGGAAATGA	60.195	20	121	8572	8692	CTATGGCAGCTTTGGTGTCA	59.864	20	GCAAGGTCTGGAGGAAATGA	60.195	20	125	8568	8692
Unigene0004020	1	p2	(CA)7	14	286	299	AATGTGGTGGTGCTATGGGT	60.119	20	CGGGTTTCACAAAAGCGTAT	59.996	20	232	207	438	AATGTGGTGGTGCTATGGGT	60.119	20	GCTGTTTCTGCGGGAGATAG	59.978	20	200	207	406	AATGTGGTGGTGCTATGGGT	60.119	20	CTGTTTCTGCGGGAGATAGC	59.978	20	199	207	405
Unigene0004031	1	p4	(CCAA)12	48	25	72	AAACTGAGGCGCTGTCAAGA	61.116	20	TCTTTCTTCTCTCCACCCGA	59.92	20	143	2	144	AAACTGAGGCGCTGTCAAGA	61.116	20	CCCCAGGATCCTCTCTCTTC	60.149	20	248	2	249	AACTGAGGCGCTGTCAAGA	59.717	19	TCTTTCTTCTCTCCACCCGA	59.92	20	142	3	144
Unigene0004033	1	p2	(TG)6	12	3883	3894	TCCCAGCATGCAGTCTAATG	59.823	20	CTGCACCACACACACAACAC	59.651	20	227	3700	3926	GATGCTCAGAGTGACCTCCC	59.799	20	CTGCACCACACACACAACAC	59.651	20	243	3684	3926	AAGCCTTGTGTGTATGCGTG	59.788	20	GCAGAGATTGAGCCACCACT	60.418	20	266	3745	4010
Unigene0004041	1	c	(AACG)4cgtcctcctgtgcagccgcggacattttaacgcatccccgtctcacgcaaagtcaccttcacgcgctgccaatcggct(CG)7	108	428	535	AGTTTTCCTTCACAACCCCC	60.204	20	TTATCCTCCGGAATAGCTGC	59.277	20	274	351	624	GCAGTTTTCCTTCACAACCC	59.574	20	TTATCCTCCGGAATAGCTGC	59.277	20	276	349	624	GTAAACACCTGCAGTGCTCG	59.515	20	TTATCCTCCGGAATAGCTGC	59.277	20	239	386	624
Unigene0004048	1	p3	(TCC)5	15	5733	5747	CTGCTTGACCACCACTGTGT	59.782	20	AACACTGAGGCTGAGGCTGT	60.057	20	210	5701	5910	CTGCTTGACCACCACTGTGT	59.782	20	CCTGAGTCTAACCTGGCGTC	59.867	20	168	5701	5868	GGTGGAGAGGAAGATGGTGA	60.048	20	CAGTCGAGTGCATTGACCAC	60.319	20	272	5557	5828
Unigene0004064	1	p2	(CA)8	16	2929	2944	GCAGGCCCTTTTGTTTCATA	60.074	20	TCGAATTCCACACAAATCACA	59.956	21	231	2788	3018	GCAATGAATACCACGAAGGG	60.331	20	TCGAATTCCACACAAATCACA	59.956	21	156	2863	3018	GCAGGCCCTTTTGTTTCATA	60.074	20	CCTCTCGAATTCCACACAAA	58.695	20	235	2788	3022
Unigene0004075	1	p2	(CT)8	16	2254	2269	TGAGGGGAAAATAATCAGCG	60.031	20	ATGATTGGAGGTGAAGTGGG	59.779	20	210	2145	2354	TGAGGGGAAAATAATCAGCG	60.031	20	TTTGGGGGCTTTTTGATATG	59.767	20	227	2145	2371	GGCTGGAATCCAATCTGGTA	59.894	20	ATGATTGGAGGTGAAGTGGG	59.779	20	248	2107	2354
Unigene0004076	1	p2	(GT)25	50	650	699	TTCAAACTCTAATCGCCGCT	59.982	20	GAACGAGGGCAGATCTCATC	59.768	20	271	511	781	TTCAAACTCTAATCGCCGCT	59.982	20	CGAGGGCAGATCTCATCCTA	60.317	20	268	511	778	CAGCGGAGTCTGTTCTGATG	59.571	20	TTATCATCTGGGGAACGAGG	59.887	20	219	575	793
Unigene0004078	1	p3	(GAG)5	15	1620	1634	CTATGCAATGCCAAATCCCT	59.923	20	GTGTGTAAATGGCGATGGTG	59.847	20	221	1478	1698	CTATGCAATGCCAAATCCCT	59.923	20	TGTGTGTAAATGGCGATGGT	59.847	20	222	1478	1699	CTATGCAATGCCAAATCCCT	59.923	20	GTGTGTGTAAATGGCGATGG	59.847	20	223	1478	1700
Unigene0004098	1	p3	(GGA)9	27	1558	1584	CTCACTCTTCCTGGCTCCAC	59.986	20	CAGCAAATCCAAAGTGCAGA	59.988	20	270	1496	1765	GCTGACTCACTCTTCCTGGC	60.143	20	CAGCAAATCCAAAGTGCAGA	59.988	20	275	1491	1765	CTCACTCTTCCTGGCTCCAC	59.986	20	GATCGTTCCTCAGGCAAAAA	60.192	20	247	1496	1742
Unigene0004100	1	p2	(AG)6	12	133	144	CTTGTTGGGAGAGAGAGGGA	59.375	20	TTTCTCCAGCTGCACCTTTT	59.993	20	206	85	290	TTGGGAGAGAGAGGGAGTTG	59.375	20	TTTCTCCAGCTGCACCTTTT	59.993	20	202	89	290	TTGTTGGGAGAGAGAGGGAG	59.375	20	TTTCTCCAGCTGCACCTTTT	59.993	20	205	86	290
Unigene0004101	1	p2	(AG)6	12	133	144	CTTGTTGGGAGAGAGAGGGA	59.375	20	TTTCTCCAGCTGCACCTTTT	59.993	20	206	85	290	TTGGGAGAGAGAGGGAGTTG	59.375	20	TTTCTCCAGCTGCACCTTTT	59.993	20	202	89	290	TTGTTGGGAGAGAGAGGGAG	59.375	20	TTTCTCCAGCTGCACCTTTT	59.993	20	205	86	290
Unigene0004102	2	p3	(TCC)7	21	1574	1594	GAACGGTACCTTGGACCTGA	59.966	20	TATAGGTTTGCAGGTTCGGC	60.096	20	167	1482	1648	GACCTGAGCATGAAGAAGCC	59.957	20	TATAGGTTTGCAGGTTCGGC	60.096	20	154	1495	1648	GGACCTGAGCATGAAGAAGC	59.957	20	TATAGGTTTGCAGGTTCGGC	60.096	20	155	1494	1648
Unigene0004103	1	p3	(GAG)5	15	38	52	GAGGAGGAGGAGGAAGAGGA	59.883	20	GTTAGAGACCCCTGCAGCCT	60.786	20	240	13	252	GAGGAGGAGGAGGAAGAGGA	59.883	20	TTCTCTTTGCTGTGGTGGC	59.976	19	266	13	278	GAGGAGGAGGAGGAAGAGGA	59.883	20	TTAGAGACCCCTGCAGCCT	59.958	19	239	13	251
Unigene0004105	2	p3	(AGG)8	24	1610	1633	GATGCTTTTTGAGGGTGAGC	59.82	20	AGGAAAACCCACATCACAGC	59.973	20	139	1544	1682	GTTTGAATGAAGTGGGCGTT	59.978	20	TCAGGAATTTACCAGCAGGC	60.214	20	143	1573	1715	GAGCGGTTTTCTGGTTTGAA	60.227	20	AGGAAAACCCACATCACAGC	59.973	20	123	1560	1682
Unigene0004105	1	p2	(AC)6	12	725	736	TCAAATCGAAGTTGTGACGC	59.847	20	GTTCATGTGGAGTGCAGGTG	60.162	20	129	700	828	TCTGTAGATGCAGCCAGTCG	60.16	20	GTTCATGTGGAGTGCAGGTG	60.162	20	157	672	828	TCAAATCGAAGTTGTGACGC	59.847	20	TGCCTTCAGAGTTCATGTGG	59.831	20	139	700	838
Unigene0004106	1	p3	(TCC)9	27	2646	2672	CTGGTTCTGGAGGTGGTTGT	60.002	20	AACAGGCCAGTCCTGCTAAA	59.875	20	236	2512	2747	CTGGTTCTGGAGGTGGTTGT	60.002	20	GAGGAGGAGAAGAAGCAGCA	59.827	20	273	2512	2784	GAGGAGGAGGTGGAGGAAAG	60.186	20	AAGGAGGAAATGGAGGAGGA	60.008	20	230	2567	2796
Unigene0004109	1	p3	(GAG)9	27	177	203	GCCAGGTGAACCACCAGTAT	59.851	20	CTGTCGGTCCTTCCTCTCAC	59.835	20	209	117	325	GCCAGGTGAACCACCAGTAT	59.851	20	CCATGCATTCAGTAGGCAGA	59.823	20	269	117	385	GCCAGGTGAACCACCAGTAT	59.851	20	TCCATGCATTCAGTAGGCAG	59.823	20	270	117	386
Unigene0004113	2	p2	(TG)8	16	1045	1060	ACATTCCACCCTCAAACAGG	59.82	20	ATCTTCTCAGGGGCTCATCA	59.761	20	222	954	1175	CCACCCTCAAACAGGTCATT	59.82	20	ATCTTCTCAGGGGCTCATCA	59.761	20	217	959	1175	CATTCCACCCTCAAACAGGT	59.82	20	ATCTTCTCAGGGGCTCATCA	59.761	20	221	955	1175
Unigene0004118	1	p3	(TAT)7	21	3782	3802	TTACACAGGACACCAGCCAA	60.152	20	CCCGCTCTTTGTGAGAAGAC	59.989	20	256	3698	3953	TTTACACAGGACACCAGCCA	60.152	20	CCCGCTCTTTGTGAGAAGAC	59.989	20	257	3697	3953	TACACAGGACACCAGCCAAG	59.745	20	CCCGCTCTTTGTGAGAAGAC	59.989	20	255	3699	3953
Unigene0004129	1	p3	(CTC)6	18	416	433	CTCAGCTGGGGAAAGAACTG	59.982	20	AAGAGGAAGGGGAGGGAGA	60.134	19	276	180	455	TTACTCCTGCTGCACCCTTT	59.875	20	AAGAGGAAGGGGAGGGAGA	60.134	19	181	275	455	CTGTCATTTCCTGCCTGTCA	59.831	20	AAGAGGAAGGGGAGGGAGA	60.134	19	241	215	455
Unigene0004130	1	p3	(GCG)5	15	577	591	CCTCGGCTATGACATCGTTT	60.096	20	AGGAATGGGGAAAGGAGAGA	60.008	20	271	462	732	CCTCGGCTATGACATCGTTT	60.096	20	TTGACAAGGAATGGGGAAAG	59.903	20	277	462	738	CGGCTATGACATCGTTTCCT	60.096	20	TTGACAAGGAATGGGGAAAG	59.903	20	274	465	738
Unigene0004147	1	p2	(TG)6	12	51	62	GGAGAGCACGCTGCAGTT	60.304	18	CTCAGCTAATTGCCCCCATA	60.053	20	151	25	175	GGAGAGCACGCTGCAGTT	60.304	18	CCCCCATATGAGACAGGTTG	60.187	20	139	25	163	GGAGAGCACGCTGCAGTT	60.304	18	ATTGCCCCCATATGAGACAG	59.773	20	143	25	167
Unigene0004181	1	p3	(GAG)5	15	2029	2043	TTAGTGGAGGGAGCCAAGAA	59.807	20	CGTTGTCTCCCCAAAGTCTC	59.697	20	252	1869	2120	TAGTGGAGGGAGCCAAGAAG	59.425	20	CGTTGTCTCCCCAAAGTCTC	59.697	20	251	1870	2120	CTTAGTGGAGGGAGCCAAGA	59.425	20	CGTTGTCTCCCCAAAGTCTC	59.697	20	253	1868	2120
Unigene0004184	1	p3	(GAG)7	21	11804	11824	CATCTTCGATGTGGTCAACG	60.112	20	CAGGGAAAACTTTTGACGGA	60.081	20	277	11673	11949	TCTTCGATGTGGTCAACGAG	59.831	20	CAGGGAAAACTTTTGACGGA	60.081	20	275	11675	11949	GGAGAGAGCGAGAAGATGGA	59.636	20	CAGGGAAAACTTTTGACGGA	60.081	20	252	11698	11949
Unigene0004195	1	c	(AC)10gcacacacactccatctgc(CT)7	53	6622	6674	AAGACTGGTCTCCAGGCTGA	59.986	20	GGATGGTCATTTTGACAGGC	60.326	20	199	6560	6758	AAGACTGGTCTCCAGGCTGA	59.986	20	GATGGTCATTTTGACAGGCA	59.502	20	198	6560	6757	AAAATCCTCCGACTCCTCGT	60.074	20	GGAATTGGAGCTGTTCATCC	59.488	20	263	6443	6705
Unigene0004195	2	p2	(GT)11	22	6974	6995	GGGCTGTTGAGTAGGCAGAG	60.012	20	CGGGTTTGAGATCCAGAAAA	60.044	20	268	6858	7125	GGCTGTTGAGTAGGCAGAGC	60.164	20	CGGGTTTGAGATCCAGAAAA	60.044	20	267	6859	7125	GCTGTTGAGTAGGCAGAGCC	60.164	20	CGGGTTTGAGATCCAGAAAA	60.044	20	266	6860	7125
Unigene0004195	3	p2	(AC)6	12	7678	7689	TATCCAGGTGCAGTGAGACG	59.855	20	AGCAGAGTGCAGGACAGGTT	60.057	20	228	7617	7844	TATCCAGGTGCAGTGAGACG	59.855	20	ATCCCTTGGGCTGCTTAACT	60.096	20	158	7617	7774	TATCCAGGTGCAGTGAGACG	59.855	20	CCTTGGGCTGCTTAACTCAC	59.875	20	155	7617	7771
Unigene0004202	2	p2	(TG)10	20	2369	2388	CGAATCATGAGGGGCATTAC	60.296	20	AATGTCTCAATGGCCACACA	59.967	20	219	2326	2544	GGGACCTGTCTCGACTAGCA	60.408	20	AATGTCTCAATGGCCACACA	59.967	20	246	2299	2544	CATGACGGCCGCTACTATTT	60.117	20	GGCCACACACCTTATCCAAG	60.375	20	279	2255	2533
Unigene0004202	1	p2	(GT)7	14	2089	2102	TGGGAGAGTGACTGATGTGTG	59.721	21	TGTTGTGCAATTGCCTTCTC	59.847	20	262	1911	2172	TGGGAGAGTGACTGATGTGTG	59.721	21	TCGTCCTCCCTCTCTGTCAT	59.792	20	242	1911	2152	TGGGAGAGTGACTGATGTGTG	59.721	21	TCTCTCGTCCTCCCTCTCTG	59.657	20	246	1911	2156
Unigene0004203	1	p3	(GCT)5	15	212	226	ATCGACCTGTTCATCGAAGG	60.073	20	CTCTGGGGGATGTCATCAAG	60.465	20	274	121	394	GACCTGTTCATCGAAGGCAT	60.081	20	CTCTGGGGGATGTCATCAAG	60.465	20	271	124	394	ATCGACCTGTTCATCGAAGG	60.073	20	ATGTCATCAAGATGTGGGGC	60.758	20	265	121	385
Unigene0004203	2	p2	(TC)6	12	2559	2570	CTAAGGATCAGGCTGCTGGA	60.495	20	AGTGTTTGGGGAGACCAATG	59.82	20	250	2493	2742	CTAAGGATCAGGCTGCTGGA	60.495	20	CAGTGTTTGGGGAGACCAAT	59.82	20	251	2493	2743	ACTAAGGATCAGGCTGCTGG	59.454	20	AGTGTTTGGGGAGACCAATG	59.82	20	251	2492	2742
Unigene0004222	1	p2	(GA)6	12	1481	1492	TTAGATCTGGTGCAATGGGA	59.075	20	GCAACTTGCTGCAGAGTGAG	59.929	20	257	1368	1624	TTAGATCTGGTGCAATGGGAT	59.401	21	GCAACTTGCTGCAGAGTGAG	59.929	20	257	1368	1624	ATTAGATCTGGTGCAATGGGA	59.401	21	GCAACTTGCTGCAGAGTGAG	59.929	20	258	1367	1624
Unigene0004234	1	p3	(GGT)9	27	4001	4027	TGTGTATGTGGGGAAAAGCA	59.964	20	CTGCACTGGAATGATGAAGC	59.399	20	207	3855	4061	CTGGTTCTCCTTACCCCTCC	59.928	20	CTGCACTGGAATGATGAAGC	59.399	20	172	3890	4061	GCTGGTTCTCCTTACCCCTC	60.074	20	CTGCACTGGAATGATGAAGC	59.399	20	173	3889	4061
Unigene0004243	2	p3	(CAC)5	15	2703	2717	AGACGAGGATGTAGGGGAGG	60.468	20	CCCGGTCATAGTAGTGGTGG	60.246	20	245	2512	2756	AGCGTTATGAGCTACTGCCC	59.504	20	CCCGGTCATAGTAGTGGTGG	60.246	20	207	2550	2756	AGACGAGGATGTAGGGGAGG	60.468	20	TCTCGGTCCCTGTCTCTGTC	60.397	20	264	2512	2775
Unigene0004243	1	p3	(CAC)7	21	2181	2201	AGAGGAAGGGCTCCAAAGAG	59.95	20	CCTGGAGGTCTCTGTCCTTG	59.828	20	131	2145	2275	CAGCACTGCAGAGCAGAAAG	60.072	20	CCTGGAGGTCTCTGTCCTTG	59.828	20	169	2107	2275	CAGCACTGCAGAGCAGAAAG	60.072	20	CTGGAGGTCTCTGTCCTTGG	59.828	20	168	2107	2274
Unigene0004261	1	p2	(AC)6	12	863	874	CAATGGGTGGTGAGAGGACT	59.962	20	ACGTTCTGTGTAACCCCTGC	60.035	20	249	678	926	CAATGGGTGGTGAGAGGACT	59.962	20	GACCACCATTAGCCAGCATT	59.962	20	270	678	947	ACAACCAGCTCATCTCCCAC	60.12	20	ACGTTCTGTGTAACCCCTGC	60.035	20	218	709	926
Unigene0004269	2	p3	(TCC)5	15	708	722	CTCCCAGATGGTCACCTGAT	59.92	20	GATACACAATGCTGGGAGGC	60.492	20	128	634	761	TGGTCACCTGATCGTACTCG	59.701	20	GGATACACAATGCTGGGAGG	60.34	20	121	642	762	CTCCCAGATGGTCACCTGAT	59.92	20	AATTCCCCATTGTGTGTTCG	60.615	20	160	634	793
Unigene0004270	1	p2	(TG)14	28	326	353	CTCTGGGTGGTGTGTTTGTG	60.039	20	TGCTGTTCTCATTGTCTCGG	59.984	20	208	285	492	CTCTGGGTGGTGTGTTTGTG	60.039	20	CCACTGCTTCTCACTCACCA	60.022	20	246	285	530	CTCTGGGTGGTGTGTTTGTG	60.039	20	CACCCACTGCTTCTCACTCA	60.022	20	249	285	533
Unigene0004278	1	p3	(CTT)9	27	3638	3664	CTCCTCCACCACCACAATCT	59.962	20	GAGAGGAGCCTCCCAGAGTT	59.952	20	275	3493	3767	TTCCTCTTCATGTTGGCCTC	60.195	20	GAGAGGAGCCTCCCAGAGTT	59.952	20	256	3512	3767	TCCACCACCACAATCTTCCT	60.363	20	GAGAGGAGCCTCCCAGAGTT	59.952	20	271	3497	3767
Unigene0004293	1	p2	(CT)6	12	1090	1101	CACTTTTCTCCGCTCCAAAC	59.853	20	TATACAGGGGAGTTACGGGG	58.785	20	278	874	1151	ACACTTTTCTCCGCTCCAAA	59.853	20	TATACAGGGGAGTTACGGGG	58.785	20	279	873	1151	CACTTTTCTCCGCTCCAAAC	59.853	20	CTATACAGGGGAGTTACGGGG	59.728	21	279	874	1152
Unigene0004295	2	p3	(GGA)5	15	2001	2015	CAGAGCTGCTGCTGATGAAG	60.032	20	GAACCGTTGTCTCCGTCTGT	60.159	20	182	1883	2064	ACAGAGCTGCTGCTGATGAA	59.887	20	GAACCGTTGTCTCCGTCTGT	60.159	20	183	1882	2064	CAGCTGGAGAAAGAAGTCGG	60.126	20	GAACCGTTGTCTCCGTCTGT	60.159	20	238	1827	2064
Unigene0004295	1	p3	(AGG)5	15	1601	1615	GAGACGGAGAGGCTGATGAC	59.952	20	TCTGGCTCTAAAGCTCGCTC	60	20	154	1489	1642	GAGACGGAGAGGCTGATGAC	59.952	20	TCTCCCTGAGCGAGTTTGTT	59.989	20	256	1489	1744	GAGACGGAGAGGCTGATGAC	59.952	20	TTCTCCCTGAGCGAGTTTGT	59.989	20	257	1489	1745
Unigene0004297	1	p2	(AC)7	14	474	487	ACCAATTTCCACTTTTCGCA	60.481	20	CGCTGCTGTGAGTGTGAGTT	60.251	20	231	296	526	CGCAATGAGAATCACCCTCT	60.218	20	GTTCATCAGGGCATGAGTTG	59.09	20	246	312	557	CGCAATGAGAATCACCCTCT	60.218	20	TGTTCATCAGGGCATGAGTT	59.09	20	247	312	558
Unigene0004317	2	p3	(TGC)5	15	5657	5671	AACCTCACAACCTCCACCTG	60.002	20	GAGAAGAGGACGGAGTTCCC	60.194	20	160	5599	5758	CAACCTCCACCTGGTTCACT	60.002	20	GAGAAGAGGACGGAGTTCCC	60.194	20	153	5606	5758	CTCACAACCTCCACCTGGTT	60.002	20	GAGAAGAGGACGGAGTTCCC	60.194	20	157	5602	5758
Unigene0004317	1	p3	(TCT)5	15	5280	5294	TGCAGTGATTGCCTAGTTGC	60.019	20	CGGAAATCAAAGGAGGTTCA	60.044	20	207	5118	5324	TGCAGTGATTGCCTAGTTGC	60.019	20	AGCGGAAATCAAAGGAGGTT	60.074	20	209	5118	5326	TGCAGTGATTGCCTAGTTGC	60.019	20	AAGCGGAAATCAAAGGAGGT	60.074	20	210	5118	5327
Unigene0004319	1	p3	(CTC)5	15	2066	2080	CTCCTAAACGGGATGCTTCA	60.206	20	GACAGGGAGCACTGTGGAGT	60.315	20	249	1885	2133	CTCCTAAACGGGATGCTTCA	60.206	20	ACAGGGAGCACTGTGGAGTC	60.315	20	248	1885	2132	AGTGGGAGTTCTCTGGGCTT	60.252	20	GACAGGGAGCACTGTGGAGT	60.315	20	196	1938	2133
Unigene0004323	1	p2	(GA)6	12	456	467	AAGAAGCCCTGAGGGAACAT	60.074	20	TTCTGCTGGTCATTATGGCA	60.22	20	224	431	654	AAGAAGCCCTGAGGGAACAT	60.074	20	TCTGCTGGTCATTATGGCAC	59.679	20	223	431	653	AGAAGAAGCCCTGAGGGAAC	59.817	20	TTCTGCTGGTCATTATGGCA	60.22	20	226	429	654
Unigene0004325	2	p3	(ATG)6	18	7574	7591	AATGTGGAAAACCAAGCAGG	59.971	20	TAACCCCAAATAATCGCAGC	59.928	20	165	7524	7688	GTGGAAAACCAAGCAGGGTA	59.971	20	TAACCCCAAATAATCGCAGC	59.928	20	162	7527	7688	TTTATCCCTGCCTTCGTGTC	60.074	20	TAACCCCAAATAATCGCAGC	59.928	20	202	7487	7688
Unigene0004325	1	p4	(CGCA)5	20	31	50	CACCGACTGGCTCTGACTG	60.62	19	TGCACTGAGATAAGCGGCTA	59.735	20	199	6	204	CACCGACTGGCTCTGACTG	60.62	19	AAGGCTCCTCGATCCAAATC	60.546	20	279	6	284	CACCGACTGGCTCTGACTG	60.62	19	ACTGCACTGAGATAAGCGGC	60.569	20	201	6	206
Unigene0004326	1	p2	(TC)6	12	377	388	TGCTGCTTCCTGTGTTTTTG	60.027	20	TCTGATGCAACCAATGGAAA	60.049	20	251	236	486	ATGCTCTTGCTGCTTCCTGT	60.164	20	TCTGATGCAACCAATGGAAA	60.049	20	258	229	486	ATGTGCTGATGCTCTTGCTG	60.168	20	TCTGATGCAACCAATGGAAA	60.049	20	266	221	486
Unigene0004327	1	p4	(GAGC)4	16	200	215	AAAAACCAGACAGCAGAGCG	60.571	20	AGCAGTGTTGAGGAGGAGGA	59.986	20	263	174	436	AAAAACCAGACAGCAGAGCG	60.571	20	GAGCAGTGTTGAGGAGGAGG	59.986	20	264	174	437	AAAAACCAGACAGCAGAGCG	60.571	20	GGTGACGGTTCATCTCAGGT	59.969	20	101	174	274
Unigene0004350	1	p3	(AGT)7	21	1044	1064	TCAGCTTTGGGTTTTGTTCA	59.293	20	GCAGCCCACTGTGTTCAGTA	59.905	20	142	1003	1144	TTTTCTCTCAAATGCTCCCAA	59.809	21	GCAGCCCACTGTGTTCAGTA	59.905	20	204	941	1144	TTTCTCTCAAATGCTCCCAAA	59.809	21	GCAGCCCACTGTGTTCAGTA	59.905	20	203	942	1144
Unigene0004380	1	p3	(GGT)7	21	533	553	GGTCGTTGTTCTCCTCTGGA	60.238	20	ACAGGCAGGATCTAACGGTG	60.134	20	254	476	729	GGTCGTTGTTCTCCTCTGGA	60.238	20	GCAGCAATCCTTTTACCAGC	59.851	20	224	476	699	ATTCACTGCTGGGTCTGGAG	60.261	20	GCAGCAATCCTTTTACCAGC	59.851	20	265	435	699
Unigene0004388	1	p2	(TG)10	20	239	258	TGCTTGTCTTGTTTTCGTGC	60.035	20	TCAAACAACCAGGGTTCCTC	59.943	20	235	195	429	TGCTTGTCTTGTTTTCGTGC	60.035	20	GCTTTCAAAATGACCCCGTA	59.938	20	148	195	342	TGCTTGTCTTGTTTTCGTGC	60.035	20	TTTCAAAATGACCCCGTAGC	59.938	20	146	195	340
Unigene0004396	2	p2	(TC)7	14	2628	2641	GCAGGTAAAGGACATGGGAA	59.933	20	AGTTCAACCGTGGAGTGAGG	60.151	20	279	2421	2699	AGCCCATCCTAAGAGCCTGT	60.233	20	CTTTTCAATATGGGCGCACT	60.096	20	230	2527	2756	GGAGGTTTTGTCCCAAAGGT	60.204	20	AGTTCAACCGTGGAGTGAGG	60.151	20	246	2454	2699
Unigene0004396	1	p3	(GGC)6	18	1784	1801	TTGTCGTTGGTGTCGATCAT	59.967	20	TTTAACCCTTACCTTGGCCC	60.177	20	248	1655	1902	GTGTCGATCATGGTGCTGTC	60.13	20	TTTAACCCTTACCTTGGCCC	60.177	20	239	1664	1902	TTGTCGTTGGTGTCGATCAT	59.967	20	CGGCGTTTAACCCTTACCTT	60.356	20	253	1655	1907
Unigene0004413	1	p3	(TTA)6	18	138	155	AGGGTTAATTTCCCCTGGTG	60.046	20	CTCTCCATAGGAGGCTGCTG	60.111	20	178	107	284	CGAATCACAGCGTGAGTGTT	59.905	20	CTCTCCATAGGAGGCTGCTG	60.111	20	272	13	284	AGGGTTAATTTCCCCTGGTG	60.046	20	ATCAGCCCAGAGCAAGTCAT	59.834	20	110	107	216
Unigene0004423	2	p3	(CAA)5	15	1811	1825	TTTGTGGACCTTCTGAACCC	59.943	20	CTCATCGAACTCATCCAGCA	59.942	20	267	1592	1858	GGAGGCACCTGGATGAATTA	59.894	20	CTGGGTGAATGTGTCCAATG	59.806	20	249	1736	1984	GGAGGCACCTGGATGAATTA	59.894	20	TTGGCTGTCCTGACACAAAC	59.726	20	202	1736	1937
Unigene0004425	1	p3	(GCT)5	15	279	293	AGAAGTGTGAAGCAGGAGGC	59.604	20	AATAAAGCCGGTGTGAGGTG	59.993	20	131	234	364	AGAAGTGTGAAGCAGGAGGC	59.604	20	AGGTGGAGAATAAAGCCGGT	59.962	20	139	234	372	AGAAGTGTGAAGCAGGAGGC	59.604	20	ACACCACAAACACTGACCGA	60.047	20	247	234	480
Unigene0004428	1	p3	(CAT)5	15	387	401	CACAGCCTTCGTAAACAGCA	60.05	20	TAGTTGCCCCAAGAAAGTGC	60.249	20	268	364	631	TCTCCTTTCAAGCACAGCCT	60.134	20	TAGTTGCCCCAAGAAAGTGC	60.249	20	280	352	631	GTCTCCTTTCAAGCACAGCC	59.997	20	TGCCACTTTGGGATTTTTCT	59.546	20	264	351	614
Unigene0004436	1	p3	(AGC)6	18	889	906	TGGAGGATGATGACGATTCA	60.006	20	AACCTGTAGCCTGGGATGTG	59.989	20	265	762	1026	TGGAGGATGATGACGATTCA	60.006	20	TGGATAGATAGTGGGCAGGG	59.91	20	212	762	973	TGGAGGATGATGACGATTCA	60.006	20	GCCCCTGTTTGATGGATAGA	59.894	20	224	762	985
Unigene0004446	1	p2	(AC)6	12	66	77	TCCACCAGAATGGAGAGAAAG	59.269	21	GCTGAACAATCAAAGCGTCA	59.995	20	116	22	137	CACCAGAATGGAGAGAAAGGA	59.269	21	GCTGAACAATCAAAGCGTCA	59.995	20	114	24	137	TCCACCAGAATGGAGAGAAAG	59.269	21	TGCTGAACAATCAAAGCGTC	59.995	20	117	22	138
Unigene0004496	1	p2	(TC)6	12	820	831	AGTGCTGCTCCATCTGTCCT	60.017	20	GACAATCTGGGGAACATCGT	59.786	20	237	672	908	AGTGCTGCTCCATCTGTCCT	60.017	20	TCGTTATTGTCATCCTCGCA	60.22	20	221	672	892	TCAGTGCTGCTCCATCTGTC	60.146	20	GACAATCTGGGGAACATCGT	59.786	20	239	670	908
Unigene0004501	1	p2	(AC)6	12	29	40	CATCACCATGGAGGTACGAA	59.369	20	AAACTGTCACCCGTTTCAGG	60.005	20	114	5	118	CATCACCATGGAGGTACGAA	59.369	20	CAAAACTGTCACCCGTTTCA	59.585	20	116	5	120	ACATCACCATGGAGGTACGA	58.802	20	AAACTGTCACCCGTTTCAGG	60.005	20	115	4	118
Unigene0004515	1	p3	(GGC)10	30	156	185	AATCTGCTGTATGTGCACGC	59.902	20	TCGTTCTCCTCTGTTGCCTT	59.989	20	136	125	260	AATCTGCTGTATGTGCACGC	59.902	20	CGTTCTCCTCTGTTGCCTTC	59.989	20	135	125	259	ATTGGCCTGACAGCTTCACT	59.874	20	CGTTCTCCTCTGTTGCCTTC	59.989	20	216	44	259
Unigene0004530	1	p2	(AC)6	12	470	481	CCCATGTGTCTGCTTAGGGT	59.989	20	ATGTCCCTCATGTGGAGGAG	59.92	20	234	442	675	CCCATGTGTCTGCTTAGGGT	59.989	20	ACCAGCTTCCAGACGAGGTA	59.867	20	256	442	697	TGGTCATAAACCTTCCTCGG	59.926	20	ATGTCCCTCATGTGGAGGAG	59.92	20	271	405	675
Unigene0004535	3	p3	(CTC)10	30	1008	1037	ACGTGGCATTTTTCAACACA	60.011	20	CAAAACTCTGACCACAGCCA	59.873	20	226	929	1154	CACGTGGCATTTTTCAACAC	60.011	20	CAAAACTCTGACCACAGCCA	59.873	20	227	928	1154	ACACGTGGCATTTTTCAACA	60.011	20	CAAAACTCTGACCACAGCCA	59.873	20	228	927	1154
Unigene0004535	2	p3	(GCG)5	15	408	422	GAGTCATTGAGAAAAGCGGC	59.962	20	CAACTTGACCCGTTGGTTTT	59.869	20	138	354	491	ATTTCTAAATCCGTCCCGCT	59.93	20	CAACTTGACCCGTTGGTTTT	59.869	20	229	263	491	GAGTCATTGAGAAAAGCGGC	59.962	20	CTGACGGTTCCTCTGTCTCC	59.835	20	164	354	517
Unigene0004542	1	p2	(AC)9	18	736	753	CATGCGTGTGTCTTTGTGTG	59.778	20	GACCCCCTAACATCCTGGTT	60.052	20	217	588	804	CGGCATACCTCTCCTTTGAC	59.694	20	GACCCCCTAACATCCTGGTT	60.052	20	172	633	804	CGGCATACCTCTCCTTTGAC	59.694	20	TCCTGGTTGTGCACCATAGA	60.112	20	160	633	792
Unigene0004542	2	p2	(TG)8	16	1463	1478	GCTGCTATTGGGAAGCAAAG	59.982	20	AATGGACCAGCCTAACAACG	59.993	20	115	1404	1518	GCTGCTATTGGGAAGCAAAG	59.982	20	GGGACCTCCAGTCAAAGACA	60.088	20	245	1404	1648	CTGCTATTGGGAAGCAAAGG	59.839	20	AATGGACCAGCCTAACAACG	59.993	20	114	1405	1518
Unigene0004547	1	p3	(CAC)6	18	1886	1903	GATGGATGGAAGCAAAAGGA	60.014	20	GCTGTCAATCAGGCAGACAA	59.992	20	168	1850	2017	CGAGAGCTAACGGGATCAAG	59.971	20	GCTGTCAATCAGGCAGACAA	59.992	20	188	1830	2017	CTAACGGGATCAAGGATGGA	59.887	20	GCTGTCAATCAGGCAGACAA	59.992	20	182	1836	2017
Unigene0004558	1	p3	(CTG)6	18	1786	1803	TTCAGTACGAACAGGGGGTC	59.966	20	GCCTTGGCTTTCACCTTACA	60.249	20	192	1739	1930	CCCTCGTTTGTGTGTTCCTT	60.005	20	GCCTTTTGCCAATAGACCAG	59.708	20	221	1620	1840	CCCTCGTTTGTGTGTTCCTT	60.005	20	AGCCTTTTGCCAATAGACCA	59.708	20	222	1620	1841
Unigene0004559	1	p3	(CTG)6	18	1786	1803	TTCAGTACGAACAGGGGGTC	59.966	20	GAGTTTGAAGACAACCGGGA	60.088	20	222	1739	1960	CTTAAGGTCCTGCCAACTGC	59.875	20	GAGTTTGAAGACAACCGGGA	60.088	20	276	1685	1960	CCTGGCGCATAAAATCCTTA	60.054	20	GATGCCGTGTATGAGCTGAA	59.83	20	265	1669	1933
Unigene0004560	1	p3	(CTG)6	18	1786	1803	TTCAGTACGAACAGGGGGTC	59.966	20	GGGATCAGTGGGATTCCTTT	60.133	20	234	1739	1972	TTCAGTACGAACAGGGGGTC	59.966	20	ACATGGGATCAGTGGGATTC	59.593	20	238	1739	1976	TACGAACAGGGGGTCCATAC	59.67	20	GGGATCAGTGGGATTCCTTT	60.133	20	229	1744	1972
Unigene0004561	1	p3	(CTG)6	18	1786	1803	TTCAGTACGAACAGGGGGTC	59.966	20	GAGTTTGAAGACAACCGGGA	60.088	20	195	1739	1933	CCTGGCGCATAAAATCCTTA	60.054	20	GAGTTTGAAGACAACCGGGA	60.088	20	265	1669	1933	CTTAAGGTCCTGCCAACTGC	59.875	20	GAGTTTGAAGACAACCGGGA	60.088	20	249	1685	1933
Unigene0004562	1	p3	(GAG)6	18	1493	1510	GTTGACGTAGGTGCACATGG	60.032	20	GGGACTGGGTCTTCCTCTTC	60.05	20	263	1406	1668	CACAGCAGGTTTAGCAGCAG	59.805	20	GGGACTGGGTCTTCCTCTTC	60.05	20	212	1457	1668	GTTGACGTAGGTGCACATGG	60.032	20	GGTCTTCCTCTTCATCCGGT	60.456	20	256	1406	1661
Unigene0004572	1	p3	(CCT)6	18	2037	2054	GGGTCTCCACACAAACTGCT	60.159	20	TGTGTGCGTGTGTTTGAATG	60.204	20	186	1946	2131	CACTTGTTGCCAAAGAGCAG	59.634	20	ATGACTGCGAGTGTGAGTGC	60.063	20	261	1854	2114	AAAAGAGAACTCCGTCCGCT	60.382	20	ATGACTGCGAGTGTGAGTGC	60.063	20	137	1978	2114
Unigene0004573	1	p3	(CCT)6	18	217	234	TGTTGTCAAAGAGCAGGACG	60.025	20	ATGACTGCGAGTGTGAGTGC	60.063	20	257	38	294	TGTTGTCAAAGAGCAGGACG	60.025	20	TGTGTGCGTGTGTTTGAATG	60.204	20	274	38	311	TGTTGTCAAAGAGCAGGACG	60.025	20	CATGTGTGCGTGTGTTTGAA	60.204	20	276	38	313
Unigene0004589	1	p2	(TG)9	18	407	424	CCATCTTTCTCTCCCCATCA	60.003	20	AGCGCAACACATATTCACCC	60.925	20	277	174	450	CCATCTTTCTCTCCCCATCA	60.003	20	GCGCAACACATATTCACCC	59.947	19	276	174	449	CCATCTTTCTCTCCCCATCA	60.003	20	CGCAACACATATTCACCCC	59.79	19	275	174	448
Unigene0004594	1	p2	(AC)10	20	324	343	CGCAATGCTGTGATTTCAGT	59.871	20	GTGGATTGCGTCTACAGGGT	59.997	20	262	254	515	CGCAATGCTGTGATTTCAGT	59.871	20	ATTGCGTCTACAGGGTTTGG	59.993	20	258	254	511	CTGTCCAGGAATTAGCCCAA	60.066	20	TGCACAGCCATCGTCTATTC	59.83	20	254	135	388
Unigene0004595	1	p2	(AG)6	12	1351	1362	AGCAAGGAATGAAGGTGGTG	60.111	20	AAAGAAACATGGCGAGAAGC	59.457	20	186	1231	1416	GAAGGTGGTGAGTTGTGGGT	59.859	20	AAAGAAACATGGCGAGAAGC	59.457	20	176	1241	1416	AGCAAGGAATGAAGGTGGTG	60.111	20	TGAGGGCAGACCTAGCAGAG	60.69	20	256	1231	1486
Unigene0004600	1	p3	(TGT)5	15	2344	2358	TGCAGACAGGTCACATCACA	59.858	20	TGGACAAACAGGAGCAGTTG	59.873	20	250	2311	2560	TGCAGACAGGTCACATCACA	59.858	20	TGATGGACAAACAGGAGCAG	59.831	20	253	2311	2563	TGCAGACAGGTCACATCACA	59.858	20	GTGATGGACAAACAGGAGCA	59.682	20	254	2311	2564
Unigene0004615	1	p2	(CA)6	12	326	337	CCGCTCCTCTAGGCCTTACT	59.998	20	AGTCGCTGATAACATTCGGG	60.096	20	237	167	403	ACGATGAGAGGCCGTGTACT	59.751	20	AGTCGCTGATAACATTCGGG	60.096	20	146	258	403	CCGCTCCTCTAGGCCTTACT	59.998	20	TCGGGCATCATAACGGTACT	60.352	20	222	167	388
Unigene0004617	1	p3	(CTT)6	18	1414	1431	TTAACAAGCCTCGTCAGCCT	60.015	20	TTACGAGTGCGTTTCACACC	59.764	20	237	1319	1555	ATTAACAAGCCTCGTCAGCC	59.34	20	TTACGAGTGCGTTTCACACC	59.764	20	238	1318	1555	TTAACAAGCCTCGTCAGCCT	60.015	20	ATTACTGACATCATGGCGGC	60.895	20	160	1319	1478
Unigene0004636	1	p3	(CTC)7	21	2298	2318	GCCGTTGGTCTGTGTTTTCT	60.156	20	GCTCTACAGGCTGTTCCTGC	60.164	20	133	2252	2384	ACTGTGGTCTTGTGACGACG	59.782	20	GCTCTACAGGCTGTTCCTGC	60.164	20	244	2141	2384	TGCTGGTCATCATCGTCACT	60.279	20	GCTCTACAGGCTGTTCCTGC	60.164	20	156	2229	2384
Unigene0004648	1	p3	(GCA)5	15	1127	1141	AGAGACCCGCCTCAGAAAAT	60.212	20	CCCTCTGGTTTCGGAGGTAT	60.319	20	278	905	1182	CCTCAGAAAATGGAGCAGGA	60.331	20	CCCTCTGGTTTCGGAGGTAT	60.319	20	269	914	1182	AGAGACCCGCCTCAGAAAAT	60.212	20	CCCTCTGGTTTCGGAGGTA	60.05	19	278	905	1182
Unigene0004664	1	p2	(CT)6	12	121	132	TGACTCTGATCAAAATGACATGAA	59.615	24	GACACGTCGTGCTGTGAACT	59.948	20	230	27	256	TCAATGACTCTGATCAAAATGACA	59.615	24	GACACGTCGTGCTGTGAACT	59.948	20	234	23	256	TGACTCTGATCAAAATGACATGA	58.215	23	GACACGTCGTGCTGTGAACT	59.948	20	230	27	256
Unigene0004687	1	p3	(TCC)9	27	342	368	TGCCCCCACAGCTACTATTC	60.096	20	ACTGCTGAGGGAGGAGTTCA	59.986	20	216	308	523	GCCCCCACAGCTACTATTCA	60.096	20	ACTGCTGAGGGAGGAGTTCA	59.986	20	215	309	523	TGCCCCCACAGCTACTATTC	60.096	20	CACTGCTGAGGGAGGAGTTC	59.986	20	217	308	524
Unigene0004694	1	p2	(TC)6	12	1808	1819	GTGAAACGGACAAAGTGGGT	59.867	20	AAACAATCTGACCCGTCGTC	59.973	20	279	1745	2023	GAAACGGACAAAGTGGGTGT	59.867	20	AAACAATCTGACCCGTCGTC	59.973	20	277	1747	2023	GAAACGGACAAAGTGGGTGT	59.867	20	AATCTGACCCGTCGTCACTC	60.12	20	273	1747	2019
Unigene0004695	1	p3	(GCA)5	15	1420	1434	CAGGACGAACATCCCAGAGT	60.112	20	TATCTTGGTCACCTGAGCCC	60.073	20	265	1285	1549	ACAGGACGAACATCCCAGAG	60.112	20	TATCTTGGTCACCTGAGCCC	60.073	20	266	1284	1549	CAGGACGAACATCCCAGAGT	60.112	20	ACTTGGGTTCCAATGTCTGG	59.82	20	210	1285	1494
Unigene0004699	1	p3	(TCC)6	18	237	254	GCCTCCCAGCAGTAACCAT	60.088	19	AGGAGATGGCTGTGGATGAG	60.223	20	155	124	278	CAGTAACCATGGCGACAGC	60.279	19	AGGAGATGGCTGTGGATGAG	60.223	20	146	133	278	CAGAACCTTCCTCCTCCGTA	59.28	20	GAGGAGATGGCTGTGGATGA	61.201	20	202	78	279
Unigene0004708	1	p3	(TCC)8	24	795	818	CCCACTTCCTCTTCCTCCTC	60.186	20	AGAAGGAGGACCTGGTGGAC	60.504	20	139	743	881	AGACTGTCCGTGTCGTCTCC	60.315	20	AGAAGGAGGACCTGGTGGAC	60.504	20	157	725	881	TCTCCCTGAGAGGCAGAGAC	59.663	20	AGAAGGAGGACCTGGTGGAC	60.504	20	250	632	881
Unigene0004713	3	p2	(CT)6	12	5208	5219	AAGGGTAATCAGGACGGCTT	59.962	20	AGAGGGACAGGGATAGGGAA	59.89	20	189	5080	5268	AATACTCTCCCCGACCTCGT	59.957	20	AGAGGGACAGGGATAGGGAA	59.89	20	108	5161	5268	AATACTCTCCCCGACCTCGT	59.957	20	GCAATGACAAGCATCCAGAA	59.805	20	204	5161	5364
Unigene0004713	2	p3	(CTC)5	15	2615	2629	AATCATGCCCTCGATGTCTC	60.042	20	GAGCTGGCCCAATAAAAACA	60.074	20	254	2534	2787	GTACTCTGCTGAGGGAACGG	59.867	20	GAGCTGGCCCAATAAAAACA	60.074	20	275	2513	2787	ACTCTGCTGAGGGAACGGTA	59.867	20	GAGCTGGCCCAATAAAAACA	60.074	20	273	2515	2787
Unigene0004713	1	p3	(TGC)5	15	571	585	GGTCGGCAGCTCTTTACTTG	60.015	20	AGGTGCTCCAGTCCACTCAT	59.713	20	267	355	621	CTGTGGAGACCGAGGGTTTA	60.103	20	AGGTGCTCCAGTCCACTCAT	59.713	20	192	430	621	GTCGGCAGCTCTTTACTTGC	60.162	20	AGGTGCTCCAGTCCACTCAT	59.713	20	266	356	621
Unigene0004731	1	c	(AAC)10ggcatcactaa(CAG)5	56	222	277	AGCACAACCAGAACCAAACC	60.012	20	CTGGTCTCAGTCGGAAGAGG	59.978	20	277	198	474	AGCACAACCAGAACCAAACC	60.012	20	GAGCTGGTCTCAGTCGGAAG	60.135	20	280	198	477	AGCACAACCAGAACCAAACC	60.012	20	AGCTGGTCTCAGTCGGAAGA	60.135	20	279	198	476
Unigene0004731	2	p3	(GAG)6	18	396	413	AGCACAACCAGAACCAAACC	60.012	20	CTGGTCTCAGTCGGAAGAGG	59.978	20	277	198	474	TTCAGCAACACCAGCTGAAC	60.032	20	CTGGTCTCAGTCGGAAGAGG	59.978	20	106	369	474	AGCACAACCAGAACCAAACC	60.012	20	GAGCTGGTCTCAGTCGGAAG	60.135	20	280	198	477
Unigene0004732	1	c	(AAC)10ggcatcactaa(CAG)5	56	222	277	AGCACAACCAGAACCAAACC	60.012	20	CTGGTCTCAGTCGGAAGAGG	59.978	20	277	198	474	AGCACAACCAGAACCAAACC	60.012	20	GAGCTGGTCTCAGTCGGAAG	60.135	20	280	198	477	AGCACAACCAGAACCAAACC	60.012	20	AGCTGGTCTCAGTCGGAAGA	60.135	20	279	198	476
Unigene0004732	2	p3	(GAG)6	18	396	413	AGCACAACCAGAACCAAACC	60.012	20	CTGGTCTCAGTCGGAAGAGG	59.978	20	277	198	474	TTCAGCAACACCAGCTGAAC	60.032	20	CTGGTCTCAGTCGGAAGAGG	59.978	20	106	369	474	AGCACAACCAGAACCAAACC	60.012	20	GAGCTGGTCTCAGTCGGAAG	60.135	20	280	198	477
Unigene0004735	3	c	(TGC)8gggtgctggacttgttgctggtgcggctgatgttgctgatgctgctgctggtgctgctgtggatgcatgtga(TGC)7tgagggtga(TGC)7	147	7880	8026	AGCTGATTCAGAGTTGGCGT	60.02	20	TAATGGTCAGCAACAGCAGC	60.019	20	204	7846	8049	AGCTGATTCAGAGTTGGCGT	60.02	20	ACCATCAGATGACCTCTGGC	60.08	20	235	7846	8080	AGCTGATTCAGAGTTGGCGT	60.02	20	CATCAGATGACCTCTGGCAA	59.787	20	233	7846	8078
Unigene0004735	2	c	(CTG)6(GTG)6(CTG)9	63	7522	7584	CTCTGCCAGGCACTGGATAC	60.823	20	CAGAGGACTCATCCGAGCAT	60.372	20	259	7454	7712	CATCTGCTGCTGAGGGAACT	60.555	20	GCTCTACACTATGGGCAGCA	59.054	20	205	7410	7614	ATCTGCTGCTGAGGGAACTG	60.555	20	GCTCTACACTATGGGCAGCA	59.054	20	204	7411	7614
Unigene0004735	1	p3	(GAG)7	21	2918	2938	GAAGAGAGGCCAGGCATAGA	59.532	20	ATGGGCTACACTTACACCCG	59.875	20	182	2890	3071	TGAAGAGAGGCCAGGCATAG	60.495	20	ATGGGCTACACTTACACCCG	59.875	20	183	2889	3071	GAAGAGAGGCCAGGCATAGA	59.532	20	CGAGGACAGAGATGGGCTAC	59.827	20	193	2890	3082
Unigene0004760	1	p4	(GAAA)4	16	152	167	TTTAAAACAATGGCCAAAGC	57.832	20	GAAATAGGGCTGGTCCACAA	59.933	20	126	101	226	TTTAAAACAATGGCCAAAGC	57.832	20	CAAGGAAAGGGAAATAGGGC	59.903	20	136	101	236	TTTAAAACAATGGCCAAAGC	57.832	20	AATAGGGCTGGTCCACAATG	59.813	20	124	101	224
Unigene0004761	1	p4	(GAAA)4	16	152	167	TTTAAAACAATGGCCAAAGC	57.832	20	GAAATAGGGCTGGTCCACAA	59.933	20	126	101	226	TTTAAAACAATGGCCAAAGC	57.832	20	CAAGGAAAGGGAAATAGGGC	59.903	20	136	101	236	TTTAAAACAATGGCCAAAGC	57.832	20	AATAGGGCTGGTCCACAATG	59.813	20	124	101	224
Unigene0004786	1	p2	(GT)6	12	783	794	ACCAGAGAAACTGTGTCGCA	59.467	20	CGCTCATTTTACAGATCAACGA	60.264	22	126	706	831	CGTTTGAGCTGCATCAGATT	59.028	20	CGCTCATTTTACAGATCAACGA	60.264	22	219	613	831	CAGAGAAACTGTGTCGCATCA	60.04	21	CGCTCATTTTACAGATCAACGA	60.264	22	124	708	831
Unigene0004787	1	p2	(GT)6	12	1233	1244	ACCAGAGAAACTGTGTCGCA	59.467	20	CGCTCATTTTACAGATCAACGA	60.264	22	126	1156	1281	CGTTTGAGCTGCATCAGATT	59.028	20	CGCTCATTTTACAGATCAACGA	60.264	22	219	1063	1281	CAGAGAAACTGTGTCGCATCA	60.04	21	CGCTCATTTTACAGATCAACGA	60.264	22	124	1158	1281
Unigene0004836	1	p2	(GC)6	12	74	85	ATGTCGGTGCTGAGTACGAA	59.318	20	CGAGTACGAGGACTGAAGCC	60.012	20	178	40	217	ATGTCGGTGCTGAGTACGAA	59.318	20	CCGAGTACGAGGACTGAAGC	60.012	20	179	40	218	ATGTCGGTGCTGAGTACGAA	59.318	20	ACTGAAGCCTTCGCCAGTAA	60.015	20	167	40	206
Unigene0004862	1	p4	(GAGC)4	16	87	102	CTCTTCTCTCCCGTCCTGTG	59.978	20	GCTCATCTGTTTGGTGCTCA	59.992	20	254	39	292	CACTCTTCTCTCCCGTCCTG	59.978	20	GCTCATCTGTTTGGTGCTCA	59.992	20	256	37	292	CTCTCCCGTCCTGTGAAGAG	59.978	20	GCTCATCTGTTTGGTGCTCA	59.992	20	249	44	292
Unigene0004868	1	p3	(TGC)5	15	148	162	CAACATGAAGCTGGTGCG	59.978	18	ACGATGGAGGTGACGTGAAT	60.395	20	171	85	255	GGCCAACATGAAGCTGGT	59.637	18	AACATCATGAAGAGCCCCAG	60.073	20	228	82	309	GGCCAACATGAAGCTGGT	59.637	18	ACGATGGAGGTGACGTGAAT	60.395	20	174	82	255
Unigene0004869	1	p3	(TGC)5	15	148	162	CAACATGAAGCTGGTGCG	59.978	18	ACGATGGAGGTGACGTGAAT	60.395	20	171	85	255	GGCCAACATGAAGCTGGT	59.637	18	AACATCATGAAGAGCCCCAG	60.073	20	228	82	309	GGCCAACATGAAGCTGGT	59.637	18	ACGATGGAGGTGACGTGAAT	60.395	20	174	82	255
Unigene0004873	1	p2	(AC)6	12	127	138	CCAAAAGACATTTCGTGGAGA	60.096	21	GCAGTGGGTTTGGAACAAAT	59.836	20	250	70	319	AGATGGCTGATCCCAAACAC	59.934	20	TCGTCCTGTAGGGAAGAACAA	59.72	21	252	31	282	GGCTGATCCCAAACACAGAA	61.046	20	GGGTTTGGAACAAATCCACA	60.594	20	280	35	314
Unigene0004913	2	p2	(TC)6	12	844	855	AAGATTTCCGGCTGAATGAA	59.645	20	AGAATTAGTCCCTGCGTTGG	59.195	20	140	810	949	AAAGATTTCCGGCTGAATGA	59.645	20	AGAATTAGTCCCTGCGTTGG	59.195	20	141	809	949	GGAGACGCAAATCAATGTGTT	59.992	21	AAGAAACGGCTGCGTAAATG	60.264	20	188	712	899
Unigene0004913	1	p2	(CT)8	16	614	629	TAGCTCAGTGGTGATGACGC	60.016	20	GCAGAACACATTGATTTGCG	60.265	20	260	477	736	TGTTGTGTGTGTGGGTGTTG	59.923	20	AACATGTTGTCAGTCAGCGG	59.751	20	187	572	758	TGTTGTTGTGTGTGTGGGTG	59.923	20	AACATGTTGTCAGTCAGCGG	59.751	20	190	569	758
Unigene0004917	1	p3	(ACC)6	18	1075	1092	CTGGAGGAAATGAAAGCCAA	60.184	20	GCAGACAGCAGACAGCTCAC	59.93	20	218	992	1209	TGGAGGAAATGAAAGCCAAG	60.184	20	GCAGACAGCAGACAGCTCAC	59.93	20	217	993	1209	TGGAGGAAATGAAAGCCAAG	60.184	20	AGCAGACAGCAGACAGCTCA	60.08	20	218	993	1210
Unigene0004940	1	p3	(GGC)5	15	537	551	TGAGTGTTTGAGGTTCTGCG	60.025	20	CTCGCTCACTCCTTTCATCC	59.95	20	244	392	635	TGAGTGTTTGAGGTTCTGCG	60.025	20	CCTCGCTCACTCCTTTCATC	59.95	20	245	392	636	TGAGTGTTTGAGGTTCTGCG	60.025	20	TCCTCGCTCACTCCTTTCAT	59.95	20	246	392	637
Unigene0004942	1	p3	(AGC)7	21	3253	3273	AAGGGGACATCATCAGCATC	59.893	20	TTTGAGGGCAGTGGATCATT	60.461	20	151	3219	3369	AAGGGGACATCATCAGCATC	59.893	20	TTTTGAGGGCAGTGGATCAT	60.461	20	152	3219	3370	GAAGGGGACATCATCAGCAT	59.893	20	TTTGAGGGCAGTGGATCATT	60.461	20	152	3218	3369
Unigene0004942	2	p4	(TTTG)4	16	3928	3943	AGCCTGGTCAAGGAGGTACA	59.721	20	ATTGCCAACCGATTTCTACG	59.96	20	213	3790	4002	GCCTGGTCAAGGAGGTACAC	59.579	20	ATTGCCAACCGATTTCTACG	59.96	20	212	3791	4002	CCTGGTCAAGGAGGTACACG	60.557	20	ATTGCCAACCGATTTCTACG	59.96	20	211	3792	4002
Unigene0004942	3	p4	(TTTG)4	16	4253	4268	CGACACATCCGATTCACTTG	60.112	20	ACCATCCAAACGACTTCCTG	59.966	20	226	4118	4343	CGACACATCCGATTCACTTG	60.112	20	CACCATCCAAACGACTTCCT	59.966	20	227	4118	4344	CGACACATCCGATTCACTTG	60.112	20	CCATCCAAACGACTTCCTGT	59.966	20	225	4118	4342
Unigene0004951	1	p2	(TG)7	14	2053	2066	CTACCTGAGCTCGTTCAGCC	60.156	20	TGCTTGTTTCAGGTCAGCAC	60.032	20	101	2002	2102	TACCTGAGCTCGTTCAGCCT	60.156	20	TGCTTGTTTCAGGTCAGCAC	60.032	20	100	2003	2102	TGTCAGTCATAACCCCCTCC	59.779	20	TGCTTGTTTCAGGTCAGCAC	60.032	20	185	1918	2102
Unigene0004953	1	p4	(CACG)4	16	1163	1178	CGACAGCGATACAGCAAAAA	60.014	20	TGCTTCAGAACCGGCTTATT	59.845	20	137	1138	1274	TCCACAGTGATCTGCACCAT	60.121	20	TGCTTCAGAACCGGCTTATT	59.845	20	178	1097	1274	CGACAGCGATACAGCAAAAA	60.014	20	AGCTCTGCTCGGCTTTAACA	60.292	20	179	1138	1316
Unigene0004955	1	p3	(TGC)6	18	225	242	GCATTTTAACGCAAACGACA	59.748	20	TCAGTGCGTTAAGGTTGCTG	60.05	20	259	49	307	CCTACGCGTGATTGCTTTTT	60.264	20	TCAGTGCGTTAAGGTTGCTG	60.05	20	216	92	307	CCTACGCGTGATTGCTTTTT	60.264	20	TGTAGCAGGAGGTGAACGTG	59.897	20	261	92	352
Unigene0004968	1	p2	(TG)8	16	180	195	TGACTCAGATTGGTGCTTCG	59.984	20	TGGATGAATGCTTCTGCTTG	59.948	20	248	104	351	TGACTCAGATTGGTGCTTCG	59.984	20	GGCTCCAATCACGTTCAAAT	59.939	20	159	104	262	TGACTCAGATTGGTGCTTCG	59.984	20	ACGATCTCGCATTAACCTGG	60.096	20	122	104	225
Unigene0004975	1	p3	(GAG)5	15	1175	1189	GTTGTCAGAGCTGCCACAGA	60.187	20	GCTGGTTTTCACAGGAGAGC	59.997	20	274	1029	1302	GTTGTCAGAGCTGCCACAGA	60.187	20	TGATGCGCCTCTCAATGTAG	59.972	20	245	1029	1273	AGGATTGTCGCTGGCTAATG	60.235	20	GCTGGTTTTCACAGGAGAGC	59.997	20	199	1104	1302
Unigene0004980	1	p2	(TG)6	12	820	831	AGCTGACAAGGAGAGGTGGA	59.986	20	TGCTTGCCATGTAAGCGTAA	60.412	20	207	730	936	AGCTGACAAGGAGAGGTGGA	59.986	20	ATGACAAACCCGAGGCTAAA	59.569	20	240	730	969	AGCTGACAAGGAGAGGTGGA	59.986	20	AATGACAAACCCGAGGCTAA	59.569	20	241	730	970
Unigene0004983	1	p2	(GT)10	20	241	260	AGTGTGGAGCCATTTTGTCC	59.973	20	ACACATCTGCAACCCCTACC	59.851	20	176	164	339	TTTGTCCATCGCTGCATTAG	59.833	20	CGAACAGGCAGACAGACAAA	60.025	20	223	177	399	GTCCATCGCTGCATTAGTCA	59.83	20	CGAACAGGCAGACAGACAAA	60.025	20	220	180	399
Unigene0004988	1	p2	(CA)9	18	2395	2412	ATGATTTTCTGCTGGCTGCT	59.985	20	TGGACACTAGGCCCAAGGTA	60.508	20	223	2257	2479	CCCCACAGGAAGTCAGTCAT	59.962	20	TGGACACTAGGCCCAAGGTA	60.508	20	271	2209	2479	GGAAGTCAGTCATGGAGGGA	60.048	20	TGGACACTAGGCCCAAGGTA	60.508	20	264	2216	2479
Unigene0005004	1	c	(GAT)5(GAC)6	33	5133	5165	CCAAAGGCAAAGTCCAAAAA	60.081	20	CATCGTCGTCATCCTCCTCT	60.223	20	169	5030	5198	AGAAGGCATCCTCTGAAGCA	60.096	20	CATCGTCGTCATCCTCCTCT	60.223	20	105	5094	5198	GAAGGCATCCTCTGAAGCAG	60.096	20	CATCGTCGTCATCCTCCTCT	60.223	20	104	5095	5198
Unigene0005014	1	p3	(GGA)5	15	872	886	GCATGAGGACAGAGTGTGGA	59.827	20	CTCTTCCTCGGAGTCCACTG	59.978	20	218	765	982	GCATGAGGACAGAGTGTGGA	59.827	20	ATGGTGCATTCCATCAGACA	59.925	20	250	765	1014	GGCTTGCATGAGGACAGAGT	60.418	20	CTCTTCCTCGGAGTCCACTG	59.978	20	223	760	982
Unigene0005014	2	p2	(AG)6	12	1712	1723	TCCGACTCTGACGACTCCTT	59.986	20	CTCCTTCCGACTCCTCACTG	59.978	20	217	1592	1808	CTCTGACGACTCCTTGAGGG	59.978	20	CTCCTTCCGACTCCTCACTG	59.978	20	212	1597	1808	TAGAAGGCTCCTCACCCTCA	59.943	20	CTCCTTCCGACTCCTCACTG	59.978	20	180	1629	1808
Unigene0005050	1	p2	(TG)6	12	549	560	CCTGGTCCACAAATGACTGTT	59.876	21	GAGCTTCTCCATCTGCGAAC	60.104	20	278	465	742	CTTCACCTGGTCCTCATGCT	60.261	20	TCACAGCTGGACTTTTGAGG	59.007	20	192	415	606	CTTCACCTGGTCCTCATGCT	60.261	20	TCACAGCTGGACTTTTGAGGT	59.899	21	192	415	606
Unigene0005061	1	p2	(TC)6	12	200	211	CAATGAGAAGGAGGAGAGCG	60.088	20	GTGCGTGACTCCTAATGGGT	59.997	20	257	71	327	GTGGAAGGACTCAGGGATCA	60.048	20	GATCATTGTCGTGCATCACC	59.933	20	279	26	304	CAATGAGAAGGAGGAGAGCG	60.088	20	GATCATTGTCGTGCATCACC	59.933	20	234	71	304
Unigene0005069	1	p3	(AAC)6	18	2010	2027	TTCGAGCACACAAGAGCAAC	60.183	20	TGACACCAATGATGCTGAAAA	60.104	21	219	1985	2203	GTTTCGAGCACACAAGAGCA	60.183	20	TGACACCAATGATGCTGAAAA	60.104	21	221	1983	2203	GTTTCGAGCACACAAGAGCA	60.183	20	TGCTGAAAATGAAAAGGAACG	60.229	21	209	1983	2191
Unigene0005070	2	p2	(GT)10	20	2278	2297	CCTCCTCCTCAGCCTAACCT	59.834	20	AGGCCTTTAAAGTTGTGGGG	60.345	20	171	2245	2415	ACCAGAAGTACTGGGAGGGC	60.511	20	AGGCCTTTAAAGTTGTGGGG	60.345	20	216	2200	2415	CCTCCTCAGCCTAACCTTCA	59.425	20	AGGCCTTTAAAGTTGTGGGG	60.345	20	168	2248	2415
Unigene0005070	1	p2	(GA)6	12	49	60	CGCTGCGAAGTTGGTAAATA	58.982	20	GACCCGACACTGTTTACGCT	60.179	20	163	11	173	CGCTGCGAAGTTGGTAAATA	58.982	20	ACCCGACACTGTTTACGCTT	59.662	20	162	11	172	CGCTGCGAAGTTGGTAAATAA	60.265	21	GACCCGACACTGTTTACGCT	60.179	20	163	11	173
Unigene0005071	1	p2	(TG)6	12	139	150	ATCACACTTTGCTTGGACCC	59.973	20	TCCGAACCAAACCTCAACTC	60.088	20	248	69	316	GAATGGGCACTGGGATCTTA	59.894	20	TCCGAACCAAACCTCAACTC	60.088	20	224	93	316	ATCACACTTTGCTTGGACCC	59.973	20	ATTTGGGGCCCTACTTTGAT	59.666	20	114	69	182
Unigene0005071	2	p2	(GT)23	46	687	732	TCACCTTGTCCTGCGTACAG	59.897	20	TTTTGGGCCCTACTTTGATG	59.931	20	255	512	766	TCTCGTGTCACCTTGTCCTG	59.864	20	TTTTGGGCCCTACTTTGATG	59.931	20	262	505	766	TCAGGTCTCGTGTCACCTTG	59.864	20	TTTTGGGCCCTACTTTGATG	59.931	20	267	500	766
Unigene0005074	1	p2	(GT)10	20	1232	1251	ATGTGCTGAGGCGAGGTATC	60.249	20	GTACAACGGAGGAGGAGCTG	59.867	20	187	1201	1387	ATGTGCTGAGGCGAGGTATC	60.249	20	CTGTACAACGGAGGAGGAGC	59.867	20	189	1201	1389	ATGTGCTGAGGCGAGGTATC	60.249	20	GAACACACACACACACAGCG	59.818	20	230	1201	1430
Unigene0005074	2	p2	(TG)7	14	1415	1428	CTATAGATCCCGGCCCTCTC	60.017	20	GAACACACGTACCCAGCCTT	60.035	20	125	1331	1455	CTCTATAGATCCCGGCCCTC	60.017	20	GAACACACGTACCCAGCCTT	60.035	20	127	1329	1455	TCTATAGATCCCGGCCCTCT	60.017	20	GAACACACGTACCCAGCCTT	60.035	20	126	1330	1455
Unigene0005076	1	p4	(CGCC)4	16	3504	3519	TCAAAGACGCAACCTCAGTG	60.025	20	AGGTGTACCTGCATGTGTCG	59.622	20	274	3292	3565	TATCTGAGTCCGATTTGCCC	60.036	20	AGGTGTACCTGCATGTGTCG	59.622	20	227	3339	3565	ACCTAAATTCTCAGCCCCGT	59.962	20	AGGTGTACCTGCATGTGTCG	59.622	20	157	3409	3565
Unigene0005089	1	p3	(ACA)5	15	973	987	GCAGATGGAGAAGCTGGTGT	60.418	20	GAACCATCAAGCCAAATGCT	60.081	20	231	928	1158	GCAGATGGAGAAGCTGGTGT	60.418	20	GGAACCTGTGATCGAACCAT	59.786	20	244	928	1171	GCAGATGGAGAAGCTGGTGT	60.418	20	CAAGCCAAATGCTGATGATG	60.22	20	224	928	1151
Unigene0005090	1	p2	(AC)6	12	592	603	TTCATTTGTTCTGTGGGTGC	59.547	20	TAGGGGCACAGAGCAGAGTT	60.012	20	275	440	714	TCAAACCACAGTGCACATCA	59.705	20	AATGGTCAAACATGTGGCCT	60.24	20	279	393	671	CATTTGTTCTGTGGGTGCAT	59.42	20	TAGGGGCACAGAGCAGAGTT	60.012	20	273	442	714
Unigene0005094	1	p3	(GGC)6	18	335	352	TTTGAGTAGGGGTGGTAGCG	60.125	20	GGCACGGAGAAACTGATCTC	59.81	20	182	218	399	TTTGAGTAGGGGTGGTAGCG	60.125	20	GGAGAAACTGATCTCCGGGT	60.456	20	177	218	394	CTGTCGTCAGTCTCTGTCCG	59.597	20	GGAGAAACTGATCTCCGGGT	60.456	20	275	120	394
Unigene0005102	1	p3	(GCT)6	18	2184	2201	CTGAGGAGCCCTTCAAACTG	59.982	20	CAAACACGGCTCTCAGATCA	59.984	20	269	2021	2289	CTGAGGAGCCCTTCAAACTG	59.982	20	TGTCTCCACAGCAGATCCAG	59.98	20	210	2021	2230	GGAAGATGAGGCCAGTGTGT	60.12	20	TGTCTCCACAGCAGATCCAG	59.98	20	191	2040	2230
Unigene0005104	1	p2	(AC)6	12	1060	1071	CCATTTCACATGTCAGTGCC	59.967	20	CCCAAACAAGCACTTTGTGA	59.734	20	104	1015	1118	ACAGCATATGTTGGGCCACT	60.406	20	CCCAAACAAGCACTTTGTGA	59.734	20	196	923	1118	CAGCATATGTTGGGCCACTA	59.566	20	CCCAAACAAGCACTTTGTGA	59.734	20	195	924	1118
Unigene0005110	1	p2	(TG)7	14	169	182	CCTGTGGCAGAACTTTGTGA	59.873	20	AGGTTTTGCAGCAGGACTGT	59.914	20	221	134	354	CCTGTGGCAGAACTTTGTGA	59.873	20	AGCTCAAGCCCAAACTACCA	59.875	20	266	134	399	CCTGTGGCAGAACTTTGTGA	59.873	20	CAGCTCAAGCCCAAACTACC	59.875	20	267	134	400
Unigene0005127	1	p3	(GCT)5	15	1388	1402	ACACAGAACCGGACACATCA	60.005	20	CGCAGCTACAGCTGACAGAC	59.953	20	202	1290	1491	CACACAGAACCGGACACATC	60.005	20	CGCAGCTACAGCTGACAGAC	59.953	20	203	1289	1491	CACACAGAACCGGACACATC	60.005	20	TACAACTGCCACAGGAGCTG	60.049	20	146	1289	1434
Unigene0005134	1	p2	(CA)7	14	3379	3392	TTAGTTCCCGCGATAACAGC	60.23	20	GTTAGATCAGGGCTTGCCAC	59.7	20	241	3332	3572	TTAGTTCCCGCGATAACAGC	60.23	20	GGTGTTAGATCAGGGCTTGC	59.7	20	244	3332	3575	TGTTGTTTAGTTCCCGCGAT	60.502	20	GTTAGATCAGGGCTTGCCAC	59.7	20	247	3326	3572
Unigene0005138	1	p4	(CGCA)5	20	57	76	CAGGGAGACACAGGTTTTAATTTT	59.82	24	AAGCCTAGTGAGTGGGAGCA	60.012	20	248	4	251	CAGGGAGACACAGGTTTTAATTTT	59.82	24	TTGGTTCAGGTTCAACACCA	59.976	20	146	4	149	CAGGGAGACACAGGTTTTAATTTT	59.82	24	TGAGACACACAGCCCTTCAC	59.872	20	208	4	211
Unigene0005141	1	p4	(AGGT)4	16	1303	1318	TTGTTCACCACCTCCTCCTC	60.088	20	GCCAAAAAGGTGGTACTCCA	59.971	20	173	1218	1390	TTGTTCACCACCTCCTCCTC	60.088	20	GTGGAGCCAAAAAGGTGGTA	59.971	20	178	1218	1395	CCCTGTTGCTGGTAAATGCT	60.132	20	GTGGAGCCAAAAAGGTGGTA	59.971	20	263	1133	1395
Unigene0005146	1	p3	(AGA)5	15	1297	1311	GCAGATGCAGGAGCTAGAGG	60.263	20	TGGCACTGAAGTCTGCAATC	59.992	20	191	1269	1459	CCCAGGCACTTCTAGTGGAC	59.721	20	TGGCACTGAAGTCTGCAATC	59.992	20	228	1232	1459	GCAGATGCAGGAGCTAGAGG	60.263	20	GTTGGCACTGAAGTCTGCAA	60.032	20	193	1269	1461
Unigene0005162	1	p3	(AGC)6	18	1436	1453	GGTTAGTTTCTCGTGCAGGC	59.882	20	CCTTCTCCTCAGCTCCAATG	59.943	20	153	1389	1541	GGTTAGTTTCTCGTGCAGGC	59.882	20	CTTCTCCTCAGCTCCAATGC	60.096	20	152	1389	1540	GACCAGTCACTTCCTGCTCC	59.841	20	CCTTCTCCTCAGCTCCAATG	59.943	20	217	1325	1541
Unigene0005186	1	p3	(TTC)5	15	1787	1801	GTGAAGTCTATGCCCACCGT	59.997	20	CAAGATGAGCGAAGCACAGA	60.287	20	195	1669	1863	GTGAAGTCTATGCCCACCGT	59.997	20	AGTTTCAAACAAGCGTTGCC	60.292	20	214	1669	1882	TTTCCATTGGATGCTGTGAA	60.049	20	CAAGATGAGCGAAGCACAGA	60.287	20	210	1654	1863
Unigene0005207	1	p2	(GA)7	14	269	282	TGCTAACTTGCGCAAAACAC	60.059	20	GCTGGTTGGTTCTCTCTTGC	59.997	20	245	75	319	TGCTAACTTGCGCAAAACAC	60.059	20	TGTGTGTGCTGGTTGGTTCT	60.203	20	252	75	326	TGCTAACTTGCGCAAAACAC	60.059	20	CTGTGTGTGCTGGTTGGTTC	60.203	20	253	75	327
Unigene0005208	1	p3	(GCG)5	15	812	826	GGTGGAGAAGAGGCGGTG	61.819	18	CGCCAGGGATATCTGTTCAT	59.917	20	241	770	1010	GACGGCGGTGGAGAAGAG	61.965	18	CGCCAGGGATATCTGTTCAT	59.917	20	247	764	1010	GTGGAGAAGAGGCGGTGC	61.981	18	CGCCAGGGATATCTGTTCAT	59.917	20	240	771	1010
Unigene0005220	1	p2	(GT)6	12	153	164	AGAGAAACTGGGGCCAAAAT	59.94	20	TACTTCTATGGTGGGGGCTG	59.948	20	129	89	217	ATGTTGTCGGAGTGAAAGCC	60.119	20	TACTTCTATGGTGGGGGCTG	59.948	20	160	58	217	AGAGAAACTGGGGCCAAAAT	59.94	20	TGTACTTCTATGGTGGGGGC	59.813	20	131	89	219
Unigene0005221	1	p2	(TA)7	14	882	895	CCAAAAAGGGTGGTAAAGCA	59.968	20	TGGGAGATTCGTTTTCTGGT	59.526	20	229	732	960	CCAAAAAGGGTGGTAAAGCA	59.968	20	CACATGCCATCAGCTAACCA	60.687	20	268	732	999	CCAAAAAGGGTGGTAAAGCA	59.968	20	CACACACATGCCATCAGCTA	59.275	20	272	732	1003
Unigene0005249	1	p2	(CA)7	14	534	547	CCAGACCAAACCACACACAC	59.89	20	TGCAATTCTCTGCTGTGACC	59.992	20	102	502	603	TCACTCCAGACCAAACCACA	60.129	20	TGCAATTCTCTGCTGTGACC	59.992	20	107	497	603	CCAGACCAAACCACACACAC	59.89	20	CCTCATCCAGCATTCACAGA	59.787	20	170	502	671
Unigene0005261	1	p4	(TAGC)5	20	200	219	GAAGCTGTCGACTCGTCCAT	60.418	20	TTTGTTGGCTAACGTGTCCA	60.149	20	258	140	397	AAGCTGTCGACTCGTCCATC	60.418	20	TTTGTTGGCTAACGTGTCCA	60.149	20	257	141	397	GAAGCTGTCGACTCGTCCAT	60.418	20	GCCTTTGTTGGCTAACGTGT	60.176	20	261	140	400
Unigene0005262	1	p4	(TAGC)5	20	200	219	AAGCTGTCGACTCGTCCATC	60.418	20	GCTGCAGTCAGCACACTTTC	59.783	20	270	141	410	GAAGCTGTCGACTCGTCCAT	60.418	20	GCTGCAGTCAGCACACTTTC	59.783	20	271	140	410	AAGCTGTCGACTCGTCCATC	60.418	20	CAGCACACTTTCACACCTGG	60.348	20	262	141	402
Unigene0005263	1	p4	(TAGC)5	20	200	219	AAGCTGTCGACTCGTCCATC	60.418	20	TTCACACCTGGACTCACTGC	59.872	20	241	141	381	GAAGCTGTCGACTCGTCCAT	60.418	20	TTCACACCTGGACTCACTGC	59.872	20	242	140	381	AAGCTGTCGACTCGTCCATC	60.418	20	GCTGCAGTCAGCACACTTTC	59.783	20	258	141	398
Unigene0005278	1	p2	(GA)7	14	179	192	CCTCATTATCCACAGAGGGC	59.508	20	TTTTGTTTGCATCGCTCATC	59.816	20	278	115	392	CAGTACATTCTCATCCCCGC	60.483	20	TGGCCTCTGATGTGAAAACA	60.24	20	243	56	298	GTACATTCTCATCCCCGCTG	60.483	20	TGGCCTCTGATGTGAAAACA	60.24	20	241	58	298
Unigene0005283	2	p4	(ACAA)6	24	1002	1025	CCACTGCTGGAGGTTTCATT	60.111	20	ATTTATGGGCGCTGTTCATC	59.929	20	249	858	1106	CCACTGCTGGAGGTTTCATT	60.111	20	TGTCCTCCATCACCATAGCA	60.072	20	207	858	1064	AGATATGGCCACTGCTGGAG	60.24	20	ATTTATGGGCGCTGTTCATC	59.929	20	257	850	1106
Unigene0005283	1	p2	(TA)7	14	778	791	GCGCTTGACTTCTCGTTTCT	59.763	20	AATGAAACCTCCAGCAGTGG	60.111	20	200	678	877	CTGAAGGCGCTTGACTTCTC	60.277	20	AATGAAACCTCCAGCAGTGG	60.111	20	206	672	877	AAGAAAGACCTGAAGGCGCT	60.517	20	AATGAAACCTCCAGCAGTGG	60.111	20	215	663	877
Unigene0005283	3	p2	(CT)8	16	1281	1296	TCTTTCTTGAGGGGCTGAGA	60.065	20	CAAAGAGGAGGAGATGCGAC	59.95	20	234	1125	1358	TCTTTCTTGAGGGGCTGAGA	60.065	20	AAAGAGGAGGAGATGCGACA	59.95	20	233	1125	1357	GATGAACAGCGCCCATAAAT	59.929	20	CAAAGAGGAGGAGATGCGAC	59.95	20	272	1087	1358
Unigene0005289	1	c	(TG)7tc(TG)9	34	2603	2636	GCAGAAGTGCAGGAGGAGTC	60.143	20	ATGAGTTCACGTGTGGGTGA	60.005	20	241	2550	2790	GCAGAAGTGCAGGAGGAGTC	60.143	20	CTTCTCGATCAGCTTCACCC	59.95	20	139	2550	2688	GAAGTGCAGGAGGAGTCACC	59.841	20	CTTCTCGATCAGCTTCACCC	59.95	20	136	2553	2688
Unigene0005342	1	p3	(AAT)5	15	524	538	GTGACAACAGCATTTGGTGC	60.168	20	TCTCGGTTCCTTTCGCTCTA	60.088	20	231	347	577	CCCAGAGTATTTGGCTGGAG	59.688	20	TCTCGGTTCCTTTCGCTCTA	60.088	20	277	301	577	ACAGCATTTGGTGCATGTTC	59.577	20	TCTCGGTTCCTTTCGCTCTA	60.088	20	225	353	577
Unigene0005351	2	p2	(GT)6	12	800	811	ATGCCTGTGTAGGAACCTCG	60.134	20	TTTTCAACCTTTCCTCACGC	60.227	20	219	686	904	CCCCAAACGTAATCCAGAAA	59.795	20	TTTTCAACCTTTCCTCACGC	60.227	20	195	710	904	GCCTGTGTAGGAACCTCGTC	59.727	20	TTTTCAACCTTTCCTCACGC	60.227	20	217	688	904
Unigene0005403	1	c	(TG)8tc(TG)6	30	328	357	TTACACAAGCAAAGGAGCGA	59.609	20	TCTCACTCAACCACACCCTG	59.705	20	159	239	397	TTACACAAGCAAAGGAGCGA	59.609	20	CACCCTGGCATCATAACACA	60.39	20	146	239	384	TTACACAAGCAAAGGAGCGA	59.609	20	CACACCCTGGCATCATAACA	60.39	20	148	239	386
Unigene0005404	1	c	(TG)8tc(TG)6	30	328	357	TTACACAAGCAAAGGAGCGA	59.609	20	ACACACACCCTGGCATCATA	59.837	20	151	239	389	TTACACAAGCAAAGGAGCGA	59.609	20	CTCACTCACACACACCCTGG	60.198	20	158	239	396	TGGCTCCACAGGTTCAATTT	60.495	20	ACACACACCCTGGCATCATA	59.837	20	254	136	389
Unigene0005405	1	p3	(AAT)7	21	1158	1178	GGTGGAATCGGGACCTTTAT	60.017	20	CCTGGCACTGGTTTGTTTTT	60.008	20	206	1038	1243	GGTGGAATCGGGACCTTTAT	60.017	20	TGTTTGTCATGGCTGAGGAG	59.831	20	237	1038	1274	GGTGGAATCGGGACCTTTAT	60.017	20	TTGTTTGTCATGGCTGAGGA	60.24	20	238	1038	1275
Unigene0005405	2	p2	(TG)15	30	1727	1756	TGGATCTGAGTCTGTGGTGG	59.659	20	CTTTGCCTCTGTGGACGATT	60.255	20	177	1632	1808	CGATGGATCTGAGTCTGTGG	59.207	20	CTTTGCCTCTGTGGACGATT	60.255	20	180	1629	1808	TGGATCTGAGTCTGTGGTGG	59.659	20	TTTGCCTCTGTGGACGATTA	59.272	20	176	1632	1807
Unigene0005406	1	p2	(AC)8	16	1656	1671	AAGAGGAGCGTGAGCAAGAC	59.751	20	ATCAAACATGTCCGAGGAGC	60.081	20	250	1565	1814	AAAGAGGAGCGTGAGCAAGA	60.277	20	ATCAAACATGTCCGAGGAGC	60.081	20	251	1564	1814	AGAAAGAGGAGCGTGAGCAA	60.277	20	ATCAAACATGTCCGAGGAGC	60.081	20	253	1562	1814
Unigene0005410	1	p3	(CTC)5	15	2145	2159	CGTACCTCGTTTGGCATTTT	59.996	20	CAGAGAGGAGAAGGTGCAGG	60.127	20	189	2001	2189	ATCACCGAGCTCCTGAGAAA	59.95	20	CAGAGAGGAGAAGGTGCAGG	60.127	20	280	1910	2189	AATGACCGTACCTCGTTTGG	59.853	20	CAGAGAGGAGAAGGTGCAGG	60.127	20	195	1995	2189
Unigene0005412	1	p3	(CCT)5	15	372	386	AACGGTGCAACCTTTTAACG	60.032	20	GGAGGTGAAAACCTCGAACA	60.088	20	224	265	488	AACGGTGCAACCTTTTAACG	60.032	20	CCGAAGCTAAAGCCTCCTCT	60.11	20	171	265	435	AACGGTGCAACCTTTTAACG	60.032	20	CTCCGAAGCTAAAGCCTCCT	60.11	20	173	265	437
Unigene0005412	2	p2	(CT)7	14	710	723	CAAGGCGCTTTGTCACATTA	59.872	20	AGGAAGAGGCACATCCTTCA	59.803	20	178	592	769	CTCTGTGGGCGATAAAGGTC	59.694	20	AGGAAGAGGCACATCCTTCA	59.803	20	208	562	769	CAGTGACTCTGAGGATGGCA	59.98	20	CTGGTGATGGGAGACACACA	60.59	20	182	637	818
Unigene0005416	1	p6	(GCGGCT)4	24	263	286	ATCCAGCGCTCGTAAGTGAC	60.428	20	AGCTGTCCACTTCCTGGAGA	59.986	20	165	159	323	ATCCAGCGCTCGTAAGTGAC	60.428	20	TGACACCTCAGCAAATACGC	59.871	20	222	159	380	ATCCAGCGCTCGTAAGTGAC	60.428	20	GATGCTAACACGGCAGATGA	59.83	20	255	159	413
Unigene0005417	1	p4	(TCAC)7	28	55	82	GTCCTCCTCCATCCCATCTC	60.828	20	ACATAACATGCGATCAGGCA	60.104	20	224	17	240	GTCCTCCTCCATCCCATCTC	60.828	20	CACATAACATGCGATCAGGC	60.104	20	225	17	241	GTCCTCCTCCATCCCATCTC	60.828	20	GAGACAAAGCGCACATACCA	59.871	20	280	17	296
Unigene0005417	2	p3	(CCT)5	15	3038	3052	GTTCCCCAACAGACCTCAGA	60.088	20	GATCTGCGAAGCTTTTGGTC	59.962	20	222	2894	3115	AAGATCTCCAAGCTCCCCTC	59.778	20	GATCTGCGAAGCTTTTGGTC	59.962	20	197	2919	3115	GAAGATCTCCAAGCTCCCCT	59.778	20	GATCTGCGAAGCTTTTGGTC	59.962	20	198	2918	3115
Unigene0005426	1	p3	(AGC)9	27	1118	1144	CTGCAGGACAGGGTTTGTTT	60.149	20	ACCCTCCAAATCTCCTGCTT	60.074	20	255	914	1168	CAGGGATGAGGAGGCTACAG	59.82	20	CGTGACAGCGTCTTCTTCAA	60.175	20	243	1090	1332	CAGGGATGAGGAGGCTACAG	59.82	20	ACTCAGGTGACGGTGACACA	60.207	20	146	1090	1235
Unigene0005432	1	p3	(TGC)6	18	1828	1845	CAACCAGGTGCTGTTGCTT	59.889	19	CATGAGCTCCTCCTACAGGC	59.973	20	104	1777	1880	CAACCAGGTGCTGTTGCTT	59.889	19	ATGAGCTCCTCCTACAGGCA	59.973	20	103	1777	1879	GTGCTACCAGAGGGTGGCT	60.277	19	CATGAGCTCCTCCTACAGGC	59.973	20	240	1641	1880
Unigene0005438	1	p3	(CAG)5	15	660	674	CAACTGACGCAGAGTTGAGC	59.776	20	GATGGGAGGATACAGCCTGA	60.034	20	235	541	775	CAACTGACGCAGAGTTGAGC	59.776	20	CTCGAACTAAGATGGGGCAG	59.83	20	265	541	805	CAACTGACGCAGAGTTGAGC	59.776	20	TGGGAGGATACAGCCTGAAG	60.21	20	233	541	773
Unigene0005439	1	p3	(CAG)5	15	663	677	CAACTGACGCAGAGTTGAGC	59.776	20	GATGGGAGGATACAGCCTGA	60.034	20	235	544	778	CAACTGACGCAGAGTTGAGC	59.776	20	CTCGAACTAAGATGGGGCAG	59.83	20	265	544	808	CAACTGACGCAGAGTTGAGC	59.776	20	TGGGAGGATACAGCCTGAAG	60.21	20	233	544	776
Unigene0005444	1	p3	(GCT)5	15	1516	1530	GACGCTGTCTGACATCTCCA	59.988	20	CAACCTCAAGAGTTCACGCA	60.025	20	145	1485	1629	GACGCTGTCTGACATCTCCA	59.988	20	AGCACGCTGAAGGACAGTTT	60.058	20	276	1485	1760	GACGCTGTCTGACATCTCCA	59.988	20	GCTACCACTTTCGCAACCTC	59.882	20	158	1485	1642
Unigene0005449	1	c	(TGA)5tgttgata(ATG)5	38	228	265	GGCAGGATGAGGAGAGTGAG	59.945	20	CCGCTCTTGCCTTCATTTAG	59.975	20	212	199	410	AGGCAGGATGAGGAGAGTGA	59.945	20	CCGCTCTTGCCTTCATTTAG	59.975	20	213	198	410	GAGGCAGGATGAGGAGAGTG	59.945	20	CCGCTCTTGCCTTCATTTAG	59.975	20	214	197	410
Unigene0005455	1	c	(CTC)5(ATC)6	33	1343	1375	CTGGACCGAGTCATCCATCT	60.072	20	GTGGTTCACTGCCCTCAAAT	59.973	20	254	1267	1520	GCAACCTGTGGAGCTTCTTC	59.997	20	CACCGTGGAGAGCTCATGTA	59.855	20	250	1211	1460	TCACTTGGGTCAAGCTTCCT	59.844	20	GTGGTTCACTGCCCTCAAAT	59.973	20	235	1286	1520
Unigene0005460	1	p2	(GT)6	12	3634	3645	AGCCATGGTGAGAGAGGAGA	59.945	20	TATCCAAAACCCAACAAGGG	59.657	20	200	3542	3741	GCCTTAGGCTGGTTCTGACA	60.397	20	CCATAGTGCAACACGGACAC	60.032	20	267	3577	3843	CCTAGAGTCGCCCAAAACTG	59.869	20	TATCCAAAACCCAACAAGGG	59.657	20	221	3521	3741
Unigene0005460	2	p6	(CGTGTG)4	24	3796	3819	CCCTTGTTGGGTTTTGGATA	59.657	20	CACTGTCCTCTCTTCCCTGC	59.986	20	233	3722	3954	CCCTTGTTGGGTTTTGGATA	59.657	20	CCATAGTGCAACACGGACAC	60.032	20	122	3722	3843	GCCTTAGGCTGGTTCTGACA	60.397	20	CCATAGTGCAACACGGACAC	60.032	20	267	3577	3843
Unigene0005461	1	p2	(GA)6	12	267	278	TTCGTTTTTCACCCACACAA	59.981	20	TTCTCTTTCCAAATCGCTCC	59.387	20	255	70	324	TCGTTTTTCACCCACACAAA	59.981	20	TTCTCTTTCCAAATCGCTCC	59.387	20	254	71	324	TATCTTCCACTAGAGGGCCG	59.288	20	GAAGAATGCAGCGAACAACA	59.995	20	278	234	511
Unigene0005467	1	p2	(CT)7	14	2548	2561	TCTCTTTTCTCTCGTTCCCG	59.545	20	GCAGTGCCTTTGGAGGATTA	60.214	20	271	2521	2791	GGAGTTCTGGCTGTTTGAGC	59.997	20	CCCAAAACCATAGACACCGA	60.745	20	249	2382	2630	CCACGGAATCCCTGTCTTTA	59.926	20	TGGCCCAAAACCATAGACAC	60.755	20	160	2474	2633
Unigene0005470	1	p2	(AC)9	18	1208	1225	CTTGTGACGAGGCAGGAAAT	60.255	20	GGGCATTATGTCAATGGAGG	60.155	20	213	1061	1273	CTTGTGACGAGGCAGGAAAT	60.255	20	GGGGCATTATGTCAATGGAG	60.155	20	214	1061	1274	GACGAGGCAGGAAATGAAGA	60.34	20	GGGCATTATGTCAATGGAGG	60.155	20	208	1066	1273
Unigene0005471	1	p2	(AC)9	18	378	395	CTTGTGACGAGGCAGGAAAT	60.255	20	GGGCATTATGTCAATGGAGG	60.155	20	213	231	443	CTTGTGACGAGGCAGGAAAT	60.255	20	GGGGCATTATGTCAATGGAG	60.155	20	214	231	444	GACGAGGCAGGAAATGAAGA	60.34	20	GGGCATTATGTCAATGGAGG	60.155	20	208	236	443
Unigene0005485	1	p2	(AC)6	12	1083	1094	GATTTTAATTGGTGCCCAGC	59.415	20	TGCAGCAGTGTTGTTGTCTG	59.642	20	176	1058	1233	GATGCCAGCAAATTACCCAC	60.339	20	TTACACTATGTGCGTGCGTG	59.379	20	273	852	1124	GGATTTTAATTGGTGCCCAG	59.273	20	TGCAGCAGTGTTGTTGTCTG	59.642	20	177	1057	1233
Unigene0005493	1	p4	(GAGC)4	16	157	172	AGAGACGCACTCGGATTCTC	59.56	20	ATGTTTCCAGGCGAATGAAC	59.939	20	191	58	248	GAGAGACGCACTCGGATTCT	59.56	20	ATGTTTCCAGGCGAATGAAC	59.939	20	192	57	248	GAGAGACGCACTCGGATTCT	59.56	20	AGCGTACATCCCATGTTTCC	59.82	20	204	57	260
Unigene0005494	1	p3	(ATG)6	18	968	985	TCAGTTTGGGAAGGGAGATG	60.042	20	ACAGGAGGATGAGCGAAGTC	59.41	20	233	794	1026	CAGTTTGGGAAGGGAGATGA	60.042	20	ACAGGAGGATGAGCGAAGTC	59.41	20	232	795	1026	CAAATCAGTTTGGGAAGGGA	59.903	20	ACAGGAGGATGAGCGAAGTC	59.41	20	237	790	1026
Unigene0005501	1	p2	(TG)8	16	452	467	AAAGCCCGAGTGGTTGTATG	59.993	20	CCTGATTCAAATCGGGAATG	60.266	20	209	427	635	AGCCCGAGTGGTTGTATGAG	60.134	20	CCTGATTCAAATCGGGAATG	60.266	20	207	429	635	GCGTGCCTGTGTGTGTAGTT	59.826	20	CCTGATTCAAATCGGGAATG	60.266	20	269	367	635
Unigene0005502	1	p2	(TG)10	20	968	987	CATGGAGGGACTTCTCCAAA	60.042	20	TCCAGACCAAATTCGAGGAC	60.05	20	222	926	1147	CATGGAGGGACTTCTCCAAA	60.042	20	CCACAGACACCAAGAACGTG	60.194	20	153	926	1078	CATGGAGGGACTTCTCCAAA	60.042	20	GTGCAGTTTGTGTTCGATGC	60.319	20	136	926	1061
Unigene0005514	1	p3	(TGT)7	21	873	893	GTCTAAGGGTCCTGTGAGCG	59.867	20	TCCACCATCTCCCAGACTTC	60.048	20	228	776	1003	GTTTAGGGGCTGATCTGCTG	59.836	20	TCCACCATCTCCCAGACTTC	60.048	20	203	801	1003	GTCTAAGGGTCCTGTGAGCG	59.867	20	GTGGACTACAAACCCCCAGA	59.82	20	197	776	972
Unigene0005515	1	p5	(GCGTC)5	25	101	125	CCACCTGTTTTACACCGTCA	59.46	20	GGGTTTGCTCAGGTTATCCA	59.933	20	280	71	350	CCACCTGTTTTACACCGTCA	59.46	20	TCCGGCGCTCATTAACTATT	59.704	20	127	71	197	CGCTCCACCTGTTTTACACC	60.55	20	TCCGGCGCTCATTAACTATT	59.704	20	131	67	197
Unigene0005532	1	p3	(GCA)6	18	766	783	TCCTTCATTCCCCTCCTTCT	60.008	20	ATCGAGGAGGTTGAGACCCT	60.073	20	210	717	926	CTCCTTCATTCCCCTCCTTC	60.008	20	ATCGAGGAGGTTGAGACCCT	60.073	20	211	716	926	CCTTCATTCCCCTCCTTCTC	60.008	20	ATCGAGGAGGTTGAGACCCT	60.073	20	209	718	926
Unigene0005546	1	p3	(GAG)7	21	807	827	ACCCCTCTGGAGAAGTTGGT	59.968	20	GGCAAGGACAGCCTAAACAC	59.74	20	251	638	888	ATTGGAGGAGGACAGGGACT	59.929	20	CACTGACTGAGAGAGCCACG	59.757	20	161	769	929	CAGGTCAGAGGGACATGGAT	59.92	20	CACTGACTGAGAGAGCCACG	59.757	20	182	748	929
Unigene0005553	1	p4	(GTCC)5	20	780	799	CGAGATAAGCAGAGATCCCG	59.933	20	ACATCTGCGTCAATCAGCAC	59.87	20	228	645	872	GGCTGGAGATCAGCAGAGAC	60.104	20	ACATCTGCGTCAATCAGCAC	59.87	20	202	671	872	AGCAGAGACACCGGAGACAT	59.866	20	ACATCTGCGTCAATCAGCAC	59.87	20	191	682	872
Unigene0005557	1	p3	(TCC)5	15	472	486	CAATGCAGAAATCTCCACGA	59.799	20	TGTACGGAAAGCGATCAGTG	59.864	20	263	333	595	ACAATTAAGCCTTCGGTGGA	59.569	20	CGTCTACCAGGAATGCGTTT	60.132	20	247	422	668	ACAATTAAGCCTTCGGTGGA	59.569	20	TGTACGGAAAGCGATCAGTG	59.864	20	174	422	595
Unigene0005560	1	p3	(ATC)5	15	1028	1042	ATTTCATGAGATTCGCCACC	59.9	20	ACTTATCGCGAGGAAAAGCA	59.982	20	256	827	1082	ATTTCATGAGATTCGCCACC	59.9	20	CTTATCGCGAGGAAAAGCAC	59.982	20	255	827	1081	ATTTCATGAGATTCGCCACC	59.9	20	CACTTATCGCGAGGAAAAGC	59.982	20	257	827	1083
Unigene0005565	1	p4	(CATT)4	16	1602	1617	CAACTACTGCCACACACGCT	59.97	20	CAAATGTGTGCTCAGACGCT	60.056	20	143	1548	1690	AGCAACTACTGCCACACACG	59.97	20	CAAATGTGTGCTCAGACGCT	60.056	20	145	1546	1690	CCTCAGCAACTACTGCCACA	60.049	20	CAAATGTGTGCTCAGACGCT	60.056	20	149	1542	1690
Unigene0005569	1	p3	(ATT)5	15	706	720	CAGGCCTTTGGCAATTAAAA	60.068	20	TTACTGGCAGTCGTGGTCAG	59.897	20	180	673	852	CAGGCCTTTGGCAATTAAAA	60.068	20	TATTCTGTGATCGCGAGCTG	60.119	20	222	673	894	CAGGCCTTTGGCAATTAAAA	60.068	20	GTAGTGGCGCTGGGAGTTAC	59.763	20	259	673	931
Unigene0005570	1	p3	(TCC)6	18	2993	3010	AATGCTGCTGAACTCCTCGT	60.02	20	CGAGAGGGACCATCCAGTTA	60.065	20	278	2958	3235	AATGCTGCTGAACTCCTCGT	60.02	20	GTGCTGAGGGTTTTGAAGGA	60.232	20	255	2958	3212	AATGCTGCTGAACTCCTCGT	60.02	20	TGGTACGATGGGATTGATGA	59.732	20	193	2958	3150
Unigene0005575	1	p3	(TAT)6	18	5160	5177	CGCTAGGTCACCTGTTCTCC	59.867	20	AGTCAAACAAACCAGCACCA	59.187	20	275	4933	5207	CGCTAGGTCACCTGTTCTCC	59.867	20	CAGTCAAACAAACCAGCACC	59.187	20	276	4933	5208	CGCTAGGTCACCTGTTCTCC	59.867	20	TCAAACAAACCAGCACCACT	59.187	20	273	4933	5205
Unigene0005617	1	p3	(GCT)11	33	546	578	AGCGGCACTAAGTTGCTGAG	60.73	20	AGTCTCCTAGCGCCCTTCTC	60.117	20	230	511	740	AGCGGCACTAAGTTGCTGAG	60.73	20	GCAACACCCAGTCTCCTAGC	59.874	20	239	511	749	GGTTCGGACTTGATGCTGAC	60.667	20	CGAGTACCAGCTGACGAGTG	59.641	20	255	442	696
Unigene0005617	2	p3	(GCC)6	18	1235	1252	GAGTTCCCCAGATCTCCTCC	60.012	20	ACCTTCTCCATGCCAGTCAC	60.12	20	248	1048	1295	GGAGTTCCCCAGATCTCCTC	60.012	20	ACCTTCTCCATGCCAGTCAC	60.12	20	249	1047	1295	CAGATCTCCTCCCAGCAGAG	60.088	20	ACCTTCTCCATGCCAGTCAC	60.12	20	240	1056	1295
Unigene0005618	1	p2	(AG)6	12	2046	2057	CTGCTTCCCTTAGCCTTGTG	60.008	20	GCATAGCCTCCCATGTGTTT	59.962	20	169	1936	2104	ACAGTGGAACTCCAACCTCG	60.151	20	GCATAGCCTCCCATGTGTTT	59.962	20	127	1978	2104	CTGCTTCCCTTAGCCTTGTG	60.008	20	AGCATAGCCTCCCATGTGTT	59.579	20	170	1936	2105
Unigene0005620	1	p2	(CT)10	20	1449	1468	GCGTTTCTTTGCTTCCGTAG	60.018	20	CAGAAGGTCAAGTGGGGAAA	60.081	20	258	1241	1498	TCTCTCAACCCAAACCCAAC	59.943	20	TCAACATTTTTGCGCACATT	60.118	20	132	1425	1556	CTCTGGCGTTTCTTTGCTTC	60.132	20	CAGAAGGTCAAGTGGGGAAA	60.081	20	263	1236	1498
Unigene0005649	1	p3	(AGC)8	24	3719	3742	TCTCAACAGGAATCACTGCG	59.984	20	ATGACCTCACCCAGGACAAG	59.962	20	234	3591	3824	TCTCAACAGGAATCACTGCG	59.984	20	GACAAGCTCACCCTGGAAAG	59.844	20	220	3591	3810	TCTCAACAGGAATCACTGCG	59.984	20	CCTGGAAAGTGAGGATAGCG	59.83	20	209	3591	3799
Unigene0005654	1	p3	(CAC)6	18	513	530	CCCACAGATCCCCAGTAAGA	59.92	20	GCAGCTCTGTGGGCTCTAGT	59.775	20	246	374	619	ACAACCACCGCCAGTAAAAC	59.898	20	GCAGCTCTGTGGGCTCTAGT	59.775	20	182	438	619	CCAGTAAAACCACCACCACC	60.126	20	GCAGCTCTGTGGGCTCTAGT	59.775	20	172	448	619
Unigene0005674	1	p3	(CCT)5	15	5674	5688	CTGATGAGGAGCAGGAGGAG	60.088	20	TCTGAATGCTGCTGAGCTGT	59.887	20	280	5490	5769	CAGGAGGAGGAGAAAGAGCA	59.673	20	TCTGAATGCTGCTGAGCTGT	59.887	20	269	5501	5769	CAGGGGCTCCTACAAATGAC	59.55	20	TCTGAATGCTGCTGAGCTGT	59.887	20	152	5618	5769
Unigene0005682	1	c	(TG)9ta(TG)9	38	355	392	GGTTTCTTCATCGTCGCATT	60.081	20	ATACCGAGCAACAAACCTCG	60.132	20	254	285	538	GGTTTCTTCATCGTCGCATT	60.081	20	CAGTCGTGCGTTGTGATACC	60.183	20	269	285	553	AGGTTTCTTCATCGTCGCAT	59.7	20	CAGTCGTGCGTTGTGATACC	60.183	20	270	284	553
Unigene0005683	1	p2	(AT)8	16	402	417	TACTCGCACAAATGCCTCAG	60.011	20	GCAGTCAAGCTATCCTTCCG	59.978	20	148	313	460	CTGTATGGTGCAATGGTTCG	59.988	20	GCAGTCAAGCTATCCTTCCG	59.978	20	247	214	460	CTGTTGATGAGGAGGGCATT	60.073	20	GCAGTCAAGCTATCCTTCCG	59.978	20	210	251	460
Unigene0005684	1	p2	(AT)8	16	400	415	TACTCGCACAAATGCCTCAG	60.011	20	GCAGTCAAGCTATCCTTCCG	59.978	20	148	311	458	CTGTATGGTGCAATGGTTCG	59.988	20	GCAGTCAAGCTATCCTTCCG	59.978	20	247	212	458	CTGTTGATGAGGAGGGCATT	60.073	20	GCAGTCAAGCTATCCTTCCG	59.978	20	210	249	458
Unigene0005698	1	p2	(CA)6	12	619	630	TCCAACAGGTCAAATGGTGA	59.935	20	GTACCTGGTGGCGCTAAAAA	60.131	20	141	554	694	TCCAACAGGTCAAATGGTGA	59.935	20	CAGTACACCCCTGGCAAAAT	59.853	20	199	554	752	GCATTTTGTGGCATAACCCT	59.829	20	GTACCTGGTGGCGCTAAAAA	60.131	20	114	581	694
Unigene0005702	1	p3	(GCT)6	18	110	127	CTTTCCGTCTCCTCCTCCTC	60.328	20	GCTCTTCTGCTTGTTCTGCC	60.285	20	261	12	272	CTTTCCGTCTCCTCCTCCTC	60.328	20	GCTTGTTCTGCCTCTTCTGC	60.285	20	253	12	264	CTTTCCGTCTCCTCCTCCTC	60.328	20	GACAGCGTCAACAACCAGTG	60.357	20	164	12	175
Unigene0005702	2	c	(GC)8(GT)8	32	3596	3627	TCCTAATCCTGGTGCGATTC	60.036	20	GTACATGGACCATCACTGCG	59.992	20	273	3406	3678	GACTCCTAATCCTGGTGCGA	60.218	20	GTACATGGACCATCACTGCG	59.992	20	276	3403	3678	AGCGCTGAGAAAAGACGAAC	59.763	20	GTACATGGACCATCACTGCG	59.992	20	215	3464	3678
Unigene0005704	1	p2	(GT)22	44	1974	2017	ATGCTGAGGGCATATGGTTC	59.923	20	AGGCATCTCTCCTCGTCAAA	59.95	20	145	1936	2080	GGCATATGGTTCTGGGCTTA	59.923	20	AGGCATCTCTCCTCGTCAAA	59.95	20	137	1944	2080	ATGCTGAGGGCATATGGTTC	59.923	20	ACTTTATTTCCACCCCGACC	60.053	20	221	1936	2156
Unigene0005706	2	c	(ACT)5acc(ACT)6	36	349	384	AAACTTTGAAACGTGGACCG	60.008	20	ATTTGTCGATTCACCTTGGC	59.939	20	265	164	428	TTTTCAGGGCAGTTGGTAGC	60.249	20	ATTTGTCGATTCACCTTGGC	59.939	20	146	283	428	AGGGCAGTTGGTAGCAAAAA	59.747	20	ATTTGTCGATTCACCTTGGC	59.939	20	141	288	428
Unigene0005707	1	p2	(GC)6	12	732	743	CGAGTCGAAGAGAGGACCAG	60.127	20	GTGTGGAGAGGAAACACCGT	60.009	20	158	610	767	AGTCGAAGAGAGGACCAGCA	60.135	20	GTGTGGAGAGGAAACACCGT	60.009	20	156	612	767	CCGTTAAAGCGCAGACAAAT	60.264	20	GTGTGGAGAGGAAACACCGT	60.009	20	187	581	767
Unigene0005709	1	p2	(GC)6	12	2600	2611	CGAGTCGAAGAGAGGACCAG	60.127	20	GTGTGGAGAGGAAACACCGT	60.009	20	158	2478	2635	AGTCGAAGAGAGGACCAGCA	60.135	20	GTGTGGAGAGGAAACACCGT	60.009	20	156	2480	2635	CCGTTAAAGCGCAGACAAAT	60.264	20	GTGTGGAGAGGAAACACCGT	60.009	20	187	2449	2635
Unigene0005717	1	p3	(TTA)5	15	471	485	GAGCCAGTAAATGATGCGGT	60.103	20	CATTAGTCCCATCACCTGGG	60.187	20	222	410	631	TGGGCTCTTTGAACCTTTTG	60.22	20	CATTAGTCCCATCACCTGGG	60.187	20	194	438	631	AGAGCCAGTAAATGATGCGG	60.235	20	CATTAGTCCCATCACCTGGG	60.187	20	223	409	631
Unigene0005717	2	p2	(AG)6	12	1233	1244	TGTGCTCCTCGTGTCAAATC	59.837	20	ACTCCAGTTCTTACCGGCCT	60.132	20	234	1122	1355	CAAAACCCATTTGTCAAGGC	60.344	20	CGTCTCCTGCTTTCACTTCC	59.989	20	260	1165	1424	TGTCAAGGCTTAGGCACAGA	59.591	20	CGTCTCCTGCTTTCACTTCC	59.989	20	249	1176	1424
Unigene0005719	1	p2	(TG)9	18	413	430	CACCAGGTTTCCTGTGTGTG	60.039	20	AAGGTGCCTGTCAAATGAGG	60.111	20	280	390	669	CACCAGGTTTCCTGTGTGTG	60.039	20	AGGTGCCTGTCAAATGAGGT	59.579	20	279	390	668	CACCAGGTTTCCTGTGTGTG	60.039	20	TGCAGAGTCATAAGCCAGGA	59.547	20	124	390	513
Unigene0005738	1	p3	(TTA)6	18	508	525	TCCAATAATCCAGGCAGACC	59.894	20	TGAGCAGATTTTACAGCGTAATG	59.459	23	198	362	559	GTCAGGGTCAGACAGGCAAT	60.12	20	TGAGCAGATTTTACAGCGTAATG	59.459	23	234	326	559	AATAGGGACAGATCCCAGGC	60.293	20	TGAGCAGATTTTACAGCGTAATG	59.459	23	264	296	559
Unigene0005750	1	p3	(GAG)6	18	4800	4817	GGCAGAGCTGGTACACCAAT	60.142	20	TCACAAACAACCCATTTGTCA	59.849	21	115	4761	4875	AACACACCAAACCGCTCTTC	60.156	20	TCACAAACAACCCATTTGTCA	59.849	21	229	4647	4875	GAACACACCAAACCGCTCTT	60.156	20	TCACAAACAACCCATTTGTCA	59.849	21	230	4646	4875
Unigene0005755	1	p3	(TGG)6	18	220	237	AGTGACTAAGGGGCATGTGG	59.989	20	CCCTCTCCTCCACCCTACTC	60.066	20	249	111	359	GCATGTGGGCACACTAACAC	60.04	20	CCCTCTCCTCCACCCTACTC	60.066	20	237	123	359	GCATGTGGGCACACTAACAC	60.04	20	CCCACTCCTCCTCCTTTACC	59.928	20	270	123	392
Unigene0005756	2	p4	(CGCT)4	16	5923	5938	CAAATCAACACAGACCCACG	60.001	20	AACCCTCGCTGTCTTTCTCA	59.989	20	194	5882	6075	CAAATCAACACAGACCCACG	60.001	20	CCCTCGCTGTCTTTCTCATC	59.95	20	192	5882	6073	CAAATCAACACAGACCCACG	60.001	20	TTTCCCTGTCCGTCAAAGTC	60.088	20	172	5882	6053
Unigene0005756	5	p3	(TGT)5	15	7838	7852	CTCGTACTCTTCTCCGGTGC	60.012	20	GGAGGAGCAGAATCATCAGC	59.917	20	127	7805	7931	CTCGTACTCTTCTCCGGTGC	60.012	20	GAGAACCACTACAAAGCCGC	59.882	20	102	7805	7906	CTCGTACTCTTCTCCGGTGC	60.012	20	GGATGAGGAGGAGGAGGAAG	60.149	20	193	7805	7997
Unigene0005756	7	p2	(CT)6	12	8758	8769	GAAATGGCGAAGATGGAGAC	59.635	20	GCATGGCCAGATTTCACAG	60.217	19	165	8630	8794	GAAATGGCGAAGATGGAGAC	59.635	20	CATGGCCAGATTTCACAGC	60.217	19	164	8630	8793	CATGATTGAAATGGCGAAGA	59.622	20	GCATGGCCAGATTTCACAG	60.217	19	172	8623	8794
Unigene0005756	1	p3	(GCT)5	15	4009	4023	GGGTGTAGTCGAAGCTGCTC	60.02	20	AAAGGATACGACGCCAAGC	60.228	19	184	3911	4094	GGGTGTAGTCGAAGCTGCTC	60.02	20	CCAAGCGCTACTGCAAGAC	59.755	19	171	3911	4081	CTGGTGGACAGGTTGAGGAT	59.962	20	AAAGGATACGACGCCAAGC	60.228	19	239	3856	4094
Unigene0005756	3	p3	(GGT)8	24	7025	7048	GGTAAAAGGCCCTCTTCAGG	60.068	20	GACGACACCTTCGACATGG	60.105	19	241	6931	7171	GGGTAAAAGGCCCTCTTCAG	60.068	20	GACGACACCTTCGACATGG	60.105	19	242	6930	7171	TGCTCTCCTTCTTCTCTGCC	59.827	20	GACGACACCTTCGACATGG	60.105	19	277	6895	7171
Unigene0005756	6	p3	(CCT)6	18	8003	8020	GTCGTCCTTCTGGATTGGAA	60.05	20	CAAGGGGATGATGAAGAGGA	60.003	20	255	7850	8104	GCGGCTTTGTAGTGGTTCTC	59.882	20	CAAGGGGATGATGAAGAGGA	60.003	20	218	7887	8104	CTTCCTCCTCCTCCTCATCC	60.149	20	CCAGCTATGAGAACGAAGCC	59.978	20	270	7978	8247
Unigene0005756	4	p6	(TCGTCC)4	24	7663	7686	TTCCTCAGACACTCCAGGCT	59.986	20	ACGGAGTCCGAGATGAACAG	60.261	20	266	7464	7729	GTTCCTCAGACACTCCAGGC	59.841	20	ACGGAGTCCGAGATGAACAG	60.261	20	267	7463	7729	TTCCTCAGACACTCCAGGCT	59.986	20	ACAGCAACTCCTCCAACAGC	60.453	20	250	7464	7713
Unigene0005765	1	p3	(AAG)5	15	1684	1698	CTTCCTCCACGTCTCTCCTG	59.978	20	GTCCATGCTCAGCTTCTTCC	59.957	20	152	1570	1721	TTCCTCCACGTCTCTCCTGT	59.835	20	GTCCATGCTCAGCTTCTTCC	59.957	20	151	1571	1721	CTTCCTCCACGTCTCTCCTG	59.978	20	ACCGTCTGGCTCTTGTTGTT	59.769	20	211	1570	1780
Unigene0005771	1	p6	(AACCAG)4	24	211	234	CTCCTGGTCCATCCTGGTTA	59.92	20	GGTGTCAGGGAGGTTTGAGA	60.088	20	263	55	317	CTCCTGGTCCATCCTGGTTA	59.92	20	GAGGTGTCAGGGAGGTTTGA	60.088	20	265	55	319	CTCCTGGTCCATCCTGGTTA	59.92	20	TTTAGCACGACACAACAGGC	59.911	20	205	55	259
Unigene0005857	1	p2	(GT)20	40	352	391	TGTGACAGCAGAACTTTGGC	60.032	20	TGAGCTGTTCCTCTGCTTCA	59.855	20	278	272	549	GTGTGAGAGAGCATGTCGGA	59.988	20	TCATCTCTCCCCGTCTGTCT	59.792	20	278	203	480	GTGTGAGAGAGCATGTCGGA	59.988	20	CTCATCTCTCCCCGTCTGTC	59.792	20	279	203	481
Unigene0005877	1	p2	(GT)6	12	358	369	GAAGCCATGAAAGCACCAGT	60.263	20	CTGCTGCTGACGCATTAAAC	59.638	20	256	335	590	GAAGCCATGAAAGCACCAGT	60.263	20	GCTGCTGACGCATTAAACCT	60.416	20	254	335	588	AGAGCAGGAAGCCATGAAAG	59.574	20	CTGCTGCTGACGCATTAAAC	59.638	20	263	328	590
Unigene0005977	2	p3	(TCA)6	18	1773	1790	CCAGGATCAGCCAACAGAAT	60.073	20	AAGAGAAAAACGGCTGCTGA	60.132	20	232	1642	1873	GGAACGCCTCTGGTTCAATA	60.074	20	AAGAGAAAAACGGCTGCTGA	60.132	20	272	1602	1873	CCAGGATCAGCCAACAGAAT	60.073	20	TTTTGGCAAGAGAAAAACGG	60.215	20	239	1642	1880
Unigene0005977	1	c	(AG)7tgagagacagaagacagactgactgacagataggcagacagacaaagacagagacagacagccagagagagagacagataggcaggc(AG)6acagacagtgaggcagacagacaggcaggaagacagacagagagactcacacacacagacatagtcac(ACAG)5	201	868	1068	CGCAGACAGACAGAAGAGACA	59.347	21	CGCTTGGTTTCTTGCATAGC	60.905	20	266	839	1104	CGCAGACAGACAGAAGAGACA	59.347	21	CCGCTTGGTTTCTTGCATA	59.818	19	267	839	1105	ACGCAGACAGACAGAAGAGACA	60.243	22	CGCTTGGTTTCTTGCATAGC	60.905	20	267	838	1104
Unigene0006001	1	p2	(GA)6	12	116	127	CTTGATTCGTCCCCAGAGAG	59.797	20	GCAACTGTGTTCTGGCTTCA	60.032	20	140	77	216	CTTGATTCGTCCCCAGAGAG	59.797	20	TTTTCAGTGGCGAGTTTGTG	59.881	20	109	77	185	TCAACCAAAGCACAGATTCG	59.84	20	GGATTCTTTTCAGTGGCGAG	59.813	20	158	34	191
Unigene0006002	1	p2	(GA)6	12	290	301	AGTGAAAGAGAGCGAGAGCG	60.035	20	GCAACTGTGTTCTGGCTTCA	60.032	20	264	127	390	GTGAAAGAGAGCGAGAGCGT	59.898	20	GCAACTGTGTTCTGGCTTCA	60.032	20	263	128	390	AGCGTCTTCCTGCAAACATT	59.882	20	GCAACTGTGTTCTGGCTTCA	60.032	20	248	143	390
Unigene0006006	1	p2	(TG)6	12	526	537	ATGAGAGGTCACAGATGCCC	60.08	20	CAAAAAGTGTGACGCAATGG	60.149	20	228	471	698	AAACTGGAGTGGAGCAAGGA	59.844	20	CAAAAAGTGTGACGCAATGG	60.149	20	208	491	698	CGAAGAGCGGTTATCAGAGG	59.971	20	AACCAAGCCATTTCAGAGGA	59.67	20	253	342	594
Unigene0006007	1	p2	(TG)9	18	857	874	TCAAATTCACGCCTTCTTCC	60.192	20	GCAACACACACCTACACACACA	60.592	22	211	689	899	TCAAATTCACGCCTTCTTCC	60.192	20	AAGCAACACACACCTACACACA	59.186	22	213	689	901	TCAAATTCACGCCTTCTTCC	60.192	20	AAGCAACACACACCTACACACAC	60.051	23	213	689	901
Unigene0006012	1	p2	(TC)6	12	182	193	CCTGAACACTCATGGCTGAA	59.831	20	TGACCTGAACCTCTAAGAAAGACA	59.45	24	159	85	243	CGTGTGGTGGCTTAGTTGTG	60.213	20	TGACCTGAACCTCTAAGAAAGACA	59.45	24	190	54	243	CTCATCGGCTCATTACAGCA	59.972	20	TCGTTCTGGTTAATTATGACCTG	58.2	23	106	154	259
Unigene0006016	1	p2	(GT)6	12	603	614	CGGCTGATGCAACAAAATAA	59.702	20	GCTTCACACTGCCATCTTCA	59.992	20	273	526	798	ATGTGTTCGATGACGACTGC	59.714	20	CCACTGAGGAGAGGAGAACG	59.978	20	257	577	833	GTGTTCGATGACGACTGCAT	59.714	20	CCACTGAGGAGAGGAGAACG	59.978	20	255	579	833
Unigene0006030	1	p3	(GGC)5	15	310	324	GTGCGTAAAGCCGAAAGAAG	60.018	20	GTGAGGAGACACCGACTGCT	60.467	20	220	133	352	CACCAAACTCCCCAAAGTGT	59.861	20	GTGAGGAGACACCGACTGCT	60.467	20	100	253	352	GAAAATCACCAAACTCCCCA	59.767	20	GTGAGGAGACACCGACTGCT	60.467	20	106	247	352
Unigene0006056	1	p2	(TG)8	16	56	71	CGGGGAGACATTGACCTCTA	60.065	20	TGCACCAAGTCAGAGTCGAG	60.178	20	266	7	272	CGGGGAGACATTGACCTCTA	60.065	20	GGTGAGCATGACCTTCAACA	59.682	20	181	7	187	TAAACGGGGAGACATTGACC	59.79	20	TGCACCAAGTCAGAGTCGAG	60.178	20	270	3	272
Unigene0006062	1	p3	(TGA)6	18	365	382	ATTTTTAGCCGCCGTAGGAT	59.956	20	CACCTCGTCAAGCACAGCTA	60.199	20	253	210	462	CTTTTCTCCAGCTCATTGCC	59.955	20	CACCTCGTCAAGCACAGCTA	60.199	20	159	304	462	CCTTTTCTCCAGCTCATTGC	59.955	20	CACCTCGTCAAGCACAGCTA	60.199	20	160	303	462
Unigene0006064	1	p3	(AGG)6	18	129	146	CTCCGACGAAGGAAACAGAG	59.982	20	CCTGCACTGATGCTTCAAAA	59.988	20	230	94	323	TGTGTGTAGAGGGGAGGAGG	60.104	20	CGTGTGTGTGCGTCTCTCTT	60.096	20	260	4	263	CTCCGACGAAGGAAACAGAG	59.982	20	TGTACACGGTTGATCTCCCC	60.78	20	199	94	292
Unigene0006076	1	p2	(AC)6	12	72	83	CTGAGAGCAGGACGACAGTG	59.757	20	AGGACGTTTCTACCGCTCAA	59.875	20	197	8	204	CTGAGAGCAGGACGACAGTG	59.757	20	CAATGTGAAACCGTTTGCTG	60.149	20	180	8	187	CTGAGAGCAGGACGACAGTG	59.757	20	TGTGAAACCGTTTGCTGTTC	59.74	20	177	8	184
Unigene0006078	1	p3	(AGA)7	21	121	141	TGCGTGCAGATGTGTTAGGT	60.333	20	CCTGTCAGCTCCCTCTGTTC	59.986	20	262	2	263	GCGTGCAGATGTGTTAGGTG	60.333	20	CTGTCAGCTCCCTCTGTTCC	59.986	20	260	3	262	GCGTGCAGATGTGTTAGGTG	60.333	20	CCTGTCAGCTCCCTCTGTTC	59.986	20	261	3	263
Unigene0006093	1	p4	(CGCA)4	16	207	222	CACAGTCACAGCTTCCCTCA	60.022	20	GGAGGTCCTCACTTCCACAG	59.682	20	185	70	254	TTAGAATGCCACAATGCTGC	59.839	20	GGAGGTCCTCACTTCCACAG	59.682	20	247	8	254	TCAGGCTGACTCCTCCTCAG	60.69	20	GGAGGTCCTCACTTCCACAG	59.682	20	168	87	254
Unigene0006096	1	p4	(TCGC)7	28	5016	5043	TTGCTCCAATTGTCTGTCCA	60.24	20	CGTCTCTCGCTCCACTGTC	59.702	19	256	4892	5147	TGCTCCAATTGTCTGTCCAC	59.682	20	CGTCTCTCGCTCCACTGTC	59.702	19	255	4893	5147	GACCATTCCTCCAATTGCTC	59.488	20	CGTCTCTCGCTCCACTGTC	59.702	19	270	4878	5147
Unigene0006097	1	p2	(AT)7	14	336	349	AGGGTCAGATTTCCTTCACG	59.137	20	GGCCACAAGCGAAAAATAGA	60.209	20	254	308	561	GTGATGAGAGAAGGGAACGG	59.655	20	ACGTCCGTCCACGTTTGTAG	61.005	20	279	205	483	GTGATGAGAGAAGGGAACGG	59.655	20	ACGTCCGTCCACGTTTGTA	60.016	19	279	205	483
Unigene0006105	1	p2	(TG)6	12	136	147	AAAAAGTGCCAAACAGTCGC	60.292	20	CCAACGGAGTGAGGAGTCAT	60.112	20	183	35	217	AAAAAGTGCCAAACAGTCGC	60.292	20	TTCCAACGGAGTGAGGAGTC	60.238	20	185	35	219	AAAAAGTGCCAAACAGTCGC	60.292	20	AACGGAGTGAGGAGTCATCG	60.261	20	181	35	215
Unigene0006106	2	p2	(AT)6	12	6025	6036	ACAAGGCAATCAGGGAAGTG	60.111	20	AAGCAAGCAATGTGGGAATC	60.081	20	260	5895	6154	CACAAGGCAATCAGGGAAGT	60.111	20	AAGCAAGCAATGTGGGAATC	60.081	20	261	5894	6154	ACAAGGCAATCAGGGAAGTG	60.111	20	TCAAAAGCAAGCAAGCAATG	60.133	20	268	5895	6162
Unigene0006106	1	p3	(GAG)6	18	4961	4978	TCCAGAAGTGCAATGCAAAG	59.988	20	CACTTGCTTTAATGCTGCCA	60.014	20	204	4900	5103	CTCCAGAAGTGCAATGCAAA	59.988	20	CACTTGCTTTAATGCTGCCA	60.014	20	205	4899	5103	AGTGCAATGCAAAGCTCCTT	60.022	20	GGGTCACCAACACTTGCTTT	60.012	20	208	4906	5113
Unigene0006108	2	c	(GT)7ga(GT)6	28	4799	4826	ACGACGCACTGTGTTGTGTT	60.275	20	GGCTGGAAAGGTCGATACAG	59.694	20	275	4765	5039	CATTCCATATCAGATCGGGG	60.111	20	ACTCCTCGGTGACAAATGGT	59.43	20	243	4723	4965	TGTGCGATGGTTTGTCTCAT	60.12	20	ACTCCTCGGTGACAAATGGT	59.43	20	260	4706	4965
Unigene0006108	1	c	(GCA)5cagtggagattctcacactcatctatttatttatatttatttattcatattctatttattggttgtg(CTGA)5	102	3914	4015	TACAGCAGACAAAGCGATGG	60.011	20	TGCACTTGCATCCTGAACTC	59.992	20	172	3880	4051	AGACAAAGCGATGGACTGCT	60.02	20	TGCACTTGCATCCTGAACTC	59.992	20	166	3886	4051	AGCAGACAAAGCGATGGACT	60.02	20	TGCACTTGCATCCTGAACTC	59.992	20	169	3883	4051
Unigene0006123	1	p3	(CTC)5	15	2520	2534	CCCCTAATTCGAACTCTCCC	59.897	20	TTTAGCTTCCAGACGGAGGA	59.948	20	197	2388	2584	CCCCTAATTCGAACTCTCCC	59.897	20	CTGTTTGCGTCAGCATCACT	60.056	20	274	2388	2661	CCCCTAATTCGAACTCTCCC	59.897	20	GTTTGCGTCAGCATCACTGT	59.912	20	272	2388	2659
Unigene0006124	1	p2	(CA)8	16	677	692	GAACATGCAACCTCTACGCA	59.871	20	CATCAACAACACCTCATGCC	59.967	20	224	567	790	GAACATGCAACCTCTACGCA	59.871	20	GCATCAACAACACCTCATGC	60.128	20	225	567	791	GAACATGCAACCTCTACGCA	59.871	20	CGCATTTGCATTTCTCACTG	60.401	20	264	567	830
Unigene0006125	1	p3	(CCT)6	18	242	259	AGCGGTGAAAAGGGAACTCT	60.247	20	ACGTTACCATCGTCCTCAGC	60.142	20	218	140	357	GAAAGATGCGGTACCAGTCC	59.556	20	ACGTTACCATCGTCCTCAGC	60.142	20	157	201	357	GGAAAGATGCGGTACCAGTC	59.556	20	ACGTTACCATCGTCCTCAGC	60.142	20	158	200	357
Unigene0006128	3	p3	(GGC)5	15	8387	8401	AAACAATCGGGTTACCTCCC	60.053	20	CTGGAGGTTCTGCTGGAAAG	59.982	20	246	8276	8521	ATGTGGTCAAACAATCGGGT	60.096	20	CTGGAGGTTCTGCTGGAAAG	59.982	20	254	8268	8521	CCCAGAGAGCATGTTTGACA	59.831	20	CTGGAGGTTCTGCTGGAAAG	59.982	20	229	8293	8521
Unigene0006128	4	p3	(GAG)6	18	9135	9152	CTTCCTGCGTCTACCACACA	59.897	20	CCAGACTCTGATGACGACGA	59.98	20	260	8963	9222	TACCCAGGGATGCTTCTCAC	60.073	20	AGGGCCACTGTTCTCCTTTT	60.11	20	252	8930	9181	TATGCTTTACCCAGGGATGC	59.923	20	AGGGCCACTGTTCTCCTTTT	60.11	20	259	8923	9181
Unigene0006128	1	p3	(CAG)7	21	834	854	TCCCATCACCAACAACAAGA	59.935	20	CGTCTGTGGATTCATTCGTG	60.112	20	126	794	919	GCAGACAACTTCACGTTGGA	59.88	20	CGTCTGTGGATTCATTCGTG	60.112	20	179	741	919	TTTCCCATCACCAACAACAA	59.792	20	CGTCTGTGGATTCATTCGTG	60.112	20	128	792	919
Unigene0006128	2	p3	(AAG)5	15	7059	7073	TCCTCATCCAGCTCCTCATC	60.312	20	AGCCCTTCACACTTGTTGCT	59.914	20	211	6893	7103	TCCTCATCCAGCTCCTCATC	60.312	20	CTGACGCATGAGTGTCCTGT	59.897	20	277	6893	7169	TCCTCATCCAGCTCCTCATC	60.312	20	TTTCTGACGCATGAGTGTCC	59.837	20	280	6893	7172
Unigene0006135	1	c	(CT)8(CG)6(CT)9	46	2142	2187	GGCCGATCTGTATGGAGTGT	59.957	20	GACACCTAGCGAGCGACTTC	60.164	20	230	2036	2265	GGCCGATCTGTATGGAGTGT	59.957	20	CACCTAGCGAGCGACTTCTT	59.78	20	228	2036	2263	GGCCGATCTGTATGGAGTGT	59.957	20	AGCGAGCGACTTCTTTTCAC	59.763	20	223	2036	2258
Unigene0006149	2	p3	(GAG)6	18	1740	1757	TCATCCCAAAATGTGCAAAA	59.907	20	CCACAGCCATCATACCATTG	59.799	20	236	1554	1789	TTTCATCCCAAAATGTGCAA	59.907	20	CCACAGCCATCATACCATTG	59.799	20	238	1552	1789	TCTTGGTTGTCTGCTTTCCC	60.232	20	CCACAGCCATCATACCATTG	59.799	20	273	1517	1789
Unigene0006149	1	p6	(CGCTCC)4	24	1156	1179	TTAGGGAGAGACGGCCTACA	59.83	20	GGAGTAGCTGCGAGATCCAC	59.981	20	139	1088	1226	TGTGTTTAGGGAGAGACGGC	60.255	20	GGAGTAGCTGCGAGATCCAC	59.981	20	144	1083	1226	TTAGGGAGAGACGGCCTACA	59.83	20	ACTGGCTGGTGGTTGATCTC	60.12	20	239	1088	1326
Unigene0006152	1	c	(TG)7ccagtttgtgcatggggttaaggctggggcatggagcagcctcccctggct(CA)6	77	117	193	GTACGGCTGCTACAGGTGCT	60.483	20	ATTGGAGGCAGGGAACTTCT	60.074	20	244	15	258	GTACGGCTGCTACAGGTGCT	60.483	20	GTTTGTACACTTGGTGGGGG	60.126	20	204	15	218	GTGTACGGCTGCTACAGGTG	59.39	20	ATTGGAGGCAGGGAACTTCT	60.074	20	246	13	258
Unigene0006153	1	p3	(GAA)5	15	2630	2644	TAGCCAGTCTCATGTGCGTC	60.016	20	AACTCTCCCGCTGCTACAAA	60.015	20	221	2523	2743	TAGCCAGTCTCATGTGCGTC	60.016	20	AAACTCTCCCGCTGCTACAA	60.015	20	222	2523	2744	TAGCCAGTCTCATGTGCGTC	60.016	20	TGGAACAATTCAAGCCAACA	60.088	20	256	2523	2778
Unigene0006164	2	p2	(GT)6	12	3043	3054	GCTGCTACACAGGCATGAGA	60.168	20	ATCGTTTTTGCTCGATCACC	60.081	20	164	2983	3146	GTGCTCTGCTGCTACACAGG	59.801	20	ATCGTTTTTGCTCGATCACC	60.081	20	171	2976	3146	GCTGCTACACAGGCATGAGA	60.168	20	CAGGTGCTTTCCAGAATCGT	60.255	20	179	2983	3161
Unigene0006164	1	p3	(AAC)5	15	2714	2728	TGGGGCACATGTGTGTACTT	59.88	20	ACACGGAACAAGCATAAGGC	60.14	20	165	2656	2820	GGGGCACATGTGTGTACTTG	59.88	20	ACACGGAACAAGCATAAGGC	60.14	20	164	2657	2820	TGGGGCACATGTGTGTACTT	59.88	20	GCGTCACAACACCACACTTT	59.648	20	237	2656	2892
Unigene0006166	1	p2	(TC)12	24	1436	1459	GCATTGCTGAGGAACTGTGA	59.992	20	TCGTCTGGAGAACAGGGATT	59.655	20	268	1275	1542	GCATTGCTGAGGAACTGTGA	59.992	20	CGTCTGGAGAACAGGGATTC	59.655	20	267	1275	1541	CACGCAGAGGAATATCACCA	59.673	20	ACCCATCATCAGACCTCGTC	59.928	20	232	1326	1557
Unigene0006167	1	p3	(ATC)7	21	2844	2864	CCAAGACTGCTTTCCTGGAC	59.844	20	ATTCAGTCCTGCCACCAGAG	60.261	20	271	2811	3081	ATGTGAGAAGCCATCGATCC	60.042	20	CTCACACCTGCTCAGAAACG	59.616	20	133	2793	2925	ATCACTGGGATGCTCCTCAC	60.08	20	CTCACACCTGCTCAGAAACG	59.616	20	239	2687	2925
Unigene0006183	1	p2	(AG)8	16	141	156	AAGACGGATCAGCGAGAGAG	59.703	20	CTGTCTTTTAGGCTGACGGC	60.015	20	246	104	349	AAGACGGATCAGCGAGAGAG	59.703	20	GTCTTTTAGGCTGACGGCAC	59.882	20	244	104	347	GGAGCAGGGACAGAATCAGA	60.349	20	TTGCTATGACACACCCCTCA	60.112	20	179	5	183
Unigene0006184	1	p2	(AG)8	16	141	156	AAGACGGATCAGCGAGAGAG	59.703	20	CTGTCTTTTAGGCTGACGGC	60.015	20	246	104	349	AAGACGGATCAGCGAGAGAG	59.703	20	GTCTTTTAGGCTGACGGCAC	59.882	20	244	104	347	GGAGCAGGGACAGAATCAGA	60.349	20	TTGCTATGACACACCCCTCA	60.112	20	179	5	183
Unigene0006211	1	c	(AT)7acatatatatgtataagatacagtgtgtcaaggcattgagaactagcccaaaagaaaaactgcaatttttacaacaaggtcactataa(ATC)5	117	545	661	AAAACCATTTGGCTTTGTTTT	57.727	21	GTGGGTTTGAGTGAAATGGC	60.362	20	256	479	734	GTTGGGAGGTCCTTCGAGAT	60.456	20	CGTTCCTCCATCTAGAATTTGAA	59.617	23	280	432	711	CACTCAGACTAAAACCATTTGGC	60.048	23	GGTTTGAGTGAAATGGCGAA	61.012	20	263	469	731
Unigene0006216	1	p5	(GCCGA)4	20	563	582	GATGTGTTTTGCGTCTGTGG	60.16	20	GAAGATGCAAAAAGACCGGA	60.192	20	260	520	779	TTGGGAATGATGTGTTTTGC	59.375	20	GAAGATGCAAAAAGACCGGA	60.192	20	268	512	779	GATGTGTTTTGCGTCTGTGG	60.16	20	AAGATGCAAAAAGACCGGAG	59.312	20	259	520	778
Unigene0006222	1	p2	(CA)6	12	1099	1110	TAAAGGACGTAGAGCAGGGC	59.476	20	CGTATTCTCCTCCCGTGTGT	59.989	20	243	903	1145	TAAAGGACGTAGAGCAGGGC	59.476	20	ATTCTCCTCCCGTGTGTGTC	59.969	20	240	903	1142	TGACGGCACAGTAGAAGAGC	59.191	20	CGTATTCTCCTCCCGTGTGT	59.989	20	221	925	1145
Unigene0006223	1	p3	(GCG)7	21	95	115	GTCATTGGAGTCCTTCGACC	59.511	20	CTTCATTTCTGCTTGTCGCA	60.134	20	228	43	270	GTCATTGGAGTCCTTCGACC	59.511	20	CTTAGTGCAGCGAAGTGTCG	59.805	20	263	43	305	GTCATTGGAGTCCTTCGACC	59.511	20	GGCAGTGCCCAAACTTAGTG	60.689	20	276	43	318
Unigene0006225	1	p3	(GGA)6	18	1325	1342	CAGCAGAGACCAGAGGAACC	59.986	20	AATACTGGGCCTGTGCTTTG	60.132	20	241	1210	1450	GCAGAGACCAGAGGAACCTG	59.986	20	AATACTGGGCCTGTGCTTTG	60.132	20	239	1212	1450	GCAGAGACCAGAGGAACCTG	59.986	20	GCAACGAGGAGGTTGAAGTC	59.851	20	279	1212	1490
Unigene0006226	1	p3	(GCG)7	21	95	115	GTCATTGGAGTCCTTCGACC	59.511	20	GCCACGTGTTGACTGTGTGT	60.708	20	223	43	265	GTCATTGGAGTCCTTCGACC	59.511	20	TGTTGACTGTGTGTCTCCGC	60.951	20	217	43	259	GTCATTGGAGTCCTTCGACC	59.511	20	GCCACGTGTTGACTGTGTG	59.754	19	223	43	265
Unigene0006234	1	c	(TC)8atgcgcgcg(CA)7	39	320	358	AATGATGCCCTTCATTCACC	59.756	20	GCACCAGTGCAACAAGGTAA	59.764	20	198	186	383	AATGATGCCCTTCATTCACC	59.756	20	TTCTGCACCAGTGCAACAAG	61.054	20	202	186	387	AATGATGCCCTTCATTCACC	59.756	20	TGTATGCATTTTCTGCACCAG	59.744	21	212	186	397
Unigene0006236	1	p2	(TA)7	14	372	385	ATGACATGGAGACAGGGGAG	59.92	20	TGCTGTCAGCTGATTATGGC	59.979	20	167	275	441	AGGGATGACATGGAGACAGG	59.92	20	TGCTGTCAGCTGATTATGGC	59.979	20	171	271	441	AATGGCGTGGACAAATTGAT	60.199	20	TGCTGTCAGCTGATTATGGC	59.979	20	214	228	441
Unigene0006239	1	c	(CAA)6cagcggcacctg(CTC)5	45	619	663	CACCACCTACGTCAACATCG	60.025	20	CCTCAGGAGTCTTCTTCCCC	60.186	20	228	546	773	GCACTACGTCCTGCTCAACA	60.056	20	CCTCAGGAGTCTTCTTCCCC	60.186	20	246	528	773	GCATCTCCAGCATCTTCTCC	59.917	20	CCTCAGGAGTCTTCTTCCCC	60.186	20	280	494	773
Unigene0006242	2	p3	(CAG)5	15	572	586	GGAACAAGCAAAACCCTCAA	60.088	20	GTCTGGATAATGGCGAGGAA	60.036	20	168	539	706	TGGTGGTGGGAACTACAACA	59.848	20	GTCTGGATAATGGCGAGGAA	60.036	20	227	480	706	GGAACAAGCAAAACCCTCAA	60.088	20	ACAAGGCTGGCCTACATTTG	60.132	20	225	539	763
Unigene0006254	1	p3	(TCT)5	15	1452	1466	GCTCTGAACATCCCAGAGGA	60.349	20	ACGTTGTGTCTATGGCAACG	59.64	20	215	1297	1511	GCTCTGAACATCCCAGAGGA	60.349	20	TCTGTACCGGACGTTGTGTC	59.597	20	225	1297	1521	GCTCTGAACATCCCAGAGGA	60.349	20	GGACGTTGTGTCTATGGCAA	59.572	20	217	1297	1513
Unigene0006255	1	p3	(TCT)5	15	367	381	GCTCTGAACATCCCAGAGGA	60.349	20	ACGTTGTGTCTATGGCAACG	59.64	20	215	212	426	GCTCTGAACATCCCAGAGGA	60.349	20	TCTGTACCGGACGTTGTGTC	59.597	20	225	212	436	GCTCTGAACATCCCAGAGGA	60.349	20	GGACGTTGTGTCTATGGCAA	59.572	20	217	212	428
Unigene0006268	1	p3	(TCA)6	18	2605	2622	AGCTCCATTTCCAGAGCAAA	59.955	20	AAGGCAGAGACAGAGGTGGA	59.986	20	167	2556	2722	AGCTCCATTTCCAGAGCAAA	59.955	20	TGAGGATTATAAGGTGGCCG	59.916	20	192	2556	2747	AGCTCCATTTCCAGAGCAAA	59.955	20	CATGCTGGGTGAAACATCTG	60.112	20	267	2556	2822
Unigene0006269	1	c	(CTC)6agcttgatcagactccgactcctcc(TCA)6	61	3559	3619	CAGGAAGTGGGTGTGTCCTT	60.002	20	TGTTTCTGTCACATCCTCGG	59.676	20	280	3444	3723	AGGAAGTGGGTGTGTCCTTG	60.002	20	TGTTTCTGTCACATCCTCGG	59.676	20	279	3445	3723	CTCTGACACAGTTGGCAGGA	60.022	20	ACAGGCACAGACTCCCACTC	60.315	20	270	3429	3698
Unigene0006284	1	p3	(GCC)6	18	85	102	GGTCTGGGCTCATCGGAG	61.795	18	CTTCTTCTGTGCCAACGTCA	60.025	20	199	51	249	GGTCTGGGCTCATCGGAG	61.795	18	TTCTTCTGTGCCAACGTCAC	59.88	20	198	51	248	GGTCTGGGCTCATCGGAG	61.795	18	CCTTCTTCTGTGCCAACGTC	60.833	20	200	51	250
Unigene0006299	1	p2	(AT)6	12	109	120	AGCACGAGTGTCCTGTTCCT	59.907	20	CCTGCGTATTTGTTCCTGGT	59.993	20	240	30	269	CAAAAGCATGTCATGGAACG	60.111	20	CCTGCGTATTTGTTCCTGGT	59.993	20	269	1	269	AGCATGTCATGGAACGACAA	60.12	20	CCTGCGTATTTGTTCCTGGT	59.993	20	265	5	269
Unigene0006317	1	p3	(GTT)5	15	6069	6083	CAGAAACACACGTGCGAACT	59.946	20	TGGAATGATGAACCCTGTGA	59.893	20	138	6040	6177	AACACACGTGCGAACTCAAG	59.946	20	TGGAATGATGAACCCTGTGA	59.893	20	134	6044	6177	ACACAAACAGGTGGAGAGGG	60.002	20	AAGCCTTGATTTGGTGCAGT	59.74	20	223	5890	6112
Unigene0006331	2	p2	(GT)8	16	2067	2082	AGCTCAAAGCTCCAAGACGA	60.277	20	CCTGCCTCAAGTCTACCGAG	60.005	20	198	2016	2213	GCTCAAAGCTCCAAGACGAG	60.277	20	CCTGCCTCAAGTCTACCGAG	60.005	20	197	2017	2213	GCAGCTCAAAGCTCCAAGAC	60.285	20	CCTGCCTCAAGTCTACCGAG	60.005	20	200	2014	2213
Unigene0006331	1	p2	(AG)7	14	612	625	CAACAGCGAGTCTTCACGTC	59.622	20	TTACTGTTCCGGGTCTTTGC	60.11	20	103	559	661	CAACAGCGAGTCTTCACGTC	59.622	20	TTGTCCTGTGAGTTGCGTTC	59.88	20	214	559	772	CAACAGCGAGTCTTCACGTC	59.622	20	TACTGTTCCGGGTCTTTGCT	59.734	20	102	559	660
Unigene0006332	2	p2	(CA)10	20	3868	3887	TGTTCAACACGTGACCCTGT	60.047	20	CAGGAACAGTTGAGCAAGCA	60.175	20	209	3782	3990	GGCTCCAGTTGTCCTTGTGT	60.159	20	CAGGAACAGTTGAGCAAGCA	60.175	20	226	3765	3990	TGTTCAACACGTGACCCTGT	60.047	20	TGTTAGCTGGTGTTGGTTGG	59.609	20	143	3782	3924
Unigene0006332	1	p3	(CCT)6	18	1689	1706	TGTTCAAGTGCCTGTGGAAG	59.873	20	ACAGCTGGGTCAGAGAAGGA	59.986	20	264	1470	1733	TGTTCAAGTGCCTGTGGAAG	59.873	20	GACAGCTGGGTCAGAGAAGG	59.986	20	265	1470	1734	CTGTGGAAGAACTGTGGCAA	59.873	20	ACAGCTGGGTCAGAGAAGGA	59.986	20	253	1481	1733
Unigene0006334	1	p2	(TG)6	12	1427	1438	AGAATGCATCTTCCTGTGGG	60.073	20	GGCACGTCATGATAAAGCAA	59.694	20	210	1316	1525	TCACAAAACACGATGTGCAA	59.721	20	AACAACTGGAGCTGATTCGG	60.255	20	280	1287	1566	AGAATGCATCTTCCTGTGGG	60.073	20	ATTCGGGTTCAGCAACAAAA	60.481	20	237	1316	1552
Unigene0006339	1	p2	(GT)6	12	150	161	TTGTGTCCAGCTGTACCTGC	59.905	20	AGCTCTGGAGGCCACTTGTA	60.012	20	168	90	257	TTGTGTCCAGCTGTACCTGC	59.905	20	ACATAGAATGCACTTGGCCC	59.962	20	119	90	208	TTGTGTCCAGCTGTACCTGC	59.905	20	GCAACAGTCGTGTTTGTGCT	59.953	20	240	90	329
Unigene0006340	1	p3	(TTG)7	21	2693	2713	CACTCCCTAGCATGGGTTGT	59.989	20	CATACTCCTCACCCCCTTCA	59.92	20	250	2670	2919	TAAGAAGTGCCACCACTCCC	60.111	20	CATACTCCTCACCCCCTTCA	59.92	20	263	2657	2919	CACTCCCTAGCATGGGTTGT	59.989	20	ACTCCTCACCCCCTTCATTC	60.314	20	247	2670	2916
Unigene0006354	1	p2	(AC)6	12	48	59	TTTTCCACACACTCAAGCAAA	59.352	21	ATTCCAGCTAGTGGGAAGCA	59.836	20	136	2	137	TTTTTCCACACACTCAAGCAA	59.352	21	ATTCCAGCTAGTGGGAAGCA	59.836	20	137	1	137	TTTTTCCACACACTCAAGCAA	59.352	21	TTCCAGCTAGTGGGAAGCAT	59.836	20	136	1	136
Unigene0006357	1	p2	(TC)7	14	3823	3836	ACTGACGTAGTGGACCTGCC	60.182	20	TCCCTAACACACACGCAAAA	60.149	20	215	3752	3966	GGGGCCTGAAAATAAAGGAC	59.777	20	TCCCTAACACACACGCAAAA	60.149	20	261	3706	3966	ACTGACGTAGTGGACCTGCC	60.182	20	CTCCCTAACACACACGCAAA	59.758	20	216	3752	3967
Unigene0006360	1	p3	(GCT)5	15	219	233	TAACACGGCGAAGTGTCAAG	59.904	20	CCAACCAAATGTTGCTGTTG	60.004	20	269	115	383	CCAGCATTGTCAACCAAATG	59.964	20	TTAAAGCCCTTCGGTGAATG	60.067	20	270	8	277	TAACACGGCGAAGTGTCAAG	59.904	20	TTAAAGCCCTTCGGTGAATG	60.067	20	163	115	277
Unigene0006367	1	p3	(TCA)6	18	3003	3020	TCGTCTCTGCAGTCATTTGG	59.984	20	ACGCTGGATACCAGACCATC	59.957	20	243	2975	3217	CACGTCGTCTCTGCAGTCAT	60.055	20	ACCAGACCATCTGAACGGAC	59.969	20	238	2971	3208	CACGTCGTCTCTGCAGTCAT	60.055	20	ACGCTGGATACCAGACCATC	59.957	20	247	2971	3217
Unigene0006368	1	p2	(AC)7	14	1273	1286	GTAGCTGAAACCGTGTCCGT	60.179	20	AAAGCGTTCCTGTCTTGCAT	59.882	20	203	1141	1343	GTAGCTGAAACCGTGTCCGT	60.179	20	ACTGCACCCAAACGTAGGAG	60.171	20	230	1141	1370	TGTTAGTTCAGGGGCAAAGC	60.249	20	TGTCTTGCATGGTTAACGGA	60.111	20	148	1186	1333
Unigene0006369	1	p2	(AC)7	14	1273	1286	GTAGCTGAAACCGTGTCCGT	60.179	20	AAAGCGTTCCTGTCTTGCAT	59.882	20	203	1141	1343	GTAGCTGAAACCGTGTCCGT	60.179	20	ACTGCACCCAAACGTAGGAG	60.171	20	230	1141	1370	TGTTAGTTCAGGGGCAAAGC	60.249	20	TGTCTTGCATGGTTAACGGA	60.111	20	148	1186	1333
Unigene0006370	1	c	(TG)6c(GT)10	33	2137	2169	ACCGCCCTCTCACAGAGATA	59.827	20	CCTAAAGTGCTTGAGCCGTG	60.953	20	155	2042	2196	ACCGCCCTCTCACAGAGATA	59.827	20	ACCTAAAGTGCTTGAGCCGT	59.008	20	156	2042	2197	ACATGCAGCTTCACACCAAA	60.31	20	CCTAAAGTGCTTGAGCCGTG	60.953	20	272	1925	2196
Unigene0006371	1	p3	(AAC)5	15	827	841	TGAACAGCAGGTACTCACCG	59.897	20	CACATGCTGTCTCTTGCTGG	60.616	20	167	747	913	GAACAGCAGGTACTCACCGC	60.865	20	CACATGCTGTCTCTTGCTGG	60.616	20	166	748	913	TGAACAGCAGGTACTCACCG	59.897	20	ACATGCTGTCTCTTGCTGGT	58.465	20	166	747	912
Unigene0006378	2	p2	(TG)6	12	2337	2348	AGTGATTGACGATGTGACGC	59.714	20	TTCCTTCACTGACAGGGTCC	60.088	20	223	2202	2424	GCAGCTGTCACTCACAAAGG	59.622	20	TTCCTTCACTGACAGGGTCC	60.088	20	161	2264	2424	ACTCACAAAGGACCGCATTT	59.598	20	TTCCTTCACTGACAGGGTCC	60.088	20	152	2273	2424
Unigene0006378	1	c	(GAG)5gaagaggaggagggggttcgggaaggagacacaatgaggtaagga(GAG)7	81	2094	2174	TTTAAACAGGTACTGGGCCG	59.99	20	GCGTCACATCGTCAATCACT	59.714	20	254	1968	2221	GGGAATCTAGGGCTTTGAGG	60.032	20	GCGTCACATCGTCAATCACT	59.714	20	224	1998	2221	CGTTCTTGGTGTGGGAATCT	59.966	20	GCGTCACATCGTCAATCACT	59.714	20	236	1986	2221
Unigene0006386	1	c	(GA)6gc(GA)6gc(GA)9	46	127	172	TGTGCTGCTTTCTCCATCAC	59.992	20	GTTTGTCAGCTGGGGGATTA	59.933	20	168	90	257	TGTGCTGCTTTCTCCATCAC	59.992	20	GTCAGCTGGGGGATTATTGA	59.894	20	164	90	253	TGTGCTGCTTTCTCCATCAC	59.992	20	ATTAATTGGTCTCCAGGCCC	60.152	20	116	90	205
Unigene0006387	1	c	(GA)6gc(GA)6gc(GA)9	46	723	768	TGTGCTGCTTTCTCCATCAC	59.992	20	GTTTGTCAGCTGGGGGATTA	59.933	20	168	686	853	TGTGCTGCTTTCTCCATCAC	59.992	20	GTCAGCTGGGGGATTATTGA	59.894	20	164	686	849	TGTGCTGCTTTCTCCATCAC	59.992	20	ATTAATTGGTCTCCAGGCCC	60.152	20	116	686	801
Unigene0006391	1	p2	(TC)17	34	92	125	GCGTATCTCCTGAATTTGGC	59.674	20	ATGTTTAACGAGGTCGGTGC	60	20	158	49	206	GCGTATCTCCTGAATTTGGC	59.674	20	GCACCCATTCCTAGGTTTCA	59.933	20	256	49	304	GCGTATCTCCTGAATTTGGC	59.674	20	TCAGCACCCATTCCTAGGTT	59.55	20	259	49	307
Unigene0006393	1	p3	(CCA)9	27	4949	4975	ATGTCAATTTGCAGCCTCCT	59.7	20	CCCCCTAAGTTCTGAAAGTGG	59.977	21	226	4892	5117	CATCAGCTCATGCTGACCA	59.481	19	GAAAGTGGTGAGGCTGCATT	60.263	20	181	4924	5104	CCTCCTGCATGTCAATTTGC	61.588	20	GAAAGTGGTGAGGCTGCATT	60.263	20	221	4884	5104
Unigene0006394	2	p2	(AG)7	14	301	314	CTGTGGAGGGTAGAGCCTTG	59.861	20	GTTTGGTTCGAGGGAAGTCA	60.088	20	234	224	457	CTGTGGAGGGTAGAGCCTTG	59.861	20	TTTGGTTCGAGGGAAGTCAC	60.088	20	233	224	456	CTGTGGAGGGTAGAGCCTTG	59.861	20	CTAACGTTTGGTTCGAGGGA	60.103	20	239	224	462
Unigene0006394	1	p2	(CA)6	12	93	104	CTTGGTACACGCTGATGCAC	60.333	20	TTGTATTCCCTTGGAGGCAG	60.066	20	238	63	300	CTTGGTACACGCTGATGCAC	60.333	20	CTTGTATTCCCTTGGAGGCA	60.066	20	239	63	301	CTTGGTACACGCTGATGCAC	60.333	20	CAAGGCTCTACCCTCCACAG	59.861	20	181	63	243
Unigene0006395	1	p2	(CA)10	20	467	486	ACCAAATCAACCACTGGAGC	59.973	20	ACCACAGATCAGTCGCTGTG	59.897	20	220	319	538	ACGGACAGGATGAGAAGGTG	60.112	20	ACCACAGATCAGTCGCTGTG	59.897	20	141	398	538	GTGAGCCACACACTGAGGAA	59.872	20	ACCACAGATCAGTCGCTGTG	59.897	20	124	415	538
Unigene0006395	2	p2	(TA)7	14	2025	2038	TGCAAAGATGTTCAACTGAGAAA	59.912	23	CCTCTTCAGAGCACTGCCTT	59.745	20	273	1998	2270	TTGCAAAGATGTTCAACTGAGAA	59.912	23	CCTCTTCAGAGCACTGCCTT	59.745	20	274	1997	2270	TTTGCAAAGATGTTCAACTGAGA	59.912	23	CCTCTTCAGAGCACTGCCTT	59.745	20	275	1996	2270
Unigene0006400	1	p3	(CAC)8	24	525	548	GGAGCCTAAACGTCTCGTCA	60.397	20	GTGGTCACCTCATCCACCAT	60.666	20	268	380	647	ACCCAGATAGGATGCCTGC	60.05	19	GTGTTGGCGTTGATGATGTC	59.975	20	206	472	677	GGAGCCTAAACGTCTCGTCA	60.397	20	TTCATGGTGGTCACCTCATC	59.318	20	274	380	653
Unigene0006403	1	p2	(GT)8	16	438	453	AGGGGGAAGCAGTGCTAACT	60.268	20	TTCTCCCGCGACTTTATCTC	59.41	20	279	264	542	GCCCGGAGACTAGCTTTGTT	60.763	20	ACCTTATTCTCCCGCGACTT	60.096	20	238	311	548	AGGCTCGAGAGTGTGTGTGTT	59.964	21	ACCTTATTCTCCCGCGACTT	60.096	20	159	390	548
Unigene0006414	1	p3	(CTG)6	18	1417	1434	TTGGTTTGGTATAGCCCTCG	59.953	20	GAGAAATTTGGAGGGTGCAA	60.051	20	236	1375	1610	TTGGTTTGGTATAGCCCTCG	59.953	20	AAGACACCTCATTTGCTGGG	60.111	20	264	1375	1638	TTGGTTTGGTATAGCCCTCG	59.953	20	GCTGGGGATCTTGTGAGAAA	60.195	20	250	1375	1624
Unigene0006417	1	p3	(TCC)6	18	2004	2021	GTGCTCCTCCTCTTCCTCCT	59.952	20	GTGGAGGCCCTGAGTCAGTA	60.261	20	179	1874	2052	GTGCTCCTCCTCTTCCTCCT	59.952	20	CAGGACGAGGCCTTTTTAGA	59.448	20	278	1874	2151	CCTTGTAGGGGAACATCGAG	59.545	20	GTGGAGGCCCTGAGTCAGTA	60.261	20	265	1788	2052
Unigene0006417	2	p3	(GTT)5	15	2885	2899	TCCGGAACAATTAAAGGCTG	60.067	20	TTTTAATTCCCAGGACGCAG	60.067	20	251	2778	3028	TATCGTCTCCACACGACGAG	59.855	20	TTTTAATTCCCAGGACGCAG	60.067	20	212	2817	3028	TCTCTGAGAAATCCCTGCGT	59.95	20	AGGAAAGGCTGCGATCATAA	59.807	20	144	2841	2984
Unigene0006429	2	p3	(GAG)5	15	244	258	TGTACGACGACCATGAGAGC	59.862	20	TCAAGTATGGGAGTCCGAGG	60.065	20	277	97	373	TGTACGACGACCATGAGAGC	59.862	20	TCCTCAAGTATGGGAGTCCG	60.065	20	280	97	376	GGTGTACGACGACCATGAGA	59.551	20	TCAAGTATGGGAGTCCGAGG	60.065	20	279	95	373
Unigene0006430	3	p3	(CAG)9	27	7492	7518	GCAGTTCCAGAAACAGAGCC	59.997	20	GTTTGGCTTGGACTTGTGGT	60.012	20	167	7388	7554	GCAGTTCCAGAAACAGAGCC	59.997	20	ACTTGTGGTTGGGCTTGAAC	60.012	20	156	7388	7543	GCAGTTCCAGAAACAGAGCC	59.997	20	GGAGACTGGACCTGAAGCTG	59.986	20	237	7388	7624
Unigene0006430	2	p3	(GAG)5	15	244	258	TGTACGACGACCATGAGAGC	59.862	20	TCAAGTATGGGAGTCCGAGG	60.065	20	277	97	373	TGTACGACGACCATGAGAGC	59.862	20	TCCTCAAGTATGGGAGTCCG	60.065	20	280	97	376	GGTGTACGACGACCATGAGA	59.551	20	TCAAGTATGGGAGTCCGAGG	60.065	20	279	95	373
Unigene0006436	1	p3	(CGC)5	15	905	919	GGAGACTTCCGACACACCAT	59.969	20	GAAGCGAGATGGCGTTTTTA	60.343	20	268	687	954	GGAGACTTCCGACACACCAT	59.969	20	GCGAGATGGCGTTTTTAATG	60.588	20	265	687	951	GGAGACTTCCGACACACCAT	59.969	20	GGCGTTTTTAATGATGGGAG	59.411	20	258	687	944
Unigene0006450	1	p2	(AT)6	12	486	497	CACAAATCCCCATTTTCCAC	60.029	20	GCCCCCTCAGATACAAAACA	59.933	20	185	381	565	CACCACAAATCCCCATTTTC	60.029	20	GCCCCCTCAGATACAAAACA	59.933	20	188	378	565	CAAATCCCCATTTTCCACTG	60.162	20	GCCCCCTCAGATACAAAACA	59.933	20	183	383	565
Unigene0006451	1	p2	(AT)6	12	326	337	CACAAATCCCCATTTTCCAC	60.029	20	GCCCCCTCAGATACAAAACA	59.933	20	185	221	405	CACCACAAATCCCCATTTTC	60.029	20	GCCCCCTCAGATACAAAACA	59.933	20	188	218	405	CAAATCCCCATTTTCCACTG	60.162	20	GCCCCCTCAGATACAAAACA	59.933	20	183	223	405
Unigene0006488	1	p3	(CAG)5	15	2017	2031	TGCTGAGAGTGACGTAACCG	60.049	20	GGTGGGAACGGAGAGTATGA	59.927	20	207	1965	2171	TGCTGAGAGTGACGTAACCG	60.049	20	GGTGTGACAGGTGCTTCTGA	59.872	20	177	1965	2141	TGCTGAGAGTGACGTAACCG	60.049	20	AACGGAGAGTATGACGGCAC	60.142	20	201	1965	2165
Unigene0006573	1	p2	(CA)6	12	630	641	ACATCCGCAGAGCTTCTGTT	60.02	20	CTTGTTAAATGATGGCGGCT	60.096	20	140	541	680	GATCGATGGGAGCTGGTAAA	60.036	20	CTTGTTAAATGATGGCGGCT	60.096	20	228	453	680	ACATCCGCAGAGCTTCTGTT	60.02	20	ACCTTGTTAAATGATGGCGG	59.823	20	142	541	682
Unigene0006597	1	p2	(TG)6	12	128	139	ACTCTCAGCTGTGCCATGC	60.163	19	CATACACACGCACAGGAACC	60.032	20	182	29	210	ACTCTCAGCTGTGCCATGC	60.163	19	CTGCACACACATACACACGC	59.811	20	191	29	219	ACTCTCAGCTGTGCCATGC	60.163	19	ACATAAGCACGCACACGAAC	59.794	20	155	29	183
Unigene0006598	1	p2	(TG)6	12	128	139	ATGCGTTTGTGTGCGTGTAT	60.065	20	TACTTCTAACGGCCACCAGG	60.125	20	234	44	277	ATGCGTTTGTGTGCGTGTAT	60.065	20	AACGCTGAGCAGAGTTCCTC	59.751	20	254	44	297	ATGCGTTTGTGTGCGTGTAT	60.065	20	TCCTTTTCCACGCTTCACTC	60.375	20	279	44	322
Unigene0006637	1	p3	(TGG)5	15	498	512	TGGAAACATGGAAGGTGTGA	59.935	20	TCTAGTCCCGTACTGCGCTT	60.037	20	253	436	688	TGGAAACATGGAAGGTGTGA	59.935	20	TTCTGATGGGACACTGGTCA	60.088	20	222	436	657	GAGCACCGTATTGGCAAAGT	60.14	20	TCTAGTCCCGTACTGCGCTT	60.037	20	227	462	688
Unigene0006638	1	p2	(AG)6	12	243	254	GGGTCCGTGACATAAAGCTG	60.517	20	TGCCATCTCATCAGAGGTATTG	60.096	22	157	140	296	TTCAGACAAGTGGGCAAAGA	59.415	20	TGCCATCTCATCAGAGGTATTG	60.096	22	245	52	296	GGTCCGTGACATAAAGCTGC	60.667	20	TGCCATCTCATCAGAGGTATTG	60.096	22	156	141	296
Unigene0006650	1	p4	(AAAC)4	16	717	732	CGTGCAAACAAAAACATTGAG	59.26	21	CCAGGTGATGGTGCTATCCT	59.95	20	277	634	910	CGTGCAAACAAAAACATTGAG	59.26	21	AGCACTTCTGCTGGTCAGGT	60.057	20	254	634	887	CGTGCAAACAAAAACATTGA	58.229	20	CCAGGTGATGGTGCTATCCT	59.95	20	277	634	910
Unigene0006651	1	p4	(AAAC)4	16	349	364	CGTGCAAACAAAAACATTGAG	59.26	21	CCAGGTGATGGTGCTATCCT	59.95	20	277	266	542	CGTGCAAACAAAAACATTGAG	59.26	21	AGCACTTCTGCTGGTCAGGT	60.057	20	254	266	519	CGTGCAAACAAAAACATTGA	58.229	20	CCAGGTGATGGTGCTATCCT	59.95	20	277	266	542
Unigene0006661	1	p2	(AG)15	30	26	55	GAGCTTCAGGAGGAGAGAGAGA	59.463	22	CCGGATGAATAATCCACACC	60.014	20	128	0	127	GAGCTTCAGGAGGAGAGAGAGA	59.463	22	GCCGGATGAATAATCCACAC	60.163	20	129	0	128	GAGCTTCAGGAGGAGAGAGAGA	59.463	22	GTGCGTTTGATCGTTTCCTC	60.646	20	168	0	167
Unigene0006698	1	p2	(CA)6	12	94	105	GGGAGCAGTCGGAGACATAA	60.218	20	AATCCTACAGGCAATGCAGC	60.243	20	178	1	178	GGGAGCAGTCGGAGACATAA	60.218	20	CTACAGGCAATGCAGCTGTG	60.618	20	174	1	174	GGGAGCAGTCGGAGACATAA	60.218	20	AGAATGCAATGCGATGTCCT	60.634	20	207	1	207
Unigene0006741	1	p2	(GT)8	16	323	338	GGGGGTATGTGATTTGTGCT	59.676	20	TATACACGAGCAGGCGTCAG	60.035	20	102	297	398	GTGGACGTGGTTGTGTGTGT	60.393	20	TATACACGAGCAGGCGTCAG	60.035	20	235	164	398	GTGGACGTGGTTGTGTGTGT	60.393	20	TTAACGGGCAGGTTCTGTTC	60.11	20	199	164	362
Unigene0006743	1	p3	(GGA)5	15	1096	1110	AGGAAGTCTTTGGACGGCTT	60.247	20	GGCGACTGGATTTATTTGGA	59.901	20	259	1054	1312	AGGAAGTCTTTGGACGGCTT	60.247	20	TTGTTTTTCAGTCAGTGCGG	59.881	20	199	1054	1252	GCAAACTGGTCCAGGAAGTC	59.703	20	GGCGACTGGATTTATTTGGA	59.901	20	271	1042	1312
Unigene0006783	2	p4	(GGAG)5	20	315	334	ACACAGCTGAGCTCCTCGAC	60.768	20	TTTAATTGGAGGCAGGATGC	60.038	20	238	187	424	AGACACAGCTGAGCTCCTCG	60.905	20	TTTAATTGGAGGCAGGATGC	60.038	20	240	185	424	ACACAGCTGAGCTCCTCGAC	60.768	20	AAGGCACCAAGGTAGAGGCT	60.268	20	176	187	362
Unigene0006783	1	p3	(GGT)7	21	70	90	CTGGTGGGGAGAATCCAG	58.962	18	AGCTCAGCTGTGTCTGCGT	59.939	19	190	10	199	GTCGCTGGTGGGGAGAAT	61.052	18	AGCTCAGCTGTGTCTGCGT	59.939	19	194	6	199	CTGGTGGGGAGAATCCAGG	62.812	19	AGCTCAGCTGTGTCTGCGT	59.939	19	190	10	199
Unigene0006788	1	p2	(GT)18	36	386	421	TTGCATGCCAGTTTGAGAAG	59.988	20	GCCTCATGACTTTACCTGGG	59.55	20	202	246	447	CTTGCATGCCAGTTTGAGAA	59.988	20	GCCTCATGACTTTACCTGGG	59.55	20	203	245	447	TTGCATGCCAGTTTGAGAAG	59.988	20	GCAGAGCAGAGAGGAAGAGG	59.43	20	256	246	501
Unigene0006798	2	p3	(TCC)5	15	256	270	GTCATCCTTCAAGGCCAGAG	59.803	20	TGAGTGGAGAGAGAGCGAGG	60.84	20	124	170	293	CTTCCTGTCCGTCATCCTTC	59.655	20	TGAGTGGAGAGAGAGCGAGG	60.84	20	134	160	293	TCTTCCTGTCCGTCATCCTT	59.655	20	TGAGTGGAGAGAGAGCGAGG	60.84	20	135	159	293
Unigene0006798	1	p3	(TCA)6	18	122	139	TTTTCAGCGTGTGCTGTTCT	59.64	20	GAGTGGAGAGAGAGCGAGGA	59.817	20	218	75	292	TTTTCAGCGTGTGCTGTTCT	59.64	20	CTCTGGCCTTGAAGGATGAC	59.803	20	115	75	189	TTTTCAGCGTGTGCTGTTCT	59.64	20	GATGACGGACAGGAAGAGGA	60.199	20	101	75	175
Unigene0006799	1	p2	(TC)6	12	189	200	AGGTTAGGTTTTGGGCCTGT	59.864	20	GGCCCGAGTGGGTAAAGTAT	60.208	20	184	145	328	GAGGTCTGAGTCCAGGGTCA	60.243	20	GGCCCGAGTGGGTAAAGTAT	60.208	20	232	97	328	GCCTGTGGGCTGAAACTAAC	59.74	20	GGCCCGAGTGGGTAAAGTAT	60.208	20	170	159	328
Unigene0006800	1	p2	(TC)6	12	172	183	AGGTTAGGTTTTGGGCCTGT	59.864	20	GGCCCGAGTGGGTAAAGTAT	60.208	20	184	128	311	GAGGTCTGAGTCCAGGGTCA	60.243	20	GGCCCGAGTGGGTAAAGTAT	60.208	20	232	80	311	GCCTGTGGGCTGAAACTAAC	59.74	20	GGCCCGAGTGGGTAAAGTAT	60.208	20	170	142	311
Unigene0006814	1	p5	(GCCCA)4	20	482	501	GTGTCAGGCGATAAGTGGGT	59.997	20	GGCGTTAAAGTGAGGACAGG	59.734	20	163	395	557	TTATCACACGGGAGTAGGGG	59.807	20	GGCGTTAAAGTGAGGACAGG	59.734	20	101	457	557	TTGGTGTCAGGCGATAAGTG	59.716	20	GGCGTTAAAGTGAGGACAGG	59.734	20	166	392	557
Unigene0006830	1	p4	(CCAT)6	24	308	331	CATCGCTAAAAAGGACCTGC	59.845	20	ATAGCCAGCTGGGTTAGGCT	60.249	20	238	157	394	CATCGCTAAAAAGGACCTGC	59.845	20	ACCCCGCATTAGGGAGTAAG	60.332	20	205	157	361	TCGCTAAAAAGGACCTGCAC	60.386	20	ATAGCCAGCTGGGTTAGGCT	60.249	20	236	159	394
Unigene0006845	1	p3	(GGA)5	15	608	622	GACTCCAGCACAACCACAGA	59.872	20	CGGTCCTTCATGAACCTCTC	59.655	20	132	553	684	CCAGCACAACCACAGATGTC	60.162	20	CGGTCCTTCATGAACCTCTC	59.655	20	128	557	684	CAGCACAACCACAGATGTCC	60.162	20	CGGTCCTTCATGAACCTCTC	59.655	20	127	558	684
Unigene0006847	1	p2	(GT)6	12	176	187	CCCTTTCAGAATTAAAGCACCA	60.462	22	TCAAAGGAACCTTTTTGGTTG	59.094	21	116	147	262	AAGCCCTTTCAGAATTAAAGCA	59.416	22	TCAAAGGAACCTTTTTGGTTG	59.094	21	119	144	262	CCCTTTCAGAATTAAAGCACCA	60.462	22	AAAGGAACCTTTTTGGTTGTGA	59.886	22	114	147	260
Unigene0006848	1	p2	(GT)6	12	130	141	GTGAGGCGACAGTGCTACC	59.436	19	TCAAAGGAACCTTTTTGGTTG	59.094	21	217	0	216	GTGAGGCGACAGTGCTACC	59.436	19	AAAGGAACCTTTTTGGTTGTGA	59.886	22	215	0	214	GTGAGGCGACAGTGCTACC	59.436	19	TCAAAGGAACCTTTTTGGTTGT	59.886	22	217	0	216
Unigene0006851	1	p3	(GGA)6	18	461	478	GGTTTGAGAAAAGCCTGTGC	59.859	20	AGAAAGACGGCAATCCCTTT	60.074	20	248	278	525	GGTTTGAGAAAAGCCTGTGC	59.859	20	AAGAAAGACGGCAATCCCTT	60.074	20	249	278	526	TTGCAAGGAAAGAAAGGTGG	60.22	20	AAGAAAGACGGCAATCCCTT	60.074	20	267	260	526
Unigene0006894	1	p3	(GAT)6	18	1266	1283	AATGGTTCTTTGGGTTGCTG	59.971	20	CTGATGCGAGACAGAAACGA	60.136	20	275	1047	1321	CACTCGGCGAATCCTAGAAA	60.344	20	CAGGAAGAAGAAACAAGCGG	59.986	20	241	1106	1346	CACTCGGCGAATCCTAGAAA	60.344	20	CCAGGAAGAAGAAACAAGCG	59.986	20	242	1106	1347
Unigene0006895	1	p3	(GAT)6	18	170	187	GGCGAATCCTGGAAAAGTCT	60.578	20	CAGGAAGAAGAAACAAGCGG	59.986	20	236	15	250	GGCGAATCCTGGAAAAGTCT	60.578	20	CCAGGAAGAAGAAACAAGCG	59.986	20	237	15	251	GGCGAATCCTGGAAAAGTCT	60.578	20	CTGATGCGAGACAGAAACGA	60.136	20	211	15	225
Unigene0006919	1	p2	(TC)6	12	39	50	TGTTTTCTTTTTCTGACTTACCTGAA	59.763	26	CTACGCAAAGCAGATGCAGA	60.302	20	100	1	100	TGTTTTCTTTTTCTGACTTACCTGA	58.603	25	CTACGCAAAGCAGATGCAGA	60.302	20	100	1	100	TGTTTTCTTTTTCTGACTTACCTGAA	59.763	26	CCTTACAGCTACGCAAAGCA	59.274	20	108	1	108
Unigene0006980	1	p2	(AG)6	12	96	107	ACTAGAGGGCAACAGCCGTA	59.898	20	GCAACAAATCCAACCGAACT	59.978	20	233	30	262	TAAAGGACTTGTTGGCTGGG	60.103	20	GCAACAAATCCAACCGAACT	59.978	20	256	7	262	ACTAGAGGGCAACAGCCGTA	59.898	20	CCGAGTCCATGGTCATTTCT	59.927	20	257	30	286
Unigene0007013	1	p2	(TG)9	18	439	456	CCTCGCTTCTTCATCCACTC	59.95	20	TAGCGTCGCACATCCAATAG	59.856	20	199	355	553	CCTCGCTTCTTCATCCACTC	59.95	20	ACATCCAATAGGAACGCACC	59.82	20	190	355	544	CCTCGCTTCTTCATCCACTC	59.95	20	TAAATAGCGTCGCACATCCA	60.237	20	203	355	557
Unigene0007020	1	p3	(GGC)5	15	286	300	GCTGAGTCTCTGTGTGCTGC	59.93	20	CTGCTCCTGAGGTTGAGGTT	59.45	20	261	97	357	GCTGAGTCTCTGTGTGCTGC	59.93	20	TGAGGTTGAGGTTGCAAAGA	59.415	20	254	97	350	ATTTCCCACCTGCTAGGGTT	59.827	20	CTGCTCCTGAGGTTGAGGTT	59.45	20	231	127	357
Unigene0007037	1	p2	(GA)6	12	131	142	GGGCCTTGAATTGTTGAAGA	60.051	20	CTCCTCATTCCACTCCTCCA	60.191	20	229	1	229	GGGCCTTGAATTGTTGAAGA	60.051	20	TTTCTGTACCCTGCCTCCAT	59.55	20	260	1	260	GGGCCTTGAATTGTTGAAGA	60.051	20	TCCTCATTCCACTCCTCCAA	60.59	20	228	1	228
Unigene0007054	1	c	(CA)6aatacacag(AC)6	33	26	58	ACACACAGGCCCACACAC	58.881	18	CTTGGTACGCGACTCATTCA	59.864	20	204	4	207	ACACACACAGGCCCACAC	58.881	18	CTTGGTACGCGACTCATTCA	59.864	20	206	2	207	ACACACACACAGGCCCAC	58.881	18	CTTGGTACGCGACTCATTCA	59.864	20	208	0	207
Unigene0007058	1	p5	(CCGGA)4	20	385	404	CGTCCAGATGTGGAGGTTTT	59.966	20	TCACAATCACATGCAGAGCA	59.986	20	233	226	458	ACTGAAGCAGGAGAGACGGA	60.135	20	TCACAATCACATGCAGAGCA	59.986	20	178	281	458	GACTGAAGCAGGAGAGACGG	60.135	20	TCACAATCACATGCAGAGCA	59.986	20	179	280	458
Unigene0007069	1	p2	(AC)7	14	135	148	TTGGACTCGCTCTCAGTGTG	60.178	20	GGGGCTGAATGGAAGATACA	59.894	20	175	78	252	TGTCAGGCCTTTTTGGACTC	60.232	20	GGGGCTGAATGGAAGATACA	59.894	20	187	66	252	TTGGACTCGCTCTCAGTGTG	60.178	20	TGACTTTCACATGCTCCCTG	59.831	20	276	78	353
Unigene0007076	1	p2	(TA)6	12	1033	1044	CTGTCCTCCAAAGTGAAGCC	59.844	20	TGTGTCTTTTGCGCATCATT	60.265	20	264	932	1195	CTGTCCTCCAAAGTGAAGCC	59.844	20	TTGTGTCTTTTGCGCATCAT	60.265	20	265	932	1196	TCCTCCAAAGTGAAGCCAAG	60.366	20	GATAGCATATCAGCGGCGTT	60.225	20	280	935	1214
Unigene0007089	1	p3	(AGG)7	21	98	118	TCTTCGACGTTAGCTGAGCC	60.678	20	ATATGGGTGGGAGACGTCAG	59.803	20	188	1	188	TCTTCGACGTTAGCTGAGCC	60.678	20	CGTAATATGGGTGGGAGACG	60.206	20	192	1	192	TCTTCGACGTTAGCTGAGCC	60.678	20	CTTCCTGCCGTAGTTGTCGT	60.312	20	248	1	248
Unigene0007090	1	p3	(AGG)7	21	505	525	TTCTGCTGGATCAGTGAACG	59.984	20	ATATGGGTGGGAGACGTCAG	59.803	20	230	366	595	TTCTGCTGGATCAGTGAACG	59.984	20	CGTAATATGGGTGGGAGACG	60.206	20	234	366	599	TGAGGAATGTACCTCAGGGC	60.073	20	ATATGGGTGGGAGACGTCAG	59.803	20	255	341	595
Unigene0007091	1	p3	(AGG)7	21	412	432	TCCTGTAACACATGGCCAAA	59.964	20	ATATGGGTGGGAGACGTCAG	59.803	20	194	309	502	TCCTGTAACACATGGCCAAA	59.964	20	CGTAATATGGGTGGGAGACG	60.206	20	198	309	506	TCCTGTAACACATGGCCAAA	59.964	20	CTTCCTGCCGTAGTTGTCGT	60.312	20	254	309	562
Unigene0007093	1	p2	(AT)8	16	73	88	TGACATGGATGATTATGCTGG	59.365	21	GGGAAAATCGAAGACGATCA	60.014	20	200	33	232	TGACATGGATGATTATGCTGG	59.365	21	GAGGGATGGTGGTCTGAAAA	59.903	20	243	33	275	TGACATGGATGATTATGCTGG	59.365	21	TTGATTGTGATGGGAGGGAT	60.135	20	256	33	288
Unigene0007104	1	p3	(GAG)6	18	1085	1102	AGCAGGAGTGTGCCAAAAGT	59.914	20	CAGCAACTTCTGCTACTGCG	59.951	20	150	1049	1198	TACACCCTACCCTGCCTCAC	59.989	20	CTGCTCACCTTCGTCCTCTC	60.135	20	246	892	1137	TACACCCTACCCTGCCTCAC	59.989	20	TCTGCTCACCTTCGTCCTCT	60.135	20	247	892	1138
Unigene0007112	1	p3	(GGA)5	15	425	439	AGGTCCCTCTGAGTCCGTTT	60.111	20	ACCCCTCTTCACCTTCACCT	59.968	20	280	253	532	AGGTCCCTCTGAGTCCGTTT	60.111	20	CAGCTGTGCCTTCACCTACA	60.049	20	223	253	475	AGGTCCCTCTGAGTCCGTTT	60.111	20	TCTGGACGCTCTGGAAGATT	59.95	20	261	253	513
Unigene0007113	1	p3	(GGA)5	15	2398	2412	AGGTCCCTCTGAGTCCGTTT	60.111	20	ACCCCTCTTCACCTTCACCT	59.968	20	280	2226	2505	AGGTCCCTCTGAGTCCGTTT	60.111	20	CAGCTGTGCCTTCACCTACA	60.049	20	223	2226	2448	AGGTCCCTCTGAGTCCGTTT	60.111	20	TCTGGACGCTCTGGAAGATT	59.95	20	261	2226	2486
Unigene0007132	1	p3	(CCA)5	15	1939	1953	TCGCCAGCACATATTCAGAG	59.972	20	ATCACCGCGATAATGGAGAG	60.059	20	125	1860	1984	CCACGACTGCAAAGCTGTAA	60.05	20	ATCACCGCGATAATGGAGAG	60.059	20	237	1748	1984	AACATCTGTCCACGACCTCC	59.969	20	GATTCCTCCATCCCCTGATT	60.096	20	249	1887	2135
Unigene0007133	1	p3	(CCA)5	15	1939	1953	TCGCCAGCACATATTCAGAG	59.972	20	ATCACCGCGATAATGGAGAG	60.059	20	125	1860	1984	CCACGACTGCAAAGCTGTAA	60.05	20	ATCACCGCGATAATGGAGAG	60.059	20	237	1748	1984	AACATCTGTCCACGACCTCC	59.969	20	GATTCCTCCATCCCCTGATT	60.096	20	249	1887	2135
Unigene0007172	1	p4	(TTCA)4	16	601	616	CACACACTCTTTCCAAGGCA	59.873	20	GATCACCTGGCTCTCCACAT	60.08	20	280	461	740	CACACACTCTTTCCAAGGCA	59.873	20	AGGCACATGTAGGTCCCATC	59.81	20	256	461	716	CACACACTCTTTCCAAGGCA	59.873	20	GAGGCACATGTAGGTCCCAT	59.81	20	257	461	717
Unigene0007173	1	p4	(TTCA)4	16	601	616	CACACACTCTTTCCAAGGCA	59.873	20	GATCACCTGGCTCTCCACAT	60.08	20	280	461	740	CACACACTCTTTCCAAGGCA	59.873	20	AGGCACATGTAGGTCCCATC	59.81	20	256	461	716	CACACACTCTTTCCAAGGCA	59.873	20	GAGGCACATGTAGGTCCCAT	59.81	20	257	461	717
Unigene0007181	1	p2	(AT)6	12	1119	1130	CAATGGTCTTCTCCACAGCA	59.831	20	TCATGCCAATTTCAAAGCAA	60.193	20	276	1013	1288	CAATGGTCTTCTCCACAGCA	59.831	20	CATGCCAATTTCAAAGCAAA	59.679	20	275	1013	1287	ACGGAACTCGAAAAGCTGAA	59.993	20	ATTTGCTCCACAGCTGCTTC	60.547	20	252	905	1156
Unigene0007191	1	p3	(CGG)5	15	1104	1118	GTTCACACCTCTCGTCTGCC	60.873	20	TCTCTCGTCTGCTCATCCTG	59.234	20	273	1045	1317	GGCAGTTCACACCTCTCGTC	60.873	20	TCTCTCGTCTGCTCATCCTG	59.234	20	277	1041	1317	GGCAGTTCACACCTCTCGTC	60.873	20	GTATCCGTTCTTTGTGCGTG	59.199	20	213	1041	1253
Unigene0007192	1	p3	(GCG)6	18	318	335	CGTGGCTCTTGTAGGGGTAG	59.751	20	GTGAGCGAGTGAGTGACAGG	59.603	20	183	263	445	CTTGTAGGGGTAGGGCGTCT	60.508	20	GTGAGCGAGTGAGTGACAGG	59.603	20	176	270	445	CTCTTGTAGGGGTAGGGCGT	60.508	20	GTGAGCGAGTGAGTGACAGG	59.603	20	178	268	445
Unigene0007201	1	p3	(TGT)5	15	59	73	GCTGTGTGGTGGAGTTGGT	59.567	19	CAGATGCTGTTTCCAGCTCA	60.136	20	168	3	170	GCTGTGTGGTGGAGTTGGT	59.567	19	GAAGTCAACGGCTTCAGTCC	59.851	20	277	3	279	GCTGTGTGGTGGAGTTGGT	59.567	19	AGTCAACGGCTTCAGTCCAG	60.444	20	275	3	277
Unigene0007202	1	p3	(TGT)5	15	59	73	GCTGTGTGGTGGAGTTGGT	59.567	19	CAGATGCTGTTTCCAGCTCA	60.136	20	168	3	170	GCTGTGTGGTGGAGTTGGT	59.567	19	GAAGTCAACGGCTTCAGTCC	59.851	20	277	3	279	GCTGTGTGGTGGAGTTGGT	59.567	19	AGTCAACGGCTTCAGTCCAG	60.444	20	275	3	277
Unigene0007216	1	p3	(TCT)5	15	149	163	GACAGGACGTGGTTCAGGTT	60.009	20	GCCTCCGAAACACCTCATTA	60.074	20	140	83	222	GACAGGACGTGGTTCAGGTT	60.009	20	GCTCGTCTGGATAATGGAGC	59.803	20	161	83	243	GACAGGACGTGGTTCAGGTT	60.009	20	GGTTCAGGCTCGTCTGGATA	60.218	20	168	83	250
Unigene0007243	1	p2	(GT)18	36	550	585	TTCTGTGTGAGAGGTGGCAG	60.022	20	GTGCAATTGTGGGATGACTG	59.967	20	256	485	740	TTCTGTGTGAGAGGTGGCAG	60.022	20	GTGCCTCGTCTCATCTCCTC	59.952	20	152	485	636	TTCTGTGTGAGAGGTGGCAG	60.022	20	TGCCTCGTCTCATCTCCTCT	60.096	20	151	485	635
Unigene0007244	1	p2	(GT)17	34	550	583	TTCTGTGTGAGAGGTGGCAG	60.022	20	GTGCAATTGTGGGATGACTG	59.967	20	254	485	738	TTCTGTGTGAGAGGTGGCAG	60.022	20	GTGCCTCGTCTCATCTCCTC	59.952	20	150	485	634	TTCTGTGTGAGAGGTGGCAG	60.022	20	TGCCTCGTCTCATCTCCTCT	60.096	20	149	485	633
Unigene0007245	1	p2	(GT)19	38	550	587	TTCTGTGTGAGAGGTGGCAG	60.022	20	GTGCAATTGTGGGATGACTG	59.967	20	258	485	742	TTCTGTGTGAGAGGTGGCAG	60.022	20	GTGCCTCGTCTCATCTCCTC	59.952	20	154	485	638	TTCTGTGTGAGAGGTGGCAG	60.022	20	TGCCTCGTCTCATCTCCTCT	60.096	20	153	485	637
Unigene0007293	1	p2	(CA)6	12	259	270	TAGGGAGCAGAACCACTTGC	60.397	20	TCGCTTCTCTTCTCAGCCTC	59.973	20	258	222	479	AGAACCACTTGCTGAGGCAT	59.874	20	TTCTCTTCTCAGCCTCCGTC	59.679	20	246	230	475	TAGGGAGCAGAACCACTTGC	60.397	20	TTCTCTTCTCAGCCTCCGTC	59.679	20	254	222	475
Unigene0007297	1	c	(GA)6cag(GA)6	27	135	161	AGGTGACACAGGGAAAGGTG	60.002	20	CGTCTGGTCTTTGCTCCTCT	59.598	20	140	57	196	AGGTGACACAGGGAAAGGTG	60.002	20	TCCTGATAGCGTTCAGCTCC	60.504	20	183	57	239	AGGTGACACAGGGAAAGGTG	60.002	20	TCGTCTGGTCTTTGCTCCTC	60.533	20	141	57	197
Unigene0007304	1	p2	(CA)6	12	345	356	CAGCAGCGGTTTATCCAAAT	60.096	20	CACAGAACGAGCCACTGAAA	60.025	20	153	294	446	CAGCAGCGGTTTATCCAAAT	60.096	20	GCGACCAGGTCAGATTCATT	60.081	20	132	294	425	AAAGGATCAGCAGCGGTTTA	59.845	20	CACAGAACGAGCCACTGAAA	60.025	20	160	287	446
Unigene0007308	1	p3	(CTG)5	15	225	239	GTGTTGTCCCTGGTCAGCTT	60.159	20	CTGAGCGTTCCTGGCTATTC	59.978	20	275	200	474	GTGTTGTCCCTGGTCAGCTT	60.159	20	CTGGTTTCTCACATCCCGTT	59.966	20	133	200	332	GTGTTGTCCCTGGTCAGCTT	60.159	20	CACTGACCGATCCAAAGGTT	59.966	20	235	200	434
Unigene0007360	1	p2	(TG)7	14	100	113	GTTGAAATCTGCTGGAACCG	60.636	20	ATTGCACAGCTTGTCATGGA	60.272	20	211	5	215	GTTGAAATCTGCTGGAACCG	60.636	20	TTGCACAGCTTGTCATGGAT	60.272	20	210	5	214	GTTGAAATCTGCTGGAACCG	60.636	20	ACTTGTTGGAGCTTTGCCAC	60.299	20	138	5	142
Unigene0007389	1	p3	(GAG)6	18	247	264	AGCTTCAAGCAGCAGAGGAG	60.035	20	ACTAAACCCACCACCACAGC	59.891	20	209	211	419	AGCTTCAAGCAGCAGAGGAG	60.035	20	AGCGACAGGTGTTAAGTGGG	60.171	20	123	211	333	AGCTTCAAGCAGCAGAGGAG	60.035	20	CGACAGGTGTTAAGTGGGCT	60.171	20	121	211	331
Unigene0007397	1	p3	(TTA)5	15	2539	2553	TATCACAGCCTCACACCAGC	59.862	20	CAACCACATGCAACAACACA	60.046	20	259	2445	2703	TATCACAGCCTCACACCAGC	59.862	20	CACAACCACATGCAACAACA	60.046	20	261	2445	2705	TATCACAGCCTCACACCAGC	59.862	20	AAAAACATTTCCCGCAGAGA	59.685	20	135	2445	2579
Unigene0007416	1	p2	(CA)17	34	157	190	TGTAGAAATCCTCCACCCCA	60.309	20	CCCGGCAGTTTAATGTGTTT	59.861	20	261	13	273	GAAATCCTCCACCCCAATTC	60.505	20	CCCGGCAGTTTAATGTGTTT	59.861	20	257	17	273	TGTAGAAATCCTCCACCCCA	60.309	20	CGTGCTGGACAAATGTGTTT	59.615	20	236	13	248
Unigene0007445	1	p3	(GCT)5	15	577	591	ACGGGAACATGGTGATGAAT	60.057	20	CAGTGAGTCTCTCAGCAGCAG	59.086	21	175	441	615	ACGGGAACATGGTGATGAAT	60.057	20	ACAGTGAGTCTCTCAGCAGCAG	59.995	22	176	441	616	ACGGGAACATGGTGATGAAT	60.057	20	ACAGTGAGTCTCTCAGCAGCA	58.93	21	176	441	616
Unigene0007460	1	p3	(AGC)6	18	1516	1533	TATCCAGGGACTCTGGTTGC	60.073	20	TTGCAACTGTTCTGAGGTGG	59.873	20	231	1346	1576	TTTCATCAGTGGTCCATCCA	59.893	20	TTGCAACTGTTCTGAGGTGG	59.873	20	199	1378	1576	AGTTTGGCACCAAGAAGTGG	60.149	20	TTGCAACTGTTCTGAGGTGG	59.873	20	120	1457	1576
Unigene0007461	1	p2	(TG)6	12	278	289	TTTTTCACTGGACGCATCTG	59.84	20	TGCTGCATGGTTGCATTTAT	60.103	20	209	130	338	TTCATTTTTCACTGGACGCA	60.234	20	TGCTGCATGGTTGCATTTAT	60.103	20	213	126	338	TTTTTCACTGGACGCATCTG	59.84	20	GCGTCCAAGGTCTGTGATCT	60.269	20	249	130	378
Unigene0007472	1	p2	(AC)7	14	180	193	TTGGTGGAAAAACAGAAGCA	59.293	20	ATGATGGGCAGGTGAAAGAG	60.073	20	251	144	394	TTGGTGGAAAAACAGAAGCA	59.293	20	CGCTTCACATTTTGGAACCT	60.11	20	200	144	343	TTGGTGGAAAAACAGAAGCA	59.293	20	GGTGATTTATGATGGGCAGG	60.155	20	259	144	402
Unigene0007489	1	p2	(AT)8	16	2431	2446	TCAGGATGTGTCGTTGTTCAG	59.736	21	TGACTCAGGCGCTACAACAC	60.056	20	270	2371	2640	TCAGGATGTGTCGTTGTTCAG	59.736	21	GTGACTCAGGCGCTACAACA	60.056	20	271	2371	2641	TCAGGATGTGTCGTTGTTCAG	59.736	21	GCGCTACAACACACCAGAAA	59.911	20	262	2371	2632
Unigene0007516	1	p2	(AC)7	14	1495	1508	TGAAGCCAGAGGTCAAAGGT	59.844	20	AGAAGATGCTCGGTGATGCT	59.981	20	266	1278	1543	AAGCCAGAGGTCAAAGGTCA	59.844	20	AGAAGATGCTCGGTGATGCT	59.981	20	264	1280	1543	CTCGCAGAGGATTAACGGTC	59.836	20	AGAAGATGCTCGGTGATGCT	59.981	20	208	1336	1543
Unigene0007521	1	p5	(GAACC)4	20	1772	1791	ACCTGGAAACCGAACTGTTG	60.005	20	TGTGGTGCTTCTGTCGGTAG	59.897	20	219	1610	1828	ACCTGGAAACCGAACTGTTG	60.005	20	GTGTGGTGCTTCTGTCGGTA	59.751	20	220	1610	1829	ACCTGGAAACCGAACTGTTG	60.005	20	TCAGGTACGTGTGGTGCTTC	59.751	20	228	1610	1837
Unigene0007522	1	p5	(GAACC)4	20	241	260	ACCTGGAAACCGAACTGTTG	60.005	20	TGTGGTGCTTCTGTCGGTAG	59.897	20	219	79	297	ACCTGGAAACCGAACTGTTG	60.005	20	GTGTGGTGCTTCTGTCGGTA	59.751	20	220	79	298	ACCTGGAAACCGAACTGTTG	60.005	20	TCAGGTACGTGTGGTGCTTC	59.751	20	228	79	306
Unigene0007532	1	p3	(GCT)6	18	421	438	CTTCCGTACTGTCGTGCTCA	60.049	20	CTGACGAGGATGAGAGGGAG	59.937	20	169	294	462	ATCCTTCCGTACTGTCGTGC	60.142	20	CTGACGAGGATGAGAGGGAG	59.937	20	172	291	462	CTTCCGTACTGTCGTGCTCA	60.049	20	CAGCAAGGACATTCACCAGA	59.831	20	190	294	483
Unigene0007533	1	p3	(GCT)6	18	421	438	CTTCCGTACTGTCGTGCTCA	60.049	20	CTGACGAGGATGAGAGGGAG	59.937	20	169	294	462	ATCCTTCCGTACTGTCGTGC	60.142	20	CTGACGAGGATGAGAGGGAG	59.937	20	172	291	462	CTTCCGTACTGTCGTGCTCA	60.049	20	CAGCAAGGACATTCACCAGA	59.831	20	190	294	483
Unigene0007563	1	p3	(CGC)8	24	380	403	GCTCGTTACCTCCAAAGTGC	59.882	20	ATGCCGAGGAATGGATAGTG	59.917	20	241	236	476	GCTCGTTACCTCCAAAGTGC	59.882	20	TGGATAGTGTGTCTGCCAGC	59.862	20	230	236	465	CCCTGTAAGCTGGAGATGGA	60.21	20	ATGCCGAGGAATGGATAGTG	59.917	20	171	306	476
Unigene0007564	1	p3	(CGC)8	24	957	980	CCCTGTAAGCTGGAGATGGA	60.21	20	ATGCCGAGGAATGGATAGTG	59.917	20	171	883	1053	AGCCCCTGTAAGCTGGAGAT	60.233	20	ATGCCGAGGAATGGATAGTG	59.917	20	174	880	1053	CCTCCAAAGTGCGTATCTCC	59.694	20	ATGCCGAGGAATGGATAGTG	59.917	20	233	821	1053
Unigene0007573	1	p2	(GA)7	14	190	203	TATGAGGAGGAGGACGATGG	60.027	20	TCCTATTCGCCGTTTTCTGT	59.708	20	228	48	275	TATGAGGAGGAGGACGATGG	60.027	20	CCTATTCGCCGTTTTCTGTC	59.708	20	227	48	274	TATGAGGAGGAGGACGATGG	60.027	20	GTCCTATTCGCCGTTTTCTG	59.708	20	229	48	276
Unigene0007623	2	p3	(AGG)6	18	522	539	CAGTGCGCTTACATCCTTCA	60.011	20	GTCATAAAGGCGTCGAGAGG	59.836	20	232	443	674	TCCAGTCCTATTGGACCCAG	59.92	20	GTCATAAAGGCGTCGAGAGG	59.836	20	249	426	674	ATCCTTCATTCGGACAATGC	59.9	20	GTCATAAAGGCGTCGAGAGG	59.836	20	220	455	674
Unigene0007624	1	p2	(GC)6	12	308	319	GACGAGGCCGTTTGTGTTAT	60	20	CCTGTGAAAGGCAGGTTAGC	59.875	20	138	221	358	TGTTATGTGCTCGCTTGGTC	59.871	20	CCTGTGAAAGGCAGGTTAGC	59.875	20	124	235	358	TGGTCTAAATAGCTCCGCGT	59.867	20	CCTGTGAAAGGCAGGTTAGC	59.875	20	109	250	358
Unigene0007684	1	p2	(TG)6	12	368	379	CACCACCATCACCAGAACAG	59.997	20	ACGCTCAGGTGTGTCATCAG	59.897	20	259	173	431	CACCACCATCACCAGAACAG	59.997	20	CGCTCAGGTGTGTCATCAGT	59.897	20	258	173	430	TGCGCACGTAAATCAGAGTC	60.019	20	CGCTCAGGTGTGTCATCAGT	59.897	20	138	293	430
Unigene0007719	1	p2	(TG)6	12	280	291	CCAGCCCCTCAGATAAAACA	60.066	20	GGGCTCAGCGAGACTATTGA	60.504	20	280	35	314	TGTGTACGTGTGATGCGAGA	59.894	20	GGGCTCAGCGAGACTATTGA	60.504	20	139	176	314	AAACAACCACACCCCTTCTG	59.861	20	GGGCTCAGCGAGACTATTGA	60.504	20	265	50	314
Unigene0007720	1	p2	(TG)6	12	280	291	CCAGCCCCTCAGATAAAACA	60.066	20	GGGCTCAGCGAGACTATTGA	60.504	20	280	35	314	TGTGTACGTGTGATGCGAGA	59.894	20	GGGCTCAGCGAGACTATTGA	60.504	20	139	176	314	AAACAACCACACCCCTTCTG	59.861	20	GGGCTCAGCGAGACTATTGA	60.504	20	265	50	314
Unigene0007731	1	p3	(GAG)5	15	55	69	GGAGAAGGAGGGAAGAGGAA	59.749	20	TGCAGGTGTGTTTGTGTCCT	60.203	20	203	11	213	GGAGAAGGAGGGAAGAGGAA	59.749	20	GAAGTTGTGAGCGCAGAGTG	59.776	20	251	11	261	GGAGAAGGAGGGAAGAGGAA	59.749	20	TGAAGTTGTGAGCGCAGAGT	59.776	20	252	11	262
Unigene0007741	1	c	(AGA)6(TGA)6	36	944	979	GACAATGCTGGTAGCCAGGT	60.142	20	TGATGGTCTCAAAGTTCCCC	59.903	20	100	911	1010	GAGCCACCTGGTGAAAGAAA	60.232	20	TGATGGTCTCAAAGTTCCCC	59.903	20	148	863	1010	GAGCCACCTGGTGAAAGAAA	60.232	20	GATGGTCTCAAAGTTCCCCA	59.903	20	147	863	1009
Unigene0007774	1	p2	(TC)6	12	361	372	ATATAAACGGGGCGACACAG	59.845	20	GTTCCCATTTCGAACGCTAA	60.074	20	136	316	451	AACATATAAACGGGGCGACA	60.209	20	GTTCCCATTTCGAACGCTAA	60.074	20	139	313	451	GCTCTACCGCTGGGTAAACA	60.27	20	GTTCCCATTTCGAACGCTAA	60.074	20	205	247	451
Unigene0007779	1	p2	(TC)10	20	294	313	TCTTTAGGTGCCGTCTGCTT	60.015	20	GCCCTGGCAGATAATGACAA	61.003	20	212	184	395	TCTTTAGGTGCCGTCTGCTT	60.015	20	TCATCTGTGTTGGGTGTTTGA	59.992	21	178	184	361	CCTTCATCACGCTCTTCCTC	59.95	20	GCCCTGGCAGATAATGACAA	61.003	20	141	255	395
Unigene0007821	1	c	(CA)9(CG)6	30	163	192	TGTAATTGCGCAGTGGAAAG	59.872	20	CCACCCCCTCCTTCATTATT	60.011	20	121	111	231	GTGTAATTGCGCAGTGGAAA	59.735	20	CCACCCCCTCCTTCATTATT	60.011	20	122	110	231	TGTAATTGCGCAGTGGAAAG	59.872	20	CTCGGGCTTCTCATATCCTG	59.79	20	217	111	327
Unigene0007839	1	p2	(TG)6	12	63	74	TCAAAAAGGGAGGAATGTGG	59.903	20	TATGCCCTGTTACAAACCCC	59.685	20	202	17	218	AAGGGAGGAATGTGGGAAAT	59.629	20	TATGCCCTGTTACAAACCCC	59.685	20	197	22	218	AAGGGAGGAATGTGGGAAAT	59.629	20	TGTTACAAACCCCCACATGA	59.667	20	190	22	211
Unigene0007851	1	p3	(TCC)5	15	120	134	TGCTCCTTTTGTCTCCATCC	60.195	20	TTCCACTGTCATCGTGGTGT	60.005	20	187	83	269	CTGCTCTTCCAGCTCCTGTT	59.745	20	TTCCACTGTCATCGTGGTGT	60.005	20	242	28	269	TCTGCTCTTCCAGCTCCTGT	60.284	20	TTCCACTGTCATCGTGGTGT	60.005	20	243	27	269
Unigene0007852	1	p3	(GGT)5	15	164	178	CAGCGACACTAATGTGTGGG	60.175	20	TTGTTCGCATTGTAGCGAAG	60.014	20	190	76	265	TGAAATTCCTAACGTTGCCA	59.157	20	TTGTTCGCATTGTAGCGAAG	60.014	20	228	38	265	CAGCGACACTAATGTGTGGG	60.175	20	TCCCACACACCTCCACCTAC	60.84	20	127	76	202
Unigene0007861	1	p2	(AC)6	12	841	852	TCATACAGCGCCAGTCAAAG	60.011	20	AGTGGCTGCTCCTGTTATGAA	59.89	21	256	656	911	TCATACAGCGCCAGTCAAAG	60.011	20	TGGCTGCTCCTGTTATGAATC	60.228	21	254	656	909	CCCTGCCATTAGCATTTCAT	59.923	20	TGGCTGCTCCTGTTATGAATC	60.228	21	270	640	909
Unigene0007874	1	p3	(CAT)5	15	250	264	AAAACCCAACAAGCATCCTG	59.971	20	CCCTCGTCTCAGATCCACAT	60.072	20	274	44	317	TCCCATTGGTCCAGAAACAT	60.173	20	CCCTCGTCTCAGATCCACAT	60.072	20	113	205	317	AAAACCCAACAAGCATCCTG	59.971	20	AGGGGGATAATGGTGATGGT	60.272	20	244	44	287
Unigene0007875	1	p2	(TG)6	12	55	66	AGGAGCGACTGAAAAAGCTG	59.757	20	GATGGACTTACATGGGGACG	60.195	20	270	8	277	AGGAGCGACTGAAAAAGCTG	59.757	20	TTGGCAGCCTCCTGTTTATC	60.214	20	105	8	112	AGGAGCGACTGAAAAAGCTG	59.757	20	AGTCTGAATGGTTTGCGAGG	60.255	20	162	8	169
Unigene0007926	1	p3	(GAG)5	15	277	291	ATATTCGCTATGGCCGACAC	59.951	20	GTGCATCAGTCTCCTCAGCA	60.146	20	241	108	348	ATATTCGCTATGGCCGACAC	59.951	20	TGTGCATCAGTCTCCTCAGC	60.146	20	242	108	349	ATATTCGCTATGGCCGACAC	59.951	20	GCTGTGCATCAGTCTCCTCA	60.146	20	244	108	351
Unigene0007927	1	p3	(GAG)5	15	277	291	ATATTCGCTATGGCCGACAC	59.951	20	GTGCATCAGTCTCCTCAGCA	60.146	20	241	108	348	ATATTCGCTATGGCCGACAC	59.951	20	TGTGCATCAGTCTCCTCAGC	60.146	20	242	108	349	ATATTCGCTATGGCCGACAC	59.951	20	GCTGTGCATCAGTCTCCTCA	60.146	20	244	108	351
Unigene0007928	1	p3	(GAT)6	18	1241	1258	ATGGAACGGGTAGACGTGAC	59.851	20	CACTACCGCCTCCTCTCACT	59.474	20	253	1044	1296	GAAGCTGCTGAACGAGGAGT	59.751	20	CACTACCGCCTCCTCTCACT	59.474	20	121	1176	1296	GATAGGGCGAGATGAAGCTG	59.939	20	CGAGGACATTCTAGGGAGGA	59.234	20	161	1163	1323
Unigene0007930	1	p5	(GAGCC)4	20	248	267	TGAAGACATAGCCTCGCTGA	59.697	20	CCTAGTGATGGTGGGTGTCC	60.238	20	216	178	393	TGAAGACATAGCCTCGCTGA	59.697	20	GTCCTCTCCGGTGTTACTCG	59.721	20	200	178	377	TGAAGACATAGCCTCGCTGA	59.697	20	CATGCTGCCTAGTGATGGTG	60.287	20	223	178	400
Unigene0007938	1	p2	(GA)7	14	111	124	CCTCATTCAACTGCTGCCTT	60.397	20	TCTGAAGTCCTGCTCCCAGT	59.986	20	166	52	217	CCTCATTCAACTGCTGCCTT	60.397	20	AGTCTGAAGTCCTGCTCCCA	59.986	20	168	52	219	CCTCATTCAACTGCTGCCTT	60.397	20	CTGAAGTCCTGCTCCCAGTC	59.986	20	165	52	216
Unigene0007939	1	p2	(GA)6	12	3189	3200	TTAAGAAAACTGCCCCGATG	60.067	20	CTTCCTCTCCAGCTGACCAC	59.986	20	272	3133	3404	TTAAGAAAACTGCCCCGATG	60.067	20	CTGTCACCTTCCTCTCCAGC	59.986	20	279	3133	3411	TTAAGAAAACTGCCCCGATG	60.067	20	CACCTTCCTCTCCAGCTGAC	59.986	20	275	3133	3407
Unigene0007942	1	c	(GTG)5t(TGC)7tggttctgatgatgcagagcctgctgctgcgcatgttgctgttgtaagaaattc(TGT)8	115	1636	1750	TGTCCAGGTTCATGTCCAAA	59.935	20	ACCAGCAGCATCTACAGCAG	59.217	20	211	1567	1777	ATAGCGAAAACACAGCCCAG	60.27	20	ACCAGCAGCATCTACAGCAG	59.217	20	256	1522	1777	TGTCCAGGTTCATGTCCAAA	59.935	20	TGCACCAGCAGCATCTACA	60.155	19	214	1567	1780
Unigene0007974	1	c	(GAG)5gatgaagatgatgatgatgacgacgag(GAT)5	57	3425	3481	AGGATAGGGGCCAAGACTGT	59.957	20	GTTAGACCTGCTGTTTGCCC	59.74	20	277	3370	3646	GGCCAAGACTGTTTCAGACC	59.703	20	GTTAGACCTGCTGTTTGCCC	59.74	20	269	3378	3646	GGGCCAAGACTGTTTCAGAC	59.703	20	GTTAGACCTGCTGTTTGCCC	59.74	20	270	3377	3646
Unigene0007975	1	c	(GAG)5gatgaagatgatgatgatgacgacgag(GAT)5	57	3425	3481	AGGATAGGGGCCAAGACTGT	59.957	20	GTTAGACCTGCTGTTTGCCC	59.74	20	277	3370	3646	GGCCAAGACTGTTTCAGACC	59.703	20	GTTAGACCTGCTGTTTGCCC	59.74	20	269	3378	3646	GGGCCAAGACTGTTTCAGAC	59.703	20	GTTAGACCTGCTGTTTGCCC	59.74	20	270	3377	3646
Unigene0007981	1	p3	(ATT)5	15	1537	1551	GACAATGATTGGGAGCTTGG	60.461	20	AAAGTCCACCTTACATCAATGC	58.124	22	280	1299	1578	ATTGGGAGCTTGGGTCATTT	60.693	20	AAAGTCCACCTTACATCAATGC	58.124	22	273	1306	1578	GCTTGGGTCATTTGTTTCCT	59.031	20	AAAGTCCACCTTACATCAATGC	58.124	22	266	1313	1578
Unigene0007992	2	p2	(GT)10	20	641	660	GAATGTTGTCCTCGGCAGAT	60.081	20	CATTCAGGTCCGACACACAC	60.005	20	226	460	685	GAATGTTGTCCTCGGCAGAT	60.081	20	TGATTCATTCAGGTCCGACA	60.048	20	231	460	690	ACACTCTGAAGGCGATTTGG	60.255	20	CATTCAGGTCCGACACACAC	60.005	20	272	414	685
Unigene0008018	1	p5	(AGCCG)4	20	136	155	GTGTAGCCTGAAAACGGCTC	59.882	20	CAGGATTCGGTTGTTGTGAA	59.541	20	233	73	305	ACGTGTTTTGGAGGAGCCTA	59.734	20	ACTGTCCACGGAGCGTAGTC	60.329	20	237	23	259	GTGAAGAGGGGGTGTGTAGC	59.579	20	ACTGTCCACGGAGCGTAGTC	60.329	20	200	60	259
Unigene0008027	1	p3	(AGC)5	15	193	207	GTCATGGGCTAAAAGAGGCA	60.214	20	AGGATACGGATTGGGGTTTC	60.017	20	148	167	314	TGTCATGGGCTAAAAGAGGC	60.214	20	AGGATACGGATTGGGGTTTC	60.017	20	149	166	314	GCTCTGAATTGTCATGGGCT	60.226	20	AGGATACGGATTGGGGTTTC	60.017	20	158	157	314
Unigene0008036	1	p3	(TTC)6	18	1581	1598	CCAAGCTGTCCTCAGAGTCC	59.986	20	GGCAGTGAAAGTGAGGAGGA	60.386	20	274	1434	1707	TCTCTGAGGAGCTTTCAGCC	59.827	20	GGCAGTGAAAGTGAGGAGGA	60.386	20	253	1455	1707	CCAAGCTGTCCTCAGAGTCC	59.986	20	AGGCAGTGAAAGTGAGGAGG	59.45	20	275	1434	1708
Unigene0008036	2	c	(ACT)5gctgctgctgctacta(CTG)6	49	1718	1766	TCCTCCTCACTTTCACTGCC	60.386	20	AAGCAAGCGAAGTCCGATAA	59.982	20	158	1688	1845	TCCTCACTTTCACTGCCTGA	59.545	20	AAGCAAGCGAAGTCCGATAA	59.982	20	155	1691	1845	TCCTCCTCACTTTCACTGCC	60.386	20	AGACCCATCTGTGAGGAACG	60.112	20	228	1688	1915
Unigene0008053	1	p4	(GCAC)4	16	292	307	AGGCTGAACAAGAGCGAGAG	59.891	20	CTGGCTGAGAATGTGTTCCA	59.831	20	152	238	389	AGGCTGAACAAGAGCGAGAG	59.891	20	TCTCCTCCAGATGTTCCTGG	60.191	20	269	238	506	CGAGAGGTGGGACGTGTACT	60.174	20	CTGGCTGAGAATGTGTTCCA	59.831	20	138	252	389
Unigene0008125	1	p2	(TG)6	12	199	210	AGAAACGCACACATTCCCTC	60.119	20	ACTCGCTTCCTTCCATTCCT	60.212	20	208	39	246	CACCAGAAACGCACACATTC	60.16	20	ACTCGCTTCCTTCCATTCCT	60.212	20	212	35	246	TCACCAGAAACGCACACATT	60.16	20	ACTCGCTTCCTTCCATTCCT	60.212	20	213	34	246
Unigene0008160	1	p2	(AC)6	12	354	365	AAAATGCCTGGCAACAAATC	59.945	20	CTACTTTTCCCCTCACGCAG	59.869	20	232	323	554	AATGCCTGGCAACAAATCTC	60.081	20	CTACTTTTCCCCTCACGCAG	59.869	20	230	325	554	AAAATGCCTGGCAACAAATC	59.945	20	CGGGAATCAGGTATGGTACG	60.206	20	158	323	480
Unigene0008183	1	p2	(AG)6	12	1056	1067	AGAGAAATTGATCGCGCTGT	59.985	20	AGCACGTGAACACCTCTGTG	59.94	20	259	1001	1259	AGAGAAATTGATCGCGCTGT	59.985	20	ACTTTGCATCCACGACATCA	60.12	20	159	1001	1159	TGCTGAACATGCAAATGGTT	60.119	20	ACTTTGCATCCACGACATCA	60.12	20	194	966	1159
Unigene0008189	1	p2	(CA)6	12	178	189	GAGGTGCTCCTTTTTGCTTG	59.993	20	AGTGTCTCAATGGAGGGGTG	59.962	20	221	129	349	GAGGTGCTCCTTTTTGCTTG	59.993	20	CAGTGTCTCAATGGAGGGGT	59.962	20	222	129	350	GAGGTGCTCCTTTTTGCTTG	59.993	20	AGGGGTGTGCATAGGAGATG	59.95	20	208	129	336
Unigene0008223	1	p3	(ATC)5	15	863	877	TGACAGGCAACTGATTCTGC	59.992	20	GAGTGGATGCAAGGCGTAAT	60.103	20	206	723	928	GCTCCTGGCAGGTTACACTC	59.874	20	ACTACCCCTCATGGCTTCCT	59.957	20	227	822	1048	ATGCTCCTGGCAGGTTACAC	60.142	20	ACTACCCCTCATGGCTTCCT	59.957	20	229	820	1048
Unigene0008224	1	p3	(ATC)5	15	863	877	TGACAGGCAACTGATTCTGC	59.992	20	GAGTGGATGCAAGGCGTAAT	60.103	20	206	723	928	GCTCCTGGCAGGTTACACTC	59.874	20	ACTACCCCTCATGGCTTCCT	59.957	20	227	822	1048	ATGCTCCTGGCAGGTTACAC	60.142	20	ACTACCCCTCATGGCTTCCT	59.957	20	229	820	1048
Unigene0008242	1	p3	(TGC)5	15	191	205	CCGACAATAAAGCACCCACT	59.993	20	TTTGACTGTTTGACCCACGA	60.128	20	218	42	259	CCGACAATAAAGCACCCACT	59.993	20	CCCACGAGGCTCTAAACAAA	60.241	20	205	42	246	CCGACAATAAAGCACCCACT	59.993	20	TGACCCACGAGGCTCTAAAC	60.255	20	208	42	249
Unigene0008250	1	p3	(AAC)5	15	1206	1220	CTGACCTGCTTCAATGCAAA	59.988	20	AGTGCATGAATCTGTGGATGA	59.105	21	266	1038	1303	TGCTAGCTGACCTGCTTCAA	59.888	20	AGTGCATGAATCTGTGGATGA	59.105	21	272	1032	1303	CTGACCTGCTTCAATGCAAA	59.988	20	AAAGTGCATGAATCTGTGGATG	60	22	268	1038	1305
Unigene0008251	1	p3	(AAC)5	15	1205	1219	CTGACCTGCTTCAATGCAAA	59.988	20	AGTGCATGAATCTGTGGATGA	59.105	21	266	1037	1302	TGCTAGCTGACCTGCTTCAA	59.888	20	AGTGCATGAATCTGTGGATGA	59.105	21	272	1031	1302	CTGACCTGCTTCAATGCAAA	59.988	20	AAAGTGCATGAATCTGTGGATG	60	22	268	1037	1304
Unigene0008257	1	p3	(GAG)5	15	548	562	TTCCAGACGGTAAGACCTGG	60.103	20	GTGTGGGATGGATGGTTTTC	60.034	20	126	524	649	TTCCAGACGGTAAGACCTGG	60.103	20	AGTGTGTGGGATGGATGGTT	60.096	20	129	524	652	CCCAGGAGGACACAAGAGAA	60.229	20	TGCTATCAGACCCTGCTCCT	59.973	20	214	396	609
Unigene0008271	1	c	(TC)11tt(TC)6	36	29	64	TCTCGCTTTCTCCCTCACTC	59.679	20	AAGGGTCAGGGTCTGCTTTT	60.11	20	155	0	154	TCGCTTTCTCCCTCACTCTC	59.679	20	AAGGGTCAGGGTCTGCTTTT	60.11	20	153	2	154	TCGCTTTCTCCCTCACTCTC	59.679	20	CGGCTCAACCTGTGAAAAAT	60.11	20	236	2	237
Unigene0008293	2	p3	(ATT)10	30	1152	1181	ATTTGTACTGAGCAACCGCC	60.14	20	GACCGAAGAGCTGGTGACTC	59.993	20	278	1085	1362	CCGCCAAACATCATTTATCC	60.153	20	GACCGAAGAGCTGGTGACTC	59.993	20	263	1100	1362	CGCCAAACATCATTTATCCC	60.153	20	GACCGAAGAGCTGGTGACTC	59.993	20	262	1101	1362
Unigene0008300	1	p2	(CT)9	18	318	335	GTTTTCTGCCCGTGTTGAAT	59.978	20	CGGACACAGAAGTCCGGTAT	59.989	20	231	268	498	GTTTTCTGCCCGTGTTGAAT	59.978	20	CTCAGTGCAGCTCAGAGACG	60.072	20	145	268	412	GCCATAACCGCTCAAACAAT	59.967	20	CTCAGTGCAGCTCAGAGACG	60.072	20	260	153	412
Unigene0008302	1	c	(CACG)4(CA)7	30	26	55	CACATACACGCACGCACAT	60.205	19	CATCATCCGATGTGTTCACC	59.769	20	224	1	224	CACATACACGCACGCACAT	60.205	19	GCTACGTGTTGAAGGGGAGA	60.255	20	107	1	107	CACATACACGCACGCACAT	60.205	19	ACGTGTTGAAGGGGAGAAAC	59.04	20	104	1	104
Unigene0008305	1	p3	(TCC)5	15	578	592	ATAAAAAGCATGTGCCCCAC	59.829	20	TGCTGGTGGTTCATCTTCAG	59.831	20	123	554	676	CCCCTGTTTTTGGATGACAC	60.21	20	TGCTGGTGGTTCATCTTCAG	59.831	20	145	532	676	TTCATTTCCCCTGTTTTTGG	59.772	20	TGCTGGTGGTTCATCTTCAG	59.831	20	152	525	676
Unigene0008313	1	p2	(CA)10	20	32	51	ATGTCTGGAAGGCAGCAAAC	60.263	20	CAGTTACAGTGGCATGGGTG	60.025	20	174	6	179	ATGTCTGGAAGGCAGCAAAC	60.263	20	GGAAAAAGCAAAGCATGAGC	59.967	20	254	6	259	ATGTCTGGAAGGCAGCAAAC	60.263	20	ATCTCGGAAAAAGCAAAGCA	59.96	20	259	6	264
Unigene0008317	2	p4	(TTTG)4	16	3373	3388	AGTCTAGGCCCAAGCTTTCC	59.848	20	AGACTGGAGGGAGCAGTCAA	59.986	20	279	3154	3432	GTCTAGGCCCAAGCTTTCCT	59.848	20	AGACTGGAGGGAGCAGTCAA	59.986	20	278	3155	3432	CATTGTCACATTCATCCCCA	60.177	20	AGACTGGAGGGAGCAGTCAA	59.986	20	213	3220	3432
Unigene0008317	1	p2	(CA)10	20	2098	2117	GACTTCGCCTATATGGCTGC	59.835	20	CACCAAGGTGACAGCAAATG	60.152	20	255	1901	2155	TGGCTGCTGCTAAGTTTCAA	59.752	20	CACCAAGGTGACAGCAAATG	60.152	20	242	1914	2155	AACTAGCGCTTGATCCTTGC	59.62	20	CACCAAGGTGACAGCAAATG	60.152	20	159	1997	2155
Unigene0008319	3	p2	(GT)10	20	3020	3039	GCGGATTCTGGAACATCAGT	60.081	20	TAACTGTGCATCCCCCTTTC	59.933	20	170	2978	3147	GCGGATTCTGGAACATCAGT	60.081	20	GATGAAGCTTTTAGCCGCTG	60.117	20	276	2978	3253	AGCGGATTCTGGAACATCAG	60.218	20	TAACTGTGCATCCCCCTTTC	59.933	20	171	2977	3147
Unigene0008319	1	c	(AT)10tatatatgatatttaataatatatg(AT)6	57	1185	1241	TCAACAGCTTGTACAGCATTCC	60.313	22	TCGTCTGTCGAGCTTTTTCA	59.716	20	258	1127	1384	TCAACAGCTTGTACAGCATTCC	60.313	22	TGTGTCGTCTGTCGAGCTTT	59.622	20	262	1127	1388	CAACAGCTTGTACAGCATTCCT	59.447	22	TCGTCTGTCGAGCTTTTTCA	59.716	20	257	1128	1384
Unigene0008319	2	c	(TG)10c(GT)7	35	2417	2451	TCTCGGCTTCCTTCATGTCT	59.95	20	ACTGCTGAGTTTCACCGTCC	60.307	20	213	2271	2483	GGTCAGGACAAAGGGATGAA	59.903	20	ACTGCTGAGTTTCACCGTCC	60.307	20	148	2336	2483	GGTCAGGACAAAGGGATGAA	59.903	20	AGCATAGCACAGGCTGCATA	59.62	20	254	2336	2589
Unigene0008320	1	p4	(AGGC)5	20	995	1014	AAGAGGGTGGAGTCAGGGTT	59.968	20	TGGTCTTTGCTCCTGTCCAT	60.656	20	181	873	1053	AGAGCAGAGCAGACTTTCGG	59.891	20	TGGTCTTTGCTCCTGTCCAT	60.656	20	152	902	1053	AAGAGGGTGGAGTCAGGGTT	59.968	20	TTCTGTGGTCTTTGCTCCTG	59.007	20	186	873	1058
Unigene0008321	1	p2	(GA)6	12	300	311	GGGCTCTAGATGACAGCGAC	59.981	20	CTGCATGTGTTTCAGTGCCT	59.905	20	245	93	337	AGGGCTCTAGATGACAGCGA	60.119	20	CTGCATGTGTTTCAGTGCCT	59.905	20	246	92	337	GGGCTCTAGATGACAGCGAC	59.981	20	ACTGCATGTGTTTCAGTGCC	59.758	20	246	93	338
Unigene0008331	2	c	(CA)8cg(CA)6	30	4194	4223	CTTTTAGGACGCACAGAGGC	60.015	20	GTGCCACAGTGGAATGAATG	59.967	20	248	4101	4348	CTTTTAGGACGCACAGAGGC	60.015	20	TGCCACAGTGGAATGAATGT	59.967	20	247	4101	4347	ACGCACAGAGGCCAAAATAC	60.14	20	GTGCCACAGTGGAATGAATG	59.967	20	240	4109	4348
Unigene0008331	1	p2	(GT)7	14	3793	3806	TATCAGTTGAAGCAGCGACG	60.157	20	TGTTTCGGGTCTTCATTTCC	59.91	20	244	3647	3890	TATCAGTTGAAGCAGCGACG	60.157	20	TCGGGTCTTCATTTCCTCTG	60.187	20	240	3647	3886	GGCGATGGAAAAGAAGACAC	59.676	20	CGGAATGAGCAGTGCAATAA	59.833	20	191	3770	3960
Unigene0008335	1	p3	(CAT)6	18	1306	1323	AGTGGTACTGAGGTGACCCG	60.026	20	AACCGCTCAACGTCACTTCT	59.914	20	233	1154	1386	AGTGGTACTGAGGTGACCCG	60.026	20	TGAGGCCATGAAACAGTGAA	60.24	20	194	1154	1347	AGTGGTACTGAGGTGACCCG	60.026	20	TTGAGGCCATGAAACAGTGA	60.24	20	195	1154	1348
Unigene0008344	1	p3	(GCA)5	15	649	663	GACAAATCTGTGCAGAGGCA	59.992	20	GCCGACTCAAACCCACTCTA	60.255	20	269	578	846	GACAAATCTGTGCAGAGGCA	59.992	20	GAAGGAGGTATGCGGTCACT	59.166	20	244	578	821	GACAAATCTGTGCAGAGGCA	59.992	20	AGGAGGTATGCGGTCACTTC	59.166	20	242	578	819
Unigene0008345	1	p3	(GCA)5	15	808	822	GACAAATCTGTGCAGAGGCA	59.992	20	GCCGACTCAAACCCACTCTA	60.255	20	269	737	1005	GACAAATCTGTGCAGAGGCA	59.992	20	GAAGGAGGTATGCGGTCACT	59.166	20	244	737	980	GACAAATCTGTGCAGAGGCA	59.992	20	AGGAGGTATGCGGTCACTTC	59.166	20	242	737	978
Unigene0008350	1	p2	(AC)9	18	778	795	GCAGCGGTATTAAGGCAAAC	59.748	20	CATTGCCCTTTCGTTTTGTT	59.975	20	272	701	972	AAGCCCACCTGAATGTGTGT	60.431	20	CATTGCCCTTTCGTTTTGTT	59.975	20	231	742	972	AAAAGCCCACCTGAATGTGT	59.454	20	CATTGCCCTTTCGTTTTGTT	59.975	20	233	740	972
Unigene0008355	1	p5	(CAGAA)5	25	1958	1982	CCTTTGCATCGTCTCATTCA	59.799	20	TGCTCACACCGTCATTCAGT	60.319	20	159	1858	2016	CTCCCTTTGCATCGTCTCAT	60.218	20	TGCTCACACCGTCATTCAGT	60.319	20	162	1855	2016	TACTGCAAAAAGCACCCTCC	60.249	20	TGCTCACACCGTCATTCAGT	60.319	20	178	1839	2016
Unigene0008356	1	p3	(CGG)6	18	1620	1637	CCTACAAGAGCTCCGAGACG	60.149	20	TGCTTCCCCCAGATGTAGTC	60.073	20	184	1492	1675	CCTACAAGAGCTCCGAGACG	60.149	20	CTTCCCCCAGATGTAGTCCA	59.92	20	182	1492	1673	CCTACAAGAGCTCCGAGACG	60.149	20	ATCTGCATCCTCTGCTGCTT	60.127	20	199	1492	1690
Unigene0008358	1	p3	(CTC)6	18	1019	1036	GAATCAACACGTCCGGTTCT	59.973	20	AGAGAGATGAGGGGAGAGGG	59.76	20	233	892	1124	GAATCAACACGTCCGGTTCT	59.973	20	GACGGAGGAAGGAGGAAGAG	60.328	20	185	892	1076	GAATCAACACGTCCGGTTCT	59.973	20	ACGGAGGAAGGAGGAAGAGA	60.328	20	184	892	1075
Unigene0008363	1	p2	(CT)10	20	33	52	GCATTTTAGTTTTTACTCGGTCG	59.262	23	TTCAGCCGCTTCATCTCTCT	60.24	20	209	7	215	GCATTTTAGTTTTTACTCGGTCG	59.262	23	AGCCGCTTCATCTCTCTGAA	60.24	20	206	7	212	CCTGCATTTTAGTTTTTACTCGG	59.258	23	TTCAGCCGCTTCATCTCTCT	60.24	20	212	4	215
Unigene0008370	3	p3	(TCC)5	15	1779	1793	GCGTTCTGGCTTCATTCTTC	59.962	20	TTTCATCCCTTGCTGCTCTT	59.955	20	244	1610	1853	AAGTGCGTTCTGGCTTCATT	59.882	20	TTTCATCCCTTGCTGCTCTT	59.955	20	248	1606	1853	AAAGTGCGTTCTGGCTTCAT	59.882	20	TTTCATCCCTTGCTGCTCTT	59.955	20	249	1605	1853
Unigene0008370	2	p3	(CAG)9	27	379	405	TTGCTGATGCACAGTGTTGA	60.029	20	TTGTAGCACATCCTTGCTGG	59.864	20	112	318	429	TTGCTGATGCACAGTGTTGA	60.029	20	CTAGCGCCGTTTAGAGATGC	60.138	20	162	318	479	TTGCTGATGCACAGTGTTGA	60.029	20	AGCACTAGCGCCGTTTAGAG	59.813	20	166	318	483
Unigene0008373	1	p2	(CG)6	12	1242	1253	CACTTTCCTCACTGTGGACG	59.305	20	TCCAGTCTCCTTGAAGCGAT	59.95	20	240	1052	1291	CACTTTCCTCACTGTGGACG	59.305	20	CAGTCTCCTTGAAGCGATCC	59.95	20	238	1052	1289	GCATGCTCCACTTTCCTCAC	60.812	20	CAGTCTCCTTGAAGCGATCC	59.95	20	246	1044	1289
Unigene0008377	1	c	(GT)6cttcctgtagtctgtcactgcatggcagccccggctctgatcagcctaatcggcagcccagacgcggcatccatagcagcctcacgcccgcctctgat(GCC)6	128	1496	1623	TCGCGTGTTTACTCTCCTCC	60.397	20	GTGTGAGCCGTCTGATGCTA	60.016	20	263	1455	1717	TCGCGTGTTTACTCTCCTCC	60.397	20	TGAGCCGTCTGATGCTAGTG	60.16	20	260	1455	1714	TCGCGTGTTTACTCTCCTCC	60.397	20	TAGTCTGTAGTGCTGGCCGA	59.615	20	237	1455	1691
Unigene0008378	1	c	(GT)6cttcctgtagtctgtcactgcatggcagccccggctctgatcagcctaatcggcagcccagacgcggcatccatagcagcctcacgcccgcctctgat(GCC)6	128	535	662	TCGCGTGTTTACTCTCCTCC	60.397	20	GTGTGAGCCGTCTGATGCTA	60.016	20	263	494	756	TCGCGTGTTTACTCTCCTCC	60.397	20	TGAGCCGTCTGATGCTAGTG	60.16	20	260	494	753	TCGCGTGTTTACTCTCCTCC	60.397	20	TAGTCTGTAGTGCTGGCCGA	59.615	20	237	494	730
Unigene0008380	1	p3	(GCT)7	21	386	406	CCTGGGGATGAGCATAGAAA	60.029	20	TTGGAATGCGGGTTAAAGTC	59.938	20	263	199	461	CCTGGGGATGAGCATAGAAA	60.029	20	GCGGGTTAAAGTCAGTGCAT	60.14	20	256	199	454	CCTGGGGATGAGCATAGAAA	60.029	20	ATGCGGGTTAAAGTCAGTGC	60.14	20	258	199	456
Unigene0008381	1	p4	(CAAA)5	20	658	677	TCAGACCAGCAACATCCTCA	60.402	20	TTCTTAGTTGTTTTCTGGTTCCAA	59.242	24	240	470	709	TCAGACCAGCAACATCCTCA	60.402	20	TCTTAGTTGTTTTCTGGTTCCAA	57.979	23	239	470	708	TCAGACCAGCAACATCCTCA	60.402	20	CTTCTTAGTTGTTTTCTGGTTCCAA	60.077	25	241	470	710
Unigene0008391	1	p3	(GGA)7	21	401	421	GCGCTCTTAGAGGATGGATG	59.939	20	TGTGCTCCTGCTCATACTGG	60.008	20	257	324	580	GATGCGCTCTTAGAGGATGG	59.939	20	TGTGCTCCTGCTCATACTGG	60.008	20	260	321	580	TGCGCTCTTAGAGGATGGAT	59.939	20	TGTGCTCCTGCTCATACTGG	60.008	20	258	323	580
Unigene0008391	2	p2	(GT)7	14	1078	1091	GCTTCTCAACCTTCAGTGCC	59.997	20	CGCTCACACCTCAAACACAT	59.751	20	248	872	1119	GCTTCTCAACCTTCAGTGCC	59.997	20	ACGCTCACACCTCAAACACA	60.357	20	249	872	1120	GCTTCTCAACCTTCAGTGCC	59.997	20	ACACGCTCACACCTCAAACA	60.357	20	251	872	1122
Unigene0008392	2	p3	(GAG)6	18	4902	4919	CCGAGGAGATCGTCAAGTTC	59.803	20	ACAAAAAGAGCGTCCAATGC	60.257	20	248	4703	4950	CACCGAGGAGATCGTCAAGT	60.261	20	ACAAAAAGAGCGTCCAATGC	60.257	20	250	4701	4950	ACACCGAGGAGATCGTCAAG	60.261	20	ACAAAAAGAGCGTCCAATGC	60.257	20	251	4700	4950
Unigene0008392	1	p3	(GGA)7	21	401	421	GCGCTCTTAGAGGATGGATG	59.939	20	TGTGCTCCTGCTCATACTGG	60.008	20	257	324	580	GATGCGCTCTTAGAGGATGG	59.939	20	TGTGCTCCTGCTCATACTGG	60.008	20	260	321	580	TGCGCTCTTAGAGGATGGAT	59.939	20	TGTGCTCCTGCTCATACTGG	60.008	20	258	323	580
Unigene0008394	3	p3	(GAG)7	21	1065	1085	CTTCTCGAGGAGGACACCAG	59.978	20	TCCTCGTCCTCAGACTCCTG	60.54	20	251	890	1140	CTTCTCGAGGAGGACACCAG	59.978	20	CCTCCTCGTCCTCAGACTCC	61.344	20	253	890	1142	CTTCTCGAGGAGGACACCAG	59.978	20	CTCCTCGTCCTCAGACTCCT	58.562	20	252	890	1141
Unigene0008394	2	p3	(AGG)6	18	550	567	GAGAACGATGAAACAGGGGA	60.05	20	TGACGATAGTTGGCTCGATG	59.823	20	175	500	674	GATACCGACGAGGACAAGGA	60.073	20	TGACGATAGTTGGCTCGATG	59.823	20	157	518	674	ACGAGAACGATGAAACAGGG	60.111	20	TGACGATAGTTGGCTCGATG	59.823	20	177	498	674
Unigene0008394	1	p3	(AGC)5	15	317	331	GCTCCTCCAGCTCAAGTACG	60.156	20	TCCCCTGTTTCATCGTTCTC	60.05	20	254	266	519	GCTCCTCCAGCTCAAGTACG	60.156	20	CTTCCTCGGAGGTCTCCTCT	59.945	20	103	266	368	GCTCCTCCAGCTCAAGTACG	60.156	20	TCCTTGTCCTCGTCGGTATC	60.073	20	272	266	537
Unigene0008395	1	p4	(AAAC)4	16	41	56	GTCCAGTCGTTTGTTGGTGA	59.571	20	GTATGAGCTCCTCTGGGCTG	59.973	20	208	11	218	GTCCAGTCGTTTGTTGGTGA	59.571	20	CTGTATGAGCTCCTCTGGGC	59.973	20	210	11	220	GTCCAGTCGTTTGTTGGTGA	59.571	20	TGTATGAGCTCCTCTGGGCT	59.973	20	209	11	219
Unigene0008400	2	p2	(AG)7	14	241	254	GAGCGAGAGAGAGAAAGCGA	60.119	20	AGCATGATTGCATGGTTCAA	60.08	20	259	217	475	CATGAAGAGCATCCAGCAGA	60.096	20	AAAAGGCAGCGAGACACATT	59.882	20	244	193	436	CATGAAGAGCATCCAGCAGA	60.096	20	AAAGGCAGCGAGACACATTT	59.882	20	243	193	435
Unigene0008400	1	p2	(AG)7	14	73	86	TGACTGGGGAGTCAAAACAG	58.695	20	TCGCTTTCTCTCTCTCGCTC	60.119	20	194	43	236	TGACTGGGGAGTCAAAACAG	58.695	20	TCATGTTGCGTTACTCCTCG	59.864	20	155	43	197	TGGGGAGTCAAAACAGAAAGA	59.697	21	GTGCTTCTTTGGGAGAGGTG	59.844	20	119	47	165
Unigene0008406	1	p4	(GTGC)5	20	1759	1778	TGAGGGTGGTGTGTGTGTCT	60.045	20	AAATGGCCAAAATGTTCTCG	59.938	20	277	1732	2008	GAGGGTGGTGTGTGTGTCTG	60.045	20	AAATGGCCAAAATGTTCTCG	59.938	20	276	1733	2008	TGAGGGTGGTGTGTGTGTCT	60.045	20	GAAAACGTGTTGACGCTGAA	59.888	20	239	1732	1970
Unigene0008423	2	p3	(CTG)6	18	2300	2317	ATAGTGTCGGCCTACATGGC	59.985	20	ACAGCTCCAGTTCGGTGGT	60.729	19	253	2150	2402	ATAGTGTCGGCCTACATGGC	59.985	20	CGACAGCTCCAGTTCGGT	59.98	18	255	2150	2404	ATAGTGTCGGCCTACATGGC	59.985	20	CAGCTCCAGTTCGGTGGT	59.82	18	252	2150	2401
Unigene0008423	1	p2	(CT)6	12	51	62	CTCATTTCCACGCCTCCC	61.586	18	GTGCGCTAGTTCTGTGGGTT	60.321	20	150	14	163	GCTCATTTCCACGCCTCC	61.745	18	GTGCGCTAGTTCTGTGGGTT	60.321	20	151	13	163	GGCTCATTTCCACGCCTC	61.745	18	GTGCGCTAGTTCTGTGGGTT	60.321	20	152	12	163
Unigene0008425	1	p3	(CTG)6	18	2198	2215	GTTCCCAGTTCTTCCACAGC	59.703	20	GTGCCAGACTCGAGTGTCAA	60.03	20	248	1998	2245	ACTTCCCCAGGAGGACTTTG	60.48	20	GCAGGAGCTGGCCAGTATAG	60	20	176	2151	2326	CACTTCCCCAGGAGGACTTT	60.48	20	GCAGGAGCTGGCCAGTATAG	60	20	177	2150	2326
Unigene0008428	1	p3	(GCA)6	18	2276	2293	GGAGGCACTGCAAGAAGAAC	59.997	20	AAGCAGAGTCCTTGCTGTGG	60.589	20	274	2068	2341	GAGGAGAAGATCGCCTACCA	59.386	20	GCCACTGTGGACACAAACAC	60.055	20	224	2183	2406	GAGGAGAAGATCGCCTACCA	59.386	20	TCTTCATTAACGGCACCACA	60.111	20	250	2183	2432
Unigene0008431	1	p2	(CT)6	12	660	671	AACAGGCTGAAAGGAAACCA	59.711	20	TGGAGGGAGTCTTTGTCCAC	60.088	20	137	592	728	AACAGGCTGAAAGGAAACCA	59.711	20	AAACAAAGAACGGCGAAGAA	59.861	20	241	592	832	AACAGGCTGAAAGGAAACCA	59.711	20	TTCTGCCGTTCTGTGATTTG	59.84	20	161	592	752
Unigene0008436	1	p2	(CT)8	16	1517	1532	GCTCCGACCATTTGCTTCTA	60.352	20	ATGTGCCTGGAGAGAAGGTG	60.261	20	213	1440	1652	TCCCTCTTTATGTCTGCCCA	60.594	20	GTGAAAAGGGGGTAGGAAGC	59.94	20	227	1493	1719	GCTCCGACCATTTGCTTCTA	60.352	20	GAGACATTGGAAGCGGGTAG	59.694	20	249	1440	1688
Unigene0008443	1	p4	(AAAC)4	16	245	260	CAAATCGAGCAACAGCAAAA	59.992	20	CGACTCTCCGAGTAACCTGC	60.012	20	183	199	381	CAAATCGAGCAACAGCAAAA	59.992	20	GGCGAAGGATGCTGGTATTA	60.06	20	135	199	333	TCGAGCAACAGCAAAAGAAA	59.729	20	CGACTCTCCGAGTAACCTGC	60.012	20	179	203	381
Unigene0008446	1	p4	(AATG)4	16	852	867	TCATGGCTTTGAGCTTTGTG	59.988	20	GAGCAGGACGGTTGTCTAGC	60.02	20	199	819	1017	TGTGTGCATGTCAGAGGTCA	59.858	20	GAGCAGGACGGTTGTCTAGC	60.02	20	249	769	1017	AGGGTGTGTGCATGTCAGAG	59.738	20	GAGCAGGACGGTTGTCTAGC	60.02	20	253	765	1017
Unigene0008448	1	p4	(GGCG)4	16	537	552	CGTTGGAAAAGAAAGAAGCG	59.99	20	TCTTTCTAGTGAAAGCCCCG	59.448	20	208	462	669	ACCTGCAGACGTTGGAAAAG	60.291	20	TCTTTCTAGTGAAAGCCCCG	59.448	20	217	453	669	CCAGGGAGTCGAAGTGAAGA	60.377	20	TCTTTCTAGTGAAAGCCCCG	59.448	20	250	420	669
Unigene0008460	1	p3	(GGA)5	15	497	511	CACACTTCAGCACCTGAGGA	60.022	20	TGCCCTGATAGACCCTCAAC	60.073	20	237	438	674	CACACTTCAGCACCTGAGGA	60.022	20	GCCCTGATAGACCCTCAACA	60.073	20	236	438	673	CACACTTCAGCACCTGAGGA	60.022	20	TAGACCCTCAACACCCAAGC	60.111	20	229	438	666
Unigene0008475	1	p2	(GA)6	12	741	752	GGATGCTGAGAGCTACAGGG	59.973	20	CGGATGTCTCTCTCCCACTC	59.792	20	198	589	786	GGATGCTGAGAGCTACAGGG	59.973	20	GGATGTCTCTCTCCCACTCG	59.792	20	197	589	785	AACATCCTGGTACCGCTGAG	60.134	20	TCTGGAGTCGTGTGGTTGAG	59.864	20	268	609	876
Unigene0008480	1	p3	(CCG)7	21	1343	1363	AGAAGAGGGAAGGCCAGAAG	59.95	20	CACCAGTGAAAGAGTCCCGT	60.151	20	128	1303	1430	GTTCTTCAAGGACGACGAGG	59.844	20	CACCAGTGAAAGAGTCCCGT	60.151	20	148	1283	1430	GTTCTTCAAGGACGACGAGG	59.844	20	GGATTCGTCTGCCTCAGTTC	59.81	20	110	1283	1392
Unigene0008484	1	p2	(CA)9	18	983	1000	ACCACTGGATGGAAGGATTG	59.779	20	ACACCCACAACCACAGTGAA	59.89	20	230	909	1138	ACCACTGGATGGAAGGATTG	59.779	20	CACCCACAACCACAGTGAAC	59.89	20	229	909	1137	ACCACTGGATGGAAGGATTG	59.779	20	ACCCACAACCACAGTGAACA	59.89	20	228	909	1136
Unigene0008484	2	p3	(ATA)5	15	1729	1743	TGGTGTGAATGGATGAATGG	60.177	20	TTTCCATGTTGTTCAATGGC	59.375	20	141	1667	1807	TGGTGTGAATGGATGAATGG	60.177	20	TGGCATGAAACAAGAGAGGA	59.369	20	125	1667	1791	TCAGCACTCCCATACCTGTG	59.701	20	TGGCATGAAACAAGAGAGGA	59.369	20	278	1514	1791
Unigene0008485	1	p4	(GGAC)6	24	363	386	TGTAGGACTGTCGCATGCTC	60.016	20	AGGCAGAGAGCCTATCACGA	60.119	20	174	331	504	GCATCTCCTGCTTCAGGAAC	59.957	20	AGGCAGAGAGCCTATCACGA	60.119	20	234	271	504	GCATCTCCTGCTTCAGGAAC	59.957	20	GTGAGCGATAGGCAGAGAGC	60.271	20	243	271	513
Unigene0008486	1	p4	(GGAC)7	28	1180	1207	TACAAGGACTTCCTGCGGTT	59.734	20	GCTACATTAAAACGCGGTCG	60.639	20	249	1039	1287	AAGGACTTCCTGCGGTTGTA	59.734	20	GCTACATTAAAACGCGGTCG	60.639	20	246	1042	1287	GAGGAACGTGGAACCAAATG	60.353	20	GCTACATTAAAACGCGGTCG	60.639	20	139	1149	1287
Unigene0008500	1	p2	(AG)6	12	1169	1180	CTTTTCCTCACCCACACGTT	60.005	20	ATGGGAAATTGCCCTACTGC	61.203	20	249	1035	1283	ACATTCTTGCAGCACACTCG	60.056	20	ATGGGAAATTGCCCTACTGC	61.203	20	156	1128	1283	TTTCCTCACCCACACGTTCT	60.545	20	ATGGGAAATTGCCCTACTGC	61.203	20	247	1037	1283
Unigene0008509	1	c	(GCT)5gttcaacccggtttgaagggctgtggccatggccggg(GGC)6	70	235	304	CGCTCCCTGGACTAGTGTTC	59.867	20	GTACGCTCCGGTCACACTCT	60.329	20	277	168	444	GCTCCCTGGACTAGTGTTCG	59.867	20	GTACGCTCCGGTCACACTCT	60.329	20	276	169	444	CTAGTGTTCGGGTCTGGAGG	59.715	20	GTACGCTCCGGTCACACTCT	60.329	20	266	179	444
Unigene0008521	1	p3	(CAG)7	21	665	685	TGTCACTGCACAGCACAAAC	59.486	20	TTGAGCAAATGGTACCAACAA	59.073	21	195	556	750	CCCTCCTCGTTAGTCTGGAA	59.28	20	TTGAGCAAATGGTACCAACAA	59.073	21	223	528	750	TGTCACTGCACAGCACAAAC	59.486	20	CCAACAATTTTGTCCAAGTGTG	60.297	22	181	556	736
Unigene0008534	2	p3	(CAG)7	21	1544	1564	CCTCATTTCAGTGGGACGTT	59.966	20	GACTGGTCCAGGGGTAGACA	59.962	20	269	1384	1652	CCTCATTTCAGTGGGACGTT	59.966	20	GTGACTGGTCCAGGGGTAGA	59.962	20	271	1384	1654	CCTCATTTCAGTGGGACGTT	59.966	20	TGACTGGTCCAGGGGTAGAC	59.962	20	270	1384	1653
Unigene0008534	1	p3	(CAG)7	21	1277	1297	TAAGAGCCCAGGTTTTCACG	60.241	20	GGCATGTCCTTGATGAGGTT	59.934	20	265	1086	1350	TAAGAGCCCAGGTTTTCACG	60.241	20	CCTTGATGAGGTTGCTGGTT	60.111	20	258	1086	1343	CCCATTTTAAGAGCCCAGGT	60.312	20	GGCATGTCCTTGATGAGGTT	59.934	20	272	1079	1350
Unigene0008534	3	p3	(TCC)6	18	1688	1705	TCTACCCCTGGACCAGTCAC	59.962	20	ATGTCCAGATGGAGGCTCAC	60.08	20	166	1635	1800	GTCTACCCCTGGACCAGTCA	59.962	20	ATGTCCAGATGGAGGCTCAC	60.08	20	167	1634	1800	CTGGTAACATGCCCGATTTT	59.823	20	ATGTCCAGATGGAGGCTCAC	60.08	20	233	1568	1800
Unigene0008543	2	p2	(AC)10	20	1278	1297	AATAACGCAGGCAGACGTTC	60.278	20	TGGAATATGCCACAACCTGA	59.924	20	147	1233	1379	AATAACGCAGGCAGACGTTC	60.278	20	GGTGCTAAGTGAACCCTGGA	60.111	20	163	1233	1395	AATAACGCAGGCAGACGTTC	60.278	20	CCTGGAATATGCCACAACCT	59.813	20	149	1233	1381
Unigene0008543	1	p2	(AC)17	34	1032	1065	CTCCTCCATGTCTGGTTGGT	59.962	20	GCCTGCCATTTGCCTTATTA	60.061	20	237	862	1098	GTCACATCCCCACACCTTTC	60.223	20	GCCTGCCATTTGCCTTATTA	60.061	20	125	974	1098	GTTAGCTGGAGGAAGGAGCC	60.349	20	GCCTGCCATTTGCCTTATTA	60.061	20	256	843	1098
Unigene0008564	2	p3	(GTT)6	18	1270	1287	GGTGAGAGGGTGACGTTGTT	60.009	20	GAGGATTTGCTGTTCCCAAA	60.051	20	245	1127	1371	AAAATGGTGAGAGGGTGACG	59.966	20	GAGGATTTGCTGTTCCCAAA	60.051	20	250	1122	1371	ACCCCCAGATAAACCTGACC	60.052	20	GAGGATTTGCTGTTCCCAAA	60.051	20	192	1180	1371
Unigene0008564	3	p3	(GCC)5	15	1700	1714	TGCTGGAGGACTGTTTTCCT	59.844	20	AAAAGCTCCAGGAGGAGGAG	59.95	20	216	1562	1777	TTTCTTGGATTTGCTGGAGG	60.184	20	AAAAGCTCCAGGAGGAGGAG	59.95	20	227	1551	1777	TGGGCTCTTTCTTGGATTTG	60.184	20	AAAAGCTCCAGGAGGAGGAG	59.95	20	234	1544	1777
Unigene0008567	1	p4	(CGAG)4	16	45	60	AGGAGCGAGGGGAGGAAG	61.831	18	ACTGACCTTGGCGAGAAAGA	59.989	20	249	5	253	AGGAGCGAGGGGAGGAAG	61.831	18	TCGTTCAACACTGACCTTGG	59.72	20	258	5	262	AGGAGCGAGGGGAGGAAG	61.831	18	GGCTCGTTCAACACTGACCT	60.307	20	261	5	265
Unigene0008568	2	c	(GT)9gc(GT)6gcgtgcgtgtgcc(TG)12	69	329	397	GGGAATCTCTCCTCTCACCC	60.012	20	TCAAAGCGATCTGCAAACAC	59.995	20	157	281	437	TGACACAGAAATCCAACCCA	59.935	20	TCAAAGCGATCTGCAAACAC	59.995	20	189	249	437	GGGAATCTCTCCTCTCACCC	60.012	20	AGCGATCTGCAAACACACAC	59.912	20	153	281	433
Unigene0008573	1	p2	(AT)10	20	586	605	GCCACACAGTCACCAATGTC	60.013	20	GTTGCTCATCTTCACCAGCA	59.992	20	183	536	718	GCCACACAGTCACCAATGTC	60.013	20	TCACCAGCAAACCTAAAGGG	60.103	20	172	536	707	CTCTGGCAGGTGAATGGTTT	60.111	20	GTTGCTCATCTTCACCAGCA	59.992	20	229	490	718
Unigene0008578	1	p5	(AAAAC)4	20	403	422	TTTTGTAGCACCTGGAAGGG	60.103	20	CTGTAAGTACGGAGGGGCTG	59.751	20	141	358	498	TTTTGTAGCACCTGGAAGGG	60.103	20	GTACGGAGGGGCTGTAAGGT	60.382	20	135	358	492	TTTTGTAGCACCTGGAAGGG	60.103	20	TGTAAGTACGGAGGGGCTGT	59.615	20	140	358	497
Unigene0008585	1	p2	(TC)8	16	1933	1948	TGGAGTCAGAGTGAAGCGTG	60.178	20	CGATGGTAAATAACCGGACG	60.202	20	118	1906	2023	AGTCAGAGTGAAGCGTGGCT	60.205	20	CGATGGTAAATAACCGGACG	60.202	20	115	1909	2023	TGGAGTCAGAGTGAAGCGTG	60.178	20	CAGCTTCCTCCACCTTGGTA	60.246	20	245	1906	2150
Unigene0008588	1	p2	(AC)9	18	805	822	CCTTGGTGGTGTTGGACTCT	60.002	20	TGTCTGCCTCTAAATGTGCG	60.011	20	208	639	846	GCGCTACAGAAACCAGAAGG	60.015	20	TGTCTGCCTCTAAATGTGCG	60.011	20	148	699	846	CCTTGGTGGTGTTGGACTCT	60.002	20	AGATTCTGTGTGCGCTTGTG	60.056	20	254	639	892
Unigene0008598	1	p3	(CGG)5	15	587	601	GATGCTTTCTGTGGGGTTGT	59.973	20	GACGTTGGCCAAGAAAGTGT	60.156	20	186	536	721	GATGCTTTCTGTGGGGTTGT	59.973	20	GCCAAGAAAGTGTTGAAGGG	59.711	20	179	536	714	GATGCTTTCTGTGGGGTTGT	59.973	20	GGCCAAGAAAGTGTTGAAGG	59.711	20	180	536	715
Unigene0008602	1	c	(TCC)6aaa(ACC)5	36	1160	1195	GATGCTGCTGGACATCAAGA	59.95	20	CCGTCAACGATTTCTTTGGT	59.971	20	159	1077	1235	ACCAGCAGCAGGTAACGTCT	59.937	20	CCGTCAACGATTTCTTTGGT	59.971	20	238	998	1235	GATGCTGCTGGACATCAAGA	59.95	20	CTCCTCACCGTCAACGATTT	60.111	20	166	1077	1242
Unigene0008608	1	c	(AC)18g(CA)6	49	3351	3399	AGCTTGTCTTCCTGTTTGGC	59.478	20	AAACAGAAGTGGTCGGAACG	60.149	20	218	3308	3525	AGCTTGTCTTCCTGTTTGGC	59.478	20	CTGGCACAAAAACACCTTGA	59.734	20	272	3308	3579	AGCTTGTCTTCCTGTTTGGC	59.478	20	TGGCACAAAAACACCTTGAG	59.734	20	271	3308	3578
Unigene0008620	1	p3	(ACG)5	15	616	630	ACTGTCAGAGCAGGAGGAGC	59.738	20	GTGTTTGGGCAGAAACTGGT	60.012	20	248	534	781	ACTGTCAGAGCAGGAGGAGC	59.738	20	TGAGAAGACGAGTCAGCGAA	59.855	20	154	534	687	ACTGTCAGAGCAGGAGGAGC	59.738	20	AAGACGAGTCAGCGAAAAGC	59.763	20	150	534	683
Unigene0008622	1	p2	(CA)6	12	2191	2202	GGGAATGTGGACGGATACAC	60.057	20	ATCATGCCTGGGAACTTCAG	60.073	20	112	2146	2257	ACACACGCAAACACACCATT	59.929	20	ATCATGCCTGGGAACTTCAG	60.073	20	233	2025	2257	CTTGTAGGAGGGACCAGCAG	59.861	20	ATCATGCCTGGGAACTTCAG	60.073	20	159	2099	2257
Unigene0008625	1	p3	(CTT)7	21	981	1001	CTTGTGTCTCTCCACTCGCA	60.178	20	AGCAAGCAGAACTCCGATGT	60.02	20	145	889	1033	CTTGTGTCTCTCCACTCGCA	60.178	20	CTCCAAGCAAGCAGAACTCC	60.134	20	150	889	1038	TTGTGTCTCTCCACTCGCAG	60.178	20	CTCCAAGCAAGCAGAACTCC	60.134	20	149	890	1038
Unigene0008626	1	p2	(GC)7	14	370	383	GTGAACTAGTCGCCACGACA	59.905	20	TGGGAAGAAGCAGAGGAAGA	60.065	20	260	308	567	GCAATGTTGCCTCATCCTTT	60.081	20	CCAGCTTCCGCTTTTGTTTA	60.368	20	169	287	455	GTGAACTAGTCGCCACGACA	59.905	20	CCAGCTTCCGCTTTTGTTTA	60.368	20	148	308	455
Unigene0008647	1	p2	(AC)6	12	64	75	CTCACACAAACACAGACGCA	59.48	20	TGCATTGGTTCACGTCTGAT	60.12	20	118	5	122	ACCCACCCACATGTACAACA	59.571	20	TAATCAAGCGAATGGTGTGG	59.542	20	136	28	163	CTCACACAAACACAGACGCA	59.48	20	TAATCAAGCGAATGGTGTGG	59.542	20	159	5	163
Unigene0008648	1	p2	(AC)6	12	54	65	GACGCATACACTCACCCACA	60.604	20	TGTATCTGAGAGCGCATTGG	59.972	20	116	9	124	GACGCATACACTCACCCACA	60.604	20	TGTGATCAAGCGAATGGTGT	60.12	20	147	9	155	CAGACGCATACACTCACCCA	60.745	20	TGTATCTGAGAGCGCATTGG	59.972	20	118	7	124
Unigene0008649	1	p2	(AC)6	12	153	164	AACACAGACGCATACACCCA	60.032	20	ATCCGAGAGTGCATTGGTTC	60.081	20	119	102	220	CATACACCCACCCACACGTA	60.152	20	ATCCGAGAGTGCATTGGTTC	60.081	20	109	112	220	ACCCACCCACACGTACAACT	60.197	20	ATCCGAGAGTGCATTGGTTC	60.081	20	104	117	220
Unigene0008681	1	p3	(AGC)5	15	1081	1095	CTGGACCTCCTTGGTGTGTT	60.002	20	AGAGGTCATCGCTCTGAAGC	59.709	20	265	935	1199	GAGCTACGTCTCTCCATCGC	60.127	20	AGAGGTCATCGCTCTGAAGC	59.709	20	222	978	1199	CTGGACCTCCTTGGTGTGTT	60.002	20	GGAGAGGTCATCGCTCTGAA	60.497	20	267	935	1201
Unigene0008682	1	p3	(GAG)5	15	1871	1885	AACACCTGTCAATCATGCCA	59.967	20	TCCTGTCACTGCAGCTCATC	60.146	20	227	1708	1934	CAATCATGCCACACATGTCA	59.96	20	TCCTGTCACTGCAGCTCATC	60.146	20	218	1717	1934	AACACCTGTCAATCATGCCA	59.967	20	GCTCATCAGCTCTTCTTCGG	60.24	20	214	1708	1921
Unigene0008701	1	p2	(AC)7	14	502	515	AACTGAGCAGCTGAAGCACA	59.929	20	TACCACTGGGCCACACTACA	60.025	20	101	450	550	AACTGAGCAGCTGAAGCACA	59.929	20	CTGATCAACAAGGGCCTGAT	60.073	20	158	450	607	AACTGAGCAGCTGAAGCACA	59.929	20	CAACAAGGGCCTGATCTGTT	60.111	20	153	450	602
Unigene0008708	1	p4	(GGAC)4	16	80	95	TCGTGAGTCCGTTTTTAGCC	60.249	20	AGGACCCTCTGACGTTGCTA	59.867	20	231	54	284	GCTCGTATCGTGAGTCCGTT	60.285	20	TGACGTTGCTATGAACTGCC	59.871	20	229	47	275	GCTCGTATCGTGAGTCCGTT	60.285	20	AGGACCCTCTGACGTTGCTA	59.867	20	238	47	284
Unigene0008734	3	p2	(GT)10	20	2369	2388	AAGCCACCAGATCCGTAATG	59.955	20	CCTCAGCACACAGAGGACAA	60.022	20	146	2286	2431	CCACCAGATCCGTAATGCTT	59.955	20	CCTCAGCACACAGAGGACAA	60.022	20	143	2289	2431	CCAGATCCGTAATGCTTCGT	60.096	20	CCTCAGCACACAGAGGACAA	60.022	20	140	2292	2431
Unigene0008734	1	p3	(ATA)6	18	233	250	CAGGCCACTGTGGAAATGTA	59.566	20	GAAGCAAAAACCCATCAGGA	60.051	20	234	114	347	AGTCAAGTCTCGTGTGTCGC	59.051	20	GAAGCAAAAACCCATCAGGA	60.051	20	204	144	347	AACAGGCCACTGTGGAAATG	60.954	20	GAAGCAAAAACCCATCAGGA	60.051	20	236	112	347
Unigene0008734	2	p2	(GT)6	12	1701	1712	CCGGCCAAGAAAAGTACAAA	60.103	20	CATCGACCAGGACCATTCTT	59.927	20	183	1605	1787	CCGGCCAAGAAAAGTACAAA	60.103	20	TACTGGTGTTTTCGCTGCAC	59.911	20	252	1605	1856	GCTGGCAGTTTTACCGACAT	60.14	20	CATCGACCAGGACCATTCTT	59.927	20	133	1655	1787
Unigene0008736	1	p3	(TCA)5	15	2079	2093	CCATTTCCTCATCCTCCTCA	60.003	20	ATCCCACAGTCTTTTGTGGC	59.973	20	262	1923	2184	TTCCTCGCTGTGTTCACTTG	60.025	20	ATCCCACAGTCTTTTGTGGC	59.973	20	204	1981	2184	CTCGCTGTGTTCACTTGCAT	60.056	20	ATCCCACAGTCTTTTGTGGC	59.973	20	201	1984	2184
Unigene0008744	1	p3	(CAG)5	15	1532	1546	CTGGCTAAAGAGTTCGACCG	60.008	20	GGACTAAGTCGTAGCGTGGC	59.904	20	259	1330	1588	AGGTGTGGGCTTACATCCAG	59.989	20	GGACTAAGTCGTAGCGTGGC	59.904	20	201	1388	1588	AGGTGTGGGCTTACATCCAG	59.989	20	GAAGGGATTAGGGGAGATCG	59.859	20	268	1388	1655
Unigene0008744	2	p3	(TCC)5	15	2120	2134	GACCAAACAGCCAGGAGAAG	59.844	20	GGAAGCTGCTGTTCTTGAGG	60.134	20	213	1991	2203	ACCAAACAGCCAGGAGAAGA	59.844	20	GGAAGCTGCTGTTCTTGAGG	60.134	20	212	1992	2203	ACCAAACAGCCAGGAGAAGA	59.844	20	GGGAAGCTGCTGTTCTTGAG	60.134	20	213	1992	2204
Unigene0008745	1	p2	(AT)7	14	679	692	CTAGATGTGCGACAAGCCAA	60.011	20	TCATGGAGAGGTGTCAGTGC	59.827	20	102	627	728	AAGGTTCGATGGTGATGAGG	59.927	20	TCATGGAGAGGTGTCAGTGC	59.827	20	197	532	728	TTTGCTTTGCTAGATGTGCG	60.155	20	TCATGGAGAGGTGTCAGTGC	59.827	20	111	618	728
Unigene0008745	2	p2	(TA)7	14	1660	1673	TCTCGATTTGCAATTTTGGC	61.085	20	GTGCTCAAGGGTGGGTTAAA	59.971	20	252	1545	1796	CGATTTGCAATTTTGGCAG	60.2	19	GTGCTCAAGGGTGGGTTAAA	59.971	20	249	1548	1796	TCTCGATTTGCAATTTTGGC	61.085	20	TTAGTGCTCAAGGGTGGGTT	59.592	20	255	1545	1799
Unigene0008751	1	p3	(AGA)6	18	1203	1220	CCACCACAAAAAGGCAAACT	60.008	20	GGGTATCTCCTCGGTGTTGA	59.927	20	171	1099	1269	GAAGAGGGCGATGGTAATGA	60.036	20	GGGTATCTCCTCGGTGTTGA	59.927	20	243	1027	1269	GGACAACGACGAGAAGAAGC	59.997	20	CTGTCCCTGATCCTGACGTT	60.112	20	193	1170	1362
Unigene0008764	1	p3	(CTC)6	18	1806	1823	CTGGTTTGAGAAGGAGCTGG	59.982	20	CTTCATCCCTGCTCTGAAGC	60.096	20	218	1691	1908	CTGGTTTGAGAAGGAGCTGG	59.982	20	ACCGTGTTTCTCCTCACGTC	60.159	20	237	1691	1927	CTCTTCCTCCTCCTGCTCCT	60.088	20	CTTCATCCCTGCTCTGAAGC	60.096	20	182	1727	1908
Unigene0008772	2	p2	(GC)8	16	3341	3356	AAGTGTCCATAGCGCGTCTT	59.904	20	GAGGAGAACCCCCGATCTT	60.406	19	234	3183	3416	GGCAGGATACTGGTGCTGAC	60.688	20	GAGGAGAACCCCCGATCTT	60.406	19	198	3219	3416	AAGTGTCCATAGCGCGTCTT	59.904	20	GACGCACGTTGTGAGTCG	60.026	18	206	3183	3388
Unigene0008772	1	p2	(TG)6	12	1681	1692	CACATGTGAAGGTGACAGGG	59.997	20	AGTGGAGGCCAAAATGAGTG	60.111	20	206	1510	1715	CCACATGTGAAGGTGACAGG	59.997	20	AGTGGAGGCCAAAATGAGTG	60.111	20	207	1509	1715	TCTTCCAATTCGCAAAAACC	60.053	20	AGTGGAGGCCAAAATGAGTG	60.111	20	261	1455	1715
Unigene0008773	1	p2	(TG)6	12	532	543	CGAGAAGGTGATGAGGGGTA	60.065	20	ACACACACACACGCACACAC	60.177	20	239	465	703	TACGCTGTGTGGACAGGAAG	59.897	20	TCTGTGCACAATTGAAAGCC	59.847	20	271	483	753	TACGCTGTGTGGACAGGAAG	59.897	20	ACACACACACACGCACACAC	60.177	20	221	483	703
Unigene0008773	2	p2	(GT)6	12	693	704	TACGCTGTGTGGACAGGAAG	59.897	20	TCTGTGCACAATTGAAAGCC	59.847	20	271	483	753	GACAGGAAGAGGACCGATGA	60.199	20	TCTGTGCACAATTGAAAGCC	59.847	20	260	494	753	GACAGGAAGAGGACCGATGA	60.199	20	GCCTCTGTGCACAATTGAAA	59.847	20	263	494	756
Unigene0008773	3	c	(TA)6atatatatatacatatttatatacacacatatataaatatc(TA)7	67	856	922	TTTCAATTGTGCACAGAGGC	59.847	20	GGAGGGATGACAGGAAACAA	59.903	20	278	737	1014	TTTCAATTGTGCACAGAGGC	59.847	20	AGGAGGGATGACAGGAAACA	59.505	20	279	737	1015	CAAACACACAACATGGCGTA	59.044	20	GGAGGGATGACAGGAAACAA	59.903	20	239	776	1014
Unigene0008781	2	p2	(TC)7	14	4735	4748	ATATTTGAACGGCTTGTCCG	59.96	20	GCCTTCCTGTTGATTGGGTA	59.933	20	254	4658	4911	ATATTTGAACGGCTTGTCCG	59.96	20	TACTTTTCCAGGTTCCGTGC	60.11	20	272	4658	4929	TTGTCCGTGAGCCAATGTAG	59.716	20	GCCTTCCTGTTGATTGGGTA	59.933	20	241	4671	4911
Unigene0008781	1	p3	(CGC)5	15	2270	2284	GCCGTTATCCTCAGTCTGGA	60.218	20	TACATTTGTCCCATGGGGTT	59.91	20	182	2138	2319	GCCGTTATCCTCAGTCTGGA	60.218	20	GAACTCTGGCACCTCAGACC	59.841	20	232	2138	2369	GCCGTTATCCTCAGTCTGGA	60.218	20	GGAGGAGATGTTGCTGCATT	60.226	20	203	2138	2340
Unigene0008791	1	p2	(AT)7	14	87	100	TCCAGAAACTGCGTTGAATG	59.84	20	AACACAATAACCAGCCCTGC	60	20	278	36	313	TCCAGAAACTGCGTTGAATG	59.84	20	GTACAGCAAGAGGGCGCTAC	60.044	20	147	36	182	TCCAGAAACTGCGTTGAATG	59.84	20	CAATAACCAGCCCTGCTCTC	59.836	20	274	36	309
Unigene0008794	2	p2	(GT)11	22	564	585	GCGTTCCAGAGGTTGGTTTA	60.11	20	AGATCCGTCCACACATGTCA	59.962	20	272	376	647	GAAAATGAGCGTTCCAGAGG	59.813	20	AGATCCGTCCACACATGTCA	59.962	20	280	368	647	GTTTTACTGGGCGTTCTTCG	59.747	20	AGATCCGTCCACACATGTCA	59.962	20	207	441	647
Unigene0008816	1	p2	(GT)6	12	314	325	CTCCTACAAACCTCCCACCA	59.959	20	CAAATTAGTCCCACCCCCTT	60.046	20	206	155	360	TCCTACAAACCTCCCACCAG	59.959	20	CAAATTAGTCCCACCCCCTT	60.046	20	205	156	360	ATACGCTCAGCGGTCGTACT	59.927	20	CAAATTAGTCCCACCCCCTT	60.046	20	138	223	360
Unigene0008842	1	p3	(GTG)5	15	57	71	GAGGTCAAGGCAGACGGTA	58.815	19	TGTCTCCTCTGGGAAAATGG	60.042	20	237	24	260	GAGGTCAAGGCAGACGGTA	58.815	19	ATCCGAGAAGGACCTGGAGT	60.073	20	216	24	239	GAGGTCAAGGCAGACGGTA	58.815	19	CTCCTCTGGGAAAATGGGAT	60.264	20	234	24	257
Unigene0008843	2	p2	(AC)7	14	407	420	TCCCCTAAACCGAGTCATTG	59.926	20	GCTGGAGAACCTGCATGAAT	60.226	20	264	197	460	AAACCGAGTCATTGCGAAAC	60.118	20	GCTGGAGAACCTGCATGAAT	60.226	20	258	203	460	TTTTAAGCGGTGATGTGCAG	59.872	20	GCTGGAGAACCTGCATGAAT	60.226	20	141	320	460
Unigene0008854	2	p3	(AGA)9	27	177	203	CGTCTGCTCTGCTTCCTCTT	59.891	20	TCTGCATTGCATTCTGCTTC	60.104	20	148	84	231	TGCTCTGCTTCCTCTTCCTC	59.827	20	TCTGCATTGCATTCTGCTTC	60.104	20	144	88	231	TCTGCTCTGCTTCCTCTTCC	59.827	20	TCTGCATTGCATTCTGCTTC	60.104	20	146	86	231
Unigene0008856	1	p3	(GTT)5	15	2425	2439	GCTAGAGGGCAGTCAACACC	59.874	20	AGTTCTCTGCATCCTCGCAG	60.7	20	164	2322	2485	CTGAGCAAGGCACTATGGGT	60.277	20	AGTTCTCTGCATCCTCGCAG	60.7	20	236	2250	2485	AGCAAGGCACTATGGGTCAG	60.277	20	AGTTCTCTGCATCCTCGCAG	60.7	20	233	2253	2485
Unigene0008878	1	p4	(ACGC)5	20	509	528	TCCCAAGTCACATTCTTCCC	59.903	20	TTGTTTCAGAGGTCGTGTGC	59.88	20	169	453	621	TCCCAAGTCACATTCTTCCC	59.903	20	CGTACGTGGACGTTCTGATG	60.175	20	139	453	591	TCCCAAGTCACATTCTTCCC	59.903	20	TGTTTGTGTTGAATGGACCG	60.404	20	104	453	556
Unigene0008880	1	p2	(AC)9	18	236	253	AGCGAGTAGGAGGAGGAAGG	59.972	20	ACCCTGCTTCAGTCTCTCCA	59.986	20	263	28	290	GCGAGTAGGAGGAGGAAGGT	59.84	20	ACCCTGCTTCAGTCTCTCCA	59.986	20	262	29	290	GCGAGTAGGAGGAGGAAGGT	59.84	20	CCACCCTGCTTCAGTCTCTC	59.986	20	264	29	292
Unigene0008881	1	c	(TA)8atatataa(AT)8	40	2834	2873	ATGCACCAAGTTCATGCAAA	60.119	20	CCAGTTGACAAGTAAGGGTGC	59.648	21	240	2670	2909	CCCTGCACTGTGGGACTACT	60.174	20	CCAGTTGACAAGTAAGGGTGC	59.648	21	269	2641	2909	ATGCACCAAGTTCATGCAAA	60.119	20	CCCAGTTGACAAGTAAGGGTG	59.501	21	241	2670	2910
Unigene0008882	1	p3	(TCC)7	21	956	976	ACCTGACCTGTCTGCATTCC	60.12	20	ACAATGGTCAGGGGTCAGAG	59.962	20	218	829	1046	CGTACACCCTTTGCTGTCCT	60.171	20	ACAATGGTCAGGGGTCAGAG	59.962	20	156	891	1046	TTGCTGTCCTGCAACAAGAG	60.175	20	ACAATGGTCAGGGGTCAGAG	59.962	20	146	901	1046
Unigene0008883	1	p2	(AG)6	12	471	482	AAACATGCAGCAGAAGGTCC	60.263	20	TGGCCTTGTCCCTGTCTAAC	60.111	20	277	324	600	AAACATGCAGCAGAAGGTCC	60.263	20	CTGGCCTTGTCCCTGTCTAA	60.246	20	278	324	601	CGTTGGAGTCACAAGTTCCC	60.545	20	TGGCCTTGTCCCTGTCTAAC	60.111	20	230	371	600
Unigene0008893	1	p3	(CCT)5	15	294	308	CTGGTCCCAGGGCTTATGTA	59.948	20	TCCAAGTTATTCCTGCGCTC	60.352	20	208	216	423	TAAACTGTCCTCGTCCTCGG	60.246	20	GAGACAAGTACAAAGCGGGG	59.734	20	267	191	457	CTGGTCCCAGGGCTTATGTA	59.948	20	TGATGGCATCTGTACTTGGG	59.522	20	166	216	381
Unigene0008894	1	p3	(CCT)5	15	647	661	CTGGTCCCAGGGCTTATGTA	59.948	20	TCCAAGTTATTCCTGCGCTC	60.352	20	208	569	776	TAAACTGTCCTCGTCCTCGG	60.246	20	GAGACAAGTACAAAGCGGGG	59.734	20	267	544	810	CTGGTCCCAGGGCTTATGTA	59.948	20	TGATGGCATCTGTACTTGGG	59.522	20	166	569	734
Unigene0008898	1	p2	(AC)8	16	2058	2073	TCTGGGCATTGGAGAGAATC	60.158	20	TGCCTGTTTATGTGTGGGAA	59.964	20	230	1879	2108	AGTTCTGGGCATTGGAGAGA	59.803	20	TGCCTGTTTATGTGTGGGAA	59.964	20	233	1876	2108	AAAGTTCTGGGCATTGGAGA	59.67	20	TGCCTGTTTATGTGTGGGAA	59.964	20	235	1874	2108
Unigene0008909	2	p3	(GGA)6	18	867	884	GGGAGGTGGTGTGTCTGACT	60.006	20	CCCGTCTTCTGGACACAAAT	59.966	20	214	828	1041	GGGAGGTGGTGTGTCTGACT	60.006	20	CTGGCACGACAGTAAAAGCA	60.05	20	237	828	1064	GAGTGCAGAAGAGGGAGGTG	59.986	20	CTGGCACGACAGTAAAAGCA	60.05	20	249	816	1064
Unigene0008909	1	p3	(CTC)10	30	83	112	GTAGTCAGTGGTCGGGGAAG	59.574	20	ATCCTCTCAGGTGTCCATCG	60.072	20	154	3	156	GTAGTCAGTGGTCGGGGAAG	59.574	20	GCATCCTCTCAGGTGTCCAT	60.08	20	156	3	158	GTAGTCAGTGGTCGGGGAAG	59.574	20	GGATTCGAGCGTTCCTATTG	59.668	20	192	3	194
Unigene0008930	1	p2	(CA)6	12	253	264	TGTCCTCACCTTCAAAGCAA	59.415	20	TGGTCCTCATTGATTTCGATT	59.377	21	215	191	405	GTCGCAGTGTCCTCACCTTC	60.873	20	TGGTCCTCATTGATTTCGATT	59.377	21	222	184	405	TCGCAGTGTCCTCACCTTC	59.971	19	TGGTCCTCATTGATTTCGATT	59.377	21	221	185	405
Unigene0008931	1	p5	(GTCGG)4	20	864	883	ACACTGACGGTGTCCACAGA	60.207	20	TCAGGGACAGACGAATCACA	60.246	20	255	800	1054	ACACTGACGGTGTCCACAGA	60.207	20	GGACAGAGACGCTGACCAGT	60.467	20	211	800	1010	ACACTGACGGTGTCCACAGA	60.207	20	GGTCCGTGACCATAGAGGAC	59.384	20	227	800	1026
Unigene0008931	2	p2	(TG)10	20	1279	1298	GCTGAAGGTCAAAAAGCCAG	59.993	20	GTCCTCACTTTGGTGGGAAA	59.943	20	116	1248	1363	TGTCATGTAGAACCGACCCA	59.96	20	GTCCTCACTTTGGTGGGAAA	59.943	20	193	1171	1363	AAAATCAGACCAATGCCGTC	59.939	20	GTCCTCACTTTGGTGGGAAA	59.943	20	222	1142	1363
Unigene0008932	2	p3	(CAG)6	18	3033	3050	ACGATCCATTTGCCAGATTC	59.9	20	TGCTACTGGTTCGTTGCTTG	60.05	20	160	2976	3135	TGCCGTTGAACAGAGTTTTG	59.881	20	TGCTACTGGTTCGTTGCTTG	60.05	20	216	2920	3135	ACGATCCATTTGCCAGATTC	59.9	20	ATGGCGAGCTACAATGGTTC	60.103	20	128	2976	3103
Unigene0008946	1	c	(CCT)5tgaaccctgaacagaccagcctgtgcccttcctccacct(CTA)5cc(ACT)5(ACC)5tcctctgctgctacctcctccttctct(TCC)5	143	752	894	CCGACTGTGTTGTCCCTCTC	60.713	20	AGGACAGAGGAATGGAGGCT	60.216	20	260	683	942	CCGACTGTGTTGTCCCTCTC	60.713	20	GACAGAGGAATGGAGGCTGA	60.349	20	258	683	940	CCGACTGTGTTGTCCCTCTC	60.713	20	CAAGGACAGAGGAATGGAGG	59.649	20	262	683	944
Unigene0008947	1	p2	(AC)9	18	3240	3257	CTGGCAGGACAGATTGTGAA	59.831	20	AGTCCTTGGGTGTCGTTGAC	60.009	20	149	3185	3333	CTGGCAGGACAGATTGTGAA	59.831	20	TTGGGTGTCGTTGACATCAT	59.812	20	144	3185	3328	CTGGCAGGACAGATTGTGAA	59.831	20	AGACCGATCCTGATGAGCTG	60.372	20	257	3185	3441
Unigene0008948	1	p2	(TC)6	12	893	904	CCCCCGACACAAATACAAAC	60.088	20	CCCCTCTAGTCTTGCTGTGG	59.861	20	244	760	1003	CCCCCGACACAAATACAAAC	60.088	20	GACAGGGAAAAAGAGGGGAA	60.414	20	208	760	967	GGTCCCCATGAATCACTGTT	59.636	20	CCCCTCTAGTCTTGCTGTGG	59.861	20	161	843	1003
Unigene0008962	1	p3	(GGA)5	15	1491	1505	AGATGGCATCCACAGGAGTC	60.08	20	GGAAGAGACAGGCTCCACAG	59.986	20	201	1414	1614	AGATGGCATCCACAGGAGTC	60.08	20	CTGGAAGAGACAGGCTCCAC	59.986	20	203	1414	1616	AGATGGCATCCACAGGAGTC	60.08	20	GGATGATGCTGACGATGATG	60.039	20	242	1414	1655
Unigene0008962	2	p3	(ATG)6	18	3034	3051	CAGAAAGTAAGCACCTGCCC	59.875	20	AGACATCGCCTGCAGAAAGT	60.02	20	260	2929	3188	GAAAGTAAGCACCTGCCCTG	59.875	20	AGACATCGCCTGCAGAAAGT	60.02	20	258	2931	3188	CAGAAAGTAAGCACCTGCCC	59.875	20	GGAAAGAGTTCCATGACCCA	59.903	20	225	2929	3153
Unigene0008964	1	p3	(ATT)7	21	6195	6215	GCCTTTTCTGCTTCCATGAG	59.955	20	CAGGGGAAACTGCCACTTAG	59.728	20	161	6131	6291	GCCTTTTCTGCTTCCATGAG	59.955	20	CTGCCACTTAGTTTCAGGGG	59.728	20	152	6131	6282	TAAGGCCTTTTCTGCTTCCA	59.953	20	CAGGGGAAACTGCCACTTAG	59.728	20	165	6127	6291
Unigene0008969	1	p4	(ACAA)7	28	78	105	CATTGATGCATACAGTAAGTCAAGTTT	59.914	27	GTTGTCACATGAAATCCCCC	60.034	20	191	20	210	CATTGATGCATACAGTAAGTCAAGTT	58.764	26	GTTGTCACATGAAATCCCCC	60.034	20	191	20	210	CATTGATGCATACAGTAAGTCAAGT	57.5	25	GTTGTCACATGAAATCCCCC	60.034	20	191	20	210
Unigene0008974	1	p4	(AACA)7	28	132	159	TTGAGAGGAACAACACAGCG	60.025	20	CTGTGCCTTGTTGGATAGCA	59.864	20	275	17	291	TCTCTTCCTCTCCTCCTCCC	59.883	20	GAAGCTTTTTGTTTCGCTCG	60.131	20	218	97	314	TCTCTTCCTCTCCTCCTCCC	59.883	20	CTGTGCCTTGTTGGATAGCA	59.864	20	195	97	291
Unigene0008978	1	p2	(CT)8	16	846	861	GGATTAGGACAGGAGGAGCC	60.037	20	GGCGGACTGTATCATCACCT	59.957	20	210	784	993	AAGATGCAGGAGGCTGAGAA	60.096	20	GGCGGACTGTATCATCACCT	59.957	20	176	818	993	GGATTAGGACAGGAGGAGCC	60.037	20	GACGTTCAGGAGACCTTTGC	59.851	20	245	784	1028
Unigene0008979	1	p2	(GT)16	32	2678	2709	TAGGAGAGGCCTCCTGAACA	59.943	20	CCACCATGATTTCCTGCTTT	59.933	20	268	2593	2860	AACCAGCCCATCACCATTAG	59.813	20	CCACCATGATTTCCTGCTTT	59.933	20	249	2612	2860	TAGGAGAGGCCTCCTGAACA	59.943	20	GCAGGGTGAGGTGAAAAGAA	60.232	20	218	2593	2810
Unigene0008981	1	p3	(AAG)5	15	2285	2299	GAGACAAGGGTCAGGTTGGA	60.088	20	CGACATTCTCCCCCTTGTAA	59.926	20	270	2171	2440	GTGAGGGTGAGAGAAGTGGC	59.841	20	CCTCTAGGCCTTGTGCAGAC	60.012	20	249	2243	2491	GTGAGGGTGAGAGAAGTGGC	59.841	20	CGACATTCTCCCCCTTGTAA	59.926	20	198	2243	2440
Unigene0008985	1	p3	(TCC)5	15	1839	1853	TTCTCCCCTGGAAAGAGGAT	60.008	20	TACAGCATGTGTGGGCTCAT	60.144	20	256	1719	1974	CACAGCTTTCTTCTCCCCTG	59.982	20	TACAGCATGTGTGGGCTCAT	60.144	20	266	1709	1974	AGGATGTTTGCTTTGCTGCT	60.022	20	TACAGCATGTGTGGGCTCAT	60.144	20	241	1734	1974
Unigene0008988	1	p2	(CT)7	14	409	422	CAAGCGTCCCAGTGATTACA	59.716	20	AAAAGGCACAGGTGAATTGG	59.971	20	264	246	509	AGGTAACTGCACCCTGCTTG	60.312	20	AAAAGGCACAGGTGAATTGG	59.971	20	156	354	509	CAGGTAACTGCACCCTGCTT	60.312	20	AAAAGGCACAGGTGAATTGG	59.971	20	157	353	509
Unigene0009017	1	p3	(CTG)5	15	402	416	AAGCCCATGTTGCTCTTCTG	60.397	20	GGAATGCAAAGAGGATGAGC	59.78	20	279	270	548	GCTCTTGACCTGCAGGAACT	59.604	20	AGGACCCAGTTTGAGAACCC	60.349	20	246	215	460	AAGCCCATGTTGCTCTTCTG	60.397	20	AGGACCCAGTTTGAGAACCC	60.349	20	191	270	460
Unigene0009020	1	p3	(GAG)6	18	728	745	ACAACTTCTACGGCACACCC	60.035	20	TCTGTGCTCTTGTCCTCGTG	60.178	20	256	560	815	AGGAAGAGGAACCAGTCCGT	60.111	20	TCTGTGCTCTTGTCCTCGTG	60.178	20	146	670	815	GAAGAGGAACCAGTCCGTCA	60.238	20	TCTGTGCTCTTGTCCTCGTG	60.178	20	144	672	815
Unigene0009033	1	p3	(GCT)5	15	4402	4416	CCTGTCATAGCCTGGTCCAT	59.95	20	GGGCACCTACGAACCTAACA	59.993	20	223	4297	4519	CCTGTCATAGCCTGGTCCAT	59.95	20	TGGGCACCTACGAACCTAAC	59.993	20	224	4297	4520	CCTGTCATAGCCTGGTCCAT	59.95	20	GCAGTTTCTGCCTGCTAACC	60.022	20	169	4297	4465
Unigene0009037	1	p3	(CAG)6	18	7147	7164	ATGATGACCTCCCTCCACAG	59.92	20	TCACCGCTGATGAAGTTCTG	59.984	20	248	6993	7240	ATGATGACCTCCCTCCACAG	59.92	20	AGCTCACCGCTGATGAAGTT	60.02	20	251	6993	7243	ATGATGACCTCCCTCCACAG	59.92	20	TGGCTATTGGTGGTGTTTGA	59.964	20	230	6993	7222
Unigene0009046	1	c	(TCC)7ccctcctctgtcacttctcccacatccagaacctccacctct(TCG)5	78	442	519	AGTGCTCCATCACGGGTTAG	60.134	20	GAGGAGGAGGAGAAAGAGCC	59.516	20	276	347	622	AGTGCTCCATCACGGGTTAG	60.134	20	GGAGGAGGAGGAGAAAGAGC	59.516	20	277	347	623	AGTGCTCCATCACGGGTTAG	60.134	20	GGGAGGAGGAGGAGAAAGAG	59.367	20	278	347	624
Unigene0009050	1	p2	(GT)7	14	7094	7107	ATGCACCCATTTGACAATGA	59.781	20	GGCACAACCTTCCAGTTGAT	59.973	20	186	7029	7214	ATGCACCCATTTGACAATGA	59.781	20	TCCAGTTGATGGACAAGCAG	59.831	20	176	7029	7204	TGCACCCATTTGACAATGAC	60.376	20	GGCACAACCTTCCAGTTGAT	59.973	20	185	7030	7214
Unigene0009056	1	p3	(TGT)6	18	1691	1708	AGGGGATTCTGGTTCAGGTT	59.795	20	TGAGGCACAGCTCGTTTATG	60.011	20	280	1644	1923	GATCAGGGGATTCTGGTTCA	59.862	20	TGCTCACCAAAGAGCAGCTA	59.888	20	173	1640	1812	TGATCAGGGGATTCTGGTTC	59.862	20	TGCTCACCAAAGAGCAGCTA	59.888	20	174	1639	1812
Unigene0009059	1	p2	(CA)10	20	361	380	CAAAAACACGTTCAAGCCAA	59.746	20	CGAGTGAAAGCACCACAGAA	60.025	20	268	204	471	TGTCCCTTCCCCTCAGTAGA	59.649	20	CGAGTGAAAGCACCACAGAA	60.025	20	174	298	471	GCAGGTACTGAAGGTGTCCC	59.579	20	CGAGTGAAAGCACCACAGAA	60.025	20	188	284	471
Unigene0009060	1	c	(AG)6g(GA)6gggggaaaa(AG)6	46	1114	1159	CAGAGAGGGCGAAGGAGAG	60.222	19	GCTGCCTGTTTTCTATGGGA	60.214	20	119	1092	1210	CTAGCAGAGAGGGCGAAGG	60.239	19	GCTGCCTGTTTTCTATGGGA	60.214	20	123	1088	1210	CAAGACAAAAGTTTTTCGGCA	60.263	21	GCTGCCTGTTTTCTATGGGA	60.214	20	168	1043	1210
Unigene0009061	1	p2	(AT)6	12	3979	3990	GGAAGTGCCTCTGTATTCCC	58.595	20	ATGCATCCTATGACTGCGTG	59.704	20	272	3815	4086	ACTAGCTCCGCTGAGTGTGA	58.78	20	TGCCACAGAGCTTATCTTGC	59.178	20	280	3756	4035	GGAAGTGCCTCTGTATTCCC	58.595	20	TGCCACAGAGCTTATCTTGC	59.178	20	221	3815	4035
Unigene0009072	1	p3	(CAG)5	15	589	603	CAAACATCACCATCACAGCC	59.967	20	GTTTCTTCACAGCTGCGCTT	60.72	20	268	530	797	CAAACATCACCATCACAGCC	59.967	20	CTTCACAGCTGCGCTTTCTT	60.847	20	264	530	793	CACCATCACAGCCTTCCTCT	60.261	20	GTTTCTTCACAGCTGCGCTT	60.72	20	261	537	797
Unigene0009116	1	p2	(AG)16	32	136	167	GGGAGAGGGAAGTCTGGAAC	60.05	20	GGACACTCCCCATTTCTCAA	59.903	20	235	32	266	AGGGAGAGGGAAGTCTGGAA	60.186	20	GGACACTCCCCATTTCTCAA	59.903	20	236	31	266	GGGAGAGGGAAGTCTGGAAC	60.05	20	CACCCGGAAACTCTGAAAAG	59.705	20	209	32	240
Unigene0009119	2	p3	(TTC)6	18	2587	2604	ATACCTTGGTGGTGAAAGCG	59.993	20	GGTCTGACCTGTTTGCCATT	59.973	20	233	2507	2739	ATACCTTGGTGGTGAAAGCG	59.993	20	AATGGGTCTGACCTGTTTGC	59.973	20	237	2507	2743	TCCAATGACAACACGTCGAT	59.967	20	CGAACCATCACAGTCACCAC	60.005	20	269	2448	2716
Unigene0009119	1	p3	(GGA)6	18	2265	2282	GAAGTGACTGTGTGCGAGGA	60.03	20	GATCGACGTGTTGTCATTGG	59.967	20	249	2220	2468	GAAGTGACTGTGTGCGAGGA	60.03	20	TCGACGTGTTGTCATTGGAT	59.967	20	247	2220	2466	GAAGTGACTGTGTGCGAGGA	60.03	20	ATCGACGTGTTGTCATTGGA	59.967	20	248	2220	2467
Unigene0009120	1	p2	(CT)6	12	1175	1186	CTAAGCCAGAGCGCATTCTT	59.752	20	GAAGCTTGGTGACTTGCTCC	59.997	20	279	995	1273	AAGCTGAGGAAGAGCCTGTG	59.745	20	GAAGCTTGGTGACTTGCTCC	59.997	20	195	1079	1273	CTAAGCCAGAGCGCATTCTT	59.752	20	ACAGCAGCAGTAAGAGGGGA	60.012	20	259	995	1253
Unigene0009137	1	p2	(GA)11	22	1557	1578	GTCACACTTAAGCCTTCGCC	59.882	20	AGGGGTTGTCTCGTCTCTCA	59.835	20	223	1433	1655	GTCACACTTAAGCCTTCGCC	59.882	20	TGAGGGGTTGTCTCGTCTCT	59.835	20	225	1433	1657	GTCACACTTAAGCCTTCGCC	59.882	20	CACAGGCTTTCAGCCTCTTT	59.615	20	176	1433	1608
Unigene0009157	2	p3	(TCC)5	15	4743	4757	CACTCTTCACACTCCGACCA	59.864	20	CCTGCCATTCACCTTTGATT	59.933	20	118	4676	4793	CCACACTCTTCACACTCCGA	59.864	20	CCTGCCATTCACCTTTGATT	59.933	20	121	4673	4793	GATGAGGGGGATGATGTGTC	60.145	20	CCTGCCATTCACCTTTGATT	59.933	20	211	4583	4793
Unigene0009157	1	p2	(CA)6	12	460	471	TGCCTGTAAACCAGAGGTGG	61.084	20	AAAGCTTGTTGTCTGCTTTGC	59.691	21	260	387	646	TCTGCCTGTAAACCAGAGGTG	60.297	21	AAAGCTTGTTGTCTGCTTTGC	59.691	21	262	385	646	TGCCTGTAAACCAGAGGTGG	61.084	20	AAGCTTGTTGTCTGCTTTGCT	59.323	21	259	387	645
Unigene0009158	1	p3	(GAA)5	15	241	255	GGACGAGATGGAAATGCTGT	60.081	20	ACTTGTCGGCAAACCTGAAC	60.156	20	173	150	322	GTCCGCAGCTAAACAGGAAC	59.882	20	ACTTGTCGGCAAACCTGAAC	60.156	20	155	168	322	ACGTAAAATGGACCCAGACG	59.853	20	ACTTGTCGGCAAACCTGAAC	60.156	20	203	120	322
Unigene0009165	2	p3	(CGC)8	24	4467	4490	GCGATAAGCGTTTGGAAGAG	59.982	20	CCGCATAATTCACCACACTG	59.988	20	210	4352	4561	ATCAGCCGAGCTCTTCATGT	59.981	20	CCGCATAATTCACCACACTG	59.988	20	232	4330	4561	TTCCTTCTCGATCACAGCCT	59.95	20	CCGCATAATTCACCACACTG	59.988	20	172	4390	4561
Unigene0009165	1	p3	(GCA)6	18	3070	3087	GGGGAACTGGTTGGACTGTA	59.82	20	CCCATGACTCTGGCTTCATT	60.073	20	244	3006	3249	GGGGAACTGGTTGGACTGTA	59.82	20	CTTCCCATGACTCTGGCTTC	59.803	20	247	3006	3252	GGGGAACTGGTTGGACTGTA	59.82	20	TCTTCCCATGACTCTGGCTT	59.803	20	248	3006	3253
Unigene0009167	1	p2	(TC)6	12	419	430	AGGAGCCTTCCATCCAAACT	60.074	20	TTAATGATGGGACCAAAGCA	58.965	20	225	231	455	TGTCAGGGACGTGACAAAAG	59.72	20	TTAATGATGGGACCAAAGCA	58.965	20	122	334	455	CTGTCAGGGACGTGACAAAA	59.72	20	TTAATGATGGGACCAAAGCA	58.965	20	123	333	455
Unigene0009168	1	p3	(GAG)7	21	202	222	AGCAACGTCCAGTGTTTGTG	59.794	20	TCATTGTGAGGCTTCCTCGT	60.801	20	225	22	246	AGCAACGTCCAGTGTTTGTG	59.794	20	CATTGTGAGGCTTCCTCGTC	60.801	20	224	22	245	AGGAGCAACGTCCAGTGTTT	59.769	20	CATTGTGAGGCTTCCTCGTC	60.801	20	227	19	245
Unigene0009170	1	p3	(CAG)5	15	2359	2373	CAGCGGTAGCTTCAGGTAGG	60.03	20	CACAGCAGAATCCCTGTTCA	59.831	20	226	2211	2436	TCCATTTTCTTCCTTCAGCG	60.323	20	CACAGCAGAATCCCTGTTCA	59.831	20	241	2196	2436	CAGCGGTAGCTTCAGGTAGG	60.03	20	ACCCGACATCACAGCAGAAT	60.542	20	235	2211	2445
Unigene0009175	1	p3	(CTC)5	15	3125	3139	CCCTCACAGCACACAGGTAA	59.745	20	GTATGGTGCGGATGCTCTTT	60.103	20	166	3047	3212	TTGTTCTCCTCGCAGACTCA	59.701	20	GTATGGTGCGGATGCTCTTT	60.103	20	139	3074	3212	CCCTCACAGCACACAGGTAA	59.745	20	GTGAAGCTGGGGGTGTGTAT	59.851	20	182	3047	3228
Unigene0009191	2	p3	(GAA)7	21	4624	4644	CGAAAATGCACGGAGATACA	59.688	20	TGAAACCGGACCTACCTCTG	60.103	20	265	4594	4858	TGCACGGAGATACAATCAGG	59.673	20	TGAAACCGGACCTACCTCTG	60.103	20	259	4600	4858	GCACGGAGATACAATCAGGG	60.483	20	TGAAACCGGACCTACCTCTG	60.103	20	258	4601	4858
Unigene0009191	1	c	(CTT)5cctcttcctcctcgtcgtcgtcgtcctcctctccgacagctcgaggcgcggtgtctcccacgggcaaacccgca(TCC)8	113	408	520	CGCCTCCTTCTCTCCACTCT	61.061	20	CCTGACCCTCTCCATCATGT	59.92	20	274	375	648	CGCCTCCTTCTCTCCACTCT	61.061	20	ACCCTCTCCATCATGTCTGC	60.08	20	270	375	644	CGCCTCCTTCTCTCCACTC	60.08	19	CCTGACCCTCTCCATCATGT	59.92	20	274	375	648
Unigene0009195	2	p3	(CAC)5	15	2845	2859	ACCCTTCACCATCACCACAT	60.096	20	TGCTGGGAGTGTGAGTTCTG	60.022	20	257	2805	3061	CAGGATGCTATTGCGTCAGA	59.972	20	AACGCGTATAAGAGGCAGGA	59.867	20	268	2685	2952	TTGCGTCAGACCTCAGTGAC	60.03	20	AACGCGTATAAGAGGCAGGA	59.867	20	258	2695	2952
Unigene0009195	3	p2	(GA)6	12	2974	2985	ACCCTTCACCATCACCACAT	60.096	20	TGCTGGGAGTGTGAGTTCTG	60.022	20	257	2805	3061	TCATCATCACCACCATCACC	60.189	20	TGCTGGGAGTGTGAGTTCTG	60.022	20	234	2828	3061	ATCACCACATGCGTCATCAT	59.801	20	TGCTGGGAGTGTGAGTTCTG	60.022	20	247	2815	3061
Unigene0009195	1	p3	(CAG)7	21	1671	1691	TTGAATATGAGCCCGGAAAG	60.031	20	GAGGGTGAAGATGGTGAGGA	60.048	20	274	1459	1732	GCCCGGAAAGTCCTCTATTC	60.039	20	GAGGGTGAAGATGGTGAGGA	60.048	20	264	1469	1732	TTGAATATGAGCCCGGAAAG	60.031	20	AAGATGGTGAGGACCGAATG	59.927	20	267	1459	1725
Unigene0009200	1	p3	(ATG)7	21	705	725	GCGAAAGTCAAAAGACCTGC	60	20	CCGTGCTCCCCAAATCTAGT	61.389	20	161	597	757	ACTCTGGAGGCGAAAGTCAA	59.989	20	CCGTGCTCCCCAAATCTAGT	61.389	20	170	588	757	CGAGCAAAGGCAGTAAAAGG	60.011	20	CCGTGCTCCCCAAATCTAGT	61.389	20	121	637	757
Unigene0009203	1	c	(ATG)5aagacgaagatgg(TGA)5	43	734	776	GCCAATGAGGAAAAGGATGA	60.014	20	TTTTTGGGCTTTGTCACCTC	60.088	20	188	678	865	TGACAATGACTGGAGACCCA	60.088	20	TTTTTGGGCTTTGTCACCTC	60.088	20	249	617	865	AATGACTGGAGACCCACAGC	60.12	20	TTTTTGGGCTTTGTCACCTC	60.088	20	245	621	865
Unigene0009205	1	p3	(GCG)5	15	685	699	GTATTCCAGAGCAAGCCCCT	60.599	20	AGACTGTATCGGTGAACGGG	59.989	20	132	656	787	GTATTCCAGAGCAAGCCCCT	60.599	20	TTGGGGTGCGTTTCATTTAT	60.188	20	165	656	820	CAGCTCCACCCAGAGACAGT	60.458	20	GGACATTCCTATTGTTGGCG	60.331	20	273	481	753
Unigene0009211	1	p3	(TCT)5	15	3916	3930	TTCCACTGCGTCTTGACTTG	60.025	20	ATGACGAGGAAGATGATCCG	60.034	20	239	3745	3983	TTCCACTGCGTCTTGACTTG	60.025	20	GGAAGATGATCCGTGGCTTA	60.036	20	232	3745	3976	ATCCTGACTCTCGGCTTTGA	59.95	20	ATGACGAGGAAGATGATCCG	60.034	20	209	3775	3983
Unigene0009213	1	p3	(CTG)6	18	2374	2391	GGCTGGATGTCCAGGTAGAA	60.073	20	ACAGTCTGTACGCCGAGGTC	60.329	20	238	2188	2425	GGCTGGATGTCCAGGTAGAA	60.073	20	GACAGTCTGTACGCCGAGGT	60.329	20	239	2188	2426	GGATGTCCAGGTAGAACCCA	59.779	20	ACAGTCTGTACGCCGAGGTC	60.329	20	234	2192	2425
Unigene0009216	1	c	(TGC)5(TGT)7	36	137	172	ACTATGCAACAATGGCGGAT	60.361	20	TGATGCAATCAGCACCTCTC	59.95	20	167	43	209	ACTATGCAACAATGGCGGAT	60.361	20	AACTCACACGGACTTGGAGG	60.151	20	206	43	248	ACTATGCAACAATGGCGGAT	60.361	20	AACCAACAGCCCATAAATGC	59.829	20	279	43	321
Unigene0009223	1	p2	(TG)11	22	698	719	TATACCCACCACCCACTGCT	60.255	20	TTGACTGCCAATCTCTGTCACT	59.914	22	186	568	753	ATACCCACCACCCACTGCTA	60.255	20	TTGACTGCCAATCTCTGTCACT	59.914	22	185	569	753	CTATACCCACCACCCACTGC	60.255	20	TTGACTGCCAATCTCTGTCACT	59.914	22	187	567	753
Unigene0009236	1	p3	(TTC)6	18	1944	1961	TGTCTTCACTGTCTGACCGC	60.03	20	TCACAAAGCTGCACAAGCTC	60.333	20	269	1719	1987	GTCAACGTGGATGACCTTCA	59.525	20	GAAGAAGGACAAGCGTCTGG	59.989	20	238	1828	2065	GTCAACGTGGATGACCTTCA	59.525	20	CCAGAAGAAGGACAAGCGTC	59.989	20	241	1828	2068
Unigene0009237	3	p2	(AG)7	14	2096	2109	AGTTTGAGCAGAAGCGGAAA	60.132	20	CTTACAGGCCATTCTGGAGC	59.836	20	263	2012	2274	AGAGTTTGAGCAGAAGCGGA	60.277	20	CTTACAGGCCATTCTGGAGC	59.836	20	265	2010	2274	GGCTGGAGTGATGAAAGCTC	59.957	20	AAGTCCTCAGGCTATGAGCG	59.598	20	257	2047	2303
Unigene0009237	1	c	(AC)8tactaatgatacttcaaaggtttaaatatggaagtggaaggttcacatcgatcgctcataatttttattggttttt(AATG)6	116	284	399	CAGGAAGTTCAAGCTCCGTC	59.989	20	CAACCGCTGAGCCTAGTTTT	59.517	20	223	235	457	TCAGGAAGTTCAAGCTCCGT	59.989	20	CAACCGCTGAGCCTAGTTTT	59.517	20	224	234	457	GTCAGGAAGTTCAAGCTCCG	59.989	20	CAACCGCTGAGCCTAGTTTT	59.517	20	225	233	457
Unigene0009237	2	p3	(CCT)6	18	678	695	TCGTCGCTAACCACAGGTTT	60.689	20	CACCAGCGTGAGACAGAAAA	60.025	20	213	538	750	TCGTCGCTAACCACAGGTTT	60.689	20	CTTCACCAGCGTGAGACAGA	60.178	20	216	538	753	TCGTCGCTAACCACAGGTTT	60.689	20	TCTTCACCAGCGTGAGACAG	60.178	20	217	538	754
Unigene0009241	1	p3	(CTG)8	24	5457	5480	GTCCACCTATAGGGGCCATT	60.039	20	GAGCCTTCCTACAATGCAGC	59.985	20	125	5395	5519	GTCCACCTATAGGGGCCATT	60.039	20	TCCTACAATGCAGCAACAGC	60.019	20	119	5395	5513	AGGTGCTTCTGAGCACTGGT	60.057	20	GAGCCTTCCTACAATGCAGC	59.985	20	240	5280	5519
Unigene0009272	1	p3	(GTG)6	18	476	493	GCTGCGATCTGGAGTTTTTC	59.962	20	GCAGAACTCCCTCCATGTGT	60.12	20	201	359	559	ATGGCAGAAATCGGTTTGAC	59.939	20	GCAGAACTCCCTCCATGTGT	60.12	20	155	405	559	GGCAGAAATCGGTTTGACAT	59.939	20	GCAGAACTCCCTCCATGTGT	60.12	20	153	407	559
Unigene0009273	1	p3	(CTC)6	18	1900	1917	GCCTGGAGCATTAACTGAGC	59.985	20	CTACTCTGTGCTTCGGGAGG	60.005	20	240	1759	1998	TCGCTCCTCATCTTGACCTT	59.95	20	CTACTCTGTGCTTCGGGAGG	60.005	20	124	1875	1998	CGCTCCTCATCTTGACCTTC	59.95	20	CTACTCTGTGCTTCGGGAGG	60.005	20	123	1876	1998
Unigene0009273	2	p3	(CTG)5	15	3085	3099	GTGGTTTGGTGTTGATGCTG	60.008	20	GCTGCTGTACAATTGGCTCA	60.019	20	215	2998	3212	GTGGTTTGGTGTTGATGCTG	60.008	20	TGTACAATTGGCTCAGCAGG	59.864	20	210	2998	3207	AGGCTCGGTACCAGTTGATG	60.134	20	GCTGCTGTACAATTGGCTCA	60.019	20	185	3028	3212
Unigene0009273	3	p4	(AGCT)4	16	4811	4826	TCCACTGGGAAATTCTGAGC	60.195	20	TGCAATAAGCTGCACTGGAC	60.019	20	181	4723	4903	TCCACTGGGAAATTCTGAGC	60.195	20	GCAATAAGCTGCACTGGACA	60.019	20	180	4723	4902	TCCACTGGGAAATTCTGAGC	60.195	20	GTGCAATAAGCTGCACTGGA	60.019	20	182	4723	4904
Unigene0009280	1	p3	(GCC)7	21	102	122	AACCGAAACGCTATCACCAC	60	20	CCTCCTCGGGATCACAGATA	60.027	20	215	44	258	AAGGAGAGGCTGAACACGAA	59.989	20	CCTCCTCGGGATCACAGATA	60.027	20	237	22	258	AGAGGCTGAACACGAAGGAA	59.989	20	CCTCCTCGGGATCACAGATA	60.027	20	233	26	258
Unigene0009280	2	p3	(GAG)6	18	253	270	AACCGAAACGCTATCACCAC	60	20	ACCACTTTCTCTCCCAGCCT	60.252	20	256	44	299	AGAGGCTGAACACGAAGGAA	59.989	20	ACCACTTTCTCTCCCAGCCT	60.252	20	274	26	299	TATCACCACCATCACCGCTA	59.948	20	ACCACTTTCTCTCCCAGCCT	60.252	20	245	55	299
Unigene0009280	3	p2	(AG)6	12	4556	4567	GAACCAGCCCTAACAGCAAC	59.74	20	TGGTGGATAGAAGCCTCCAC	60.073	20	252	4469	4720	AGCAAGACGAAGAGACAGGG	59.598	20	TGGTGGATAGAAGCCTCCAC	60.073	20	206	4515	4720	AACAGCAACAAGAAGCCCTC	59.478	20	TGGTGGATAGAAGCCTCCAC	60.073	20	241	4480	4720
Unigene0009291	2	p4	(TAAA)4	16	5602	5617	CAGGCAGATTGACAGAGCAG	59.726	20	TTTCATGTCTGTGGCCAGTC	59.682	20	237	5473	5709	CCATGACATCAAGTGCCTTC	59.09	20	CTTCCTTTCTGCGGTCAGTC	59.989	20	265	5549	5813	CCATGACATCAAGTGCCTTC	59.09	20	TCTTCCTTTCTGCGGTCAGT	59.989	20	266	5549	5814
Unigene0009291	1	p3	(GAT)7	21	5211	5231	CCAGCACCTCTGCTAAGACC	60.012	20	TGCAAGGCTTCAAACAACTG	60.027	20	230	5141	5370	CCAGCACCTCTGCTAAGACC	60.012	20	TGACACACATGAAGCCAACA	59.705	20	208	5141	5348	CCGGGTGAGGAGTTTAGTCA	60.103	20	TGACACACATGAAGCCAACA	59.705	20	263	5086	5348
Unigene0009303	1	p2	(AC)6	12	2782	2793	AAGACCTGCGTAGAGGCTGA	60.156	20	TCCCACATCTCAAGGTCACA	60.088	20	256	2698	2953	GTCAGTTTGCCAACTCCGAT	60.119	20	ATGCTCAGTAAACCGGAGGA	59.694	20	267	2587	2853	AAAGACCTGCGTAGAGGCTG	59.639	20	TCCCACATCTCAAGGTCACA	60.088	20	257	2697	2953
Unigene0009316	1	p2	(CT)9	18	134	151	GAACACTCACCGACAACACG	60.203	20	GACAAGGGAGACTGAGCTGG	59.986	20	194	48	241	GAACACTCACCGACAACACG	60.203	20	AAGGGAGACTGAGCTGGTGA	59.986	20	191	48	238	ACCGACAACACGGAAGGATA	60.375	20	GACAAGGGAGACTGAGCTGG	59.986	20	186	56	241
Unigene0009319	1	p3	(GCC)5	15	1404	1418	AAGAGCAGCATGATAGGCGT	60.007	20	CTGACCTCTATGGCGGCTAC	59.859	20	146	1336	1481	CTGCCGTAACTGTCGCTGTA	60.073	20	CTGACCTCTATGGCGGCTAC	59.859	20	112	1370	1481	ACTCTGCCGTAACTGTCGCT	60.081	20	CTGACCTCTATGGCGGCTAC	59.859	20	115	1367	1481
Unigene0009321	1	p2	(TG)12	24	341	364	GGTTGGTCTGTGCATTTGTG	60.008	20	GTCATTGGAGACGAGGAGGA	60.199	20	237	294	530	GGTTGGTCTGTGCATTTGTG	60.008	20	TCTAGCAGCACGCAGTCATT	59.77	20	251	294	544	TGCTGCACAGCTTCACCTAC	60.207	20	GGGCAATCTGCCACTAATGT	59.962	20	250	221	470
Unigene0009322	1	p3	(TAG)6	18	1609	1626	GACCTGTGGTTGTCCAGGTT	59.859	20	ACACACACAATCCAAAGGCA	60.008	20	233	1441	1673	GACCTGTGGTTGTCCAGGTT	59.859	20	AGCAGCCTAACTCACCTCCA	60.012	20	260	1441	1700	GACCTGTGGTTGTCCAGGTT	59.859	20	CCAGAGCAGCCTAACTCACC	60.012	20	264	1441	1704
Unigene0009327	1	p2	(TG)6	12	203	214	ATGCGGTTAGAAGCATCAGG	60.235	20	GCAGCTCTTCTTCCACCAAC	59.997	20	276	180	455	ATGCGGTTAGAAGCATCAGG	60.235	20	AGTTAATGCCAACGGAAACG	59.996	20	113	180	292	ATGCGGTTAGAAGCATCAGG	60.235	20	AGCTCTTCTTCCACCAACGA	59.989	20	274	180	453
Unigene0009328	1	p2	(AC)6	12	327	338	ACATGTAACCCGGGAGAAGA	59.405	20	TTTGGAGTTTTTGTGGGTGC	60.904	20	188	202	389	CATGTAACCCGGGAGAAGAC	59.405	20	TTTGGAGTTTTTGTGGGTGC	60.904	20	187	203	389	AAACATGTAACCCGGGAGAA	59.288	20	TTTGGAGTTTTTGTGGGTGC	60.904	20	190	200	389
Unigene0009330	1	p3	(CGC)6	18	4732	4749	TTCTGGAAATATCCGCGTTC	60.038	20	ATGTTGGAAACGTCAGGCTC	60.119	20	273	4680	4952	TTCTGGAAATATCCGCGTTC	60.038	20	AACAGCTAGCAGCGTCAGTG	59.415	20	234	4680	4913	AACTGGCCGTCATATTCAGC	60.103	20	AACAGCTAGCAGCGTCAGTG	59.415	20	265	4649	4913
Unigene0009330	2	p3	(CGC)5	15	4917	4931	TTCTGGAAATATCCGCGTTC	60.038	20	CCATGTTGGAAACGTCAGG	59.944	19	275	4680	4954	TTCTGGAAATATCCGCGTTC	60.038	20	AGCCATGTTGGAAACGTCAG	61.096	20	277	4680	4956	TTCTGGAAATATCCGCGTTC	60.038	20	AGCCATGTTGGAAACGTCA	60.104	19	277	4680	4956
Unigene0009341	1	c	(TCA)6(GCA)9	45	680	724	TTAGATGCCTTGGCTTCACC	60.214	20	GCACTTCCAAGGATGTGTGA	59.682	20	244	629	872	CCTTGGCTTCACCACAACTT	60.149	20	TGTCTTCAGCACTTCCAAGG	59.007	20	245	636	880	TTAGATGCCTTGGCTTCACC	60.214	20	TGTCTTCAGCACTTCCAAGG	59.007	20	252	629	880
Unigene0009346	2	c	(GT)11ggtgggtggtatgtgcacagaggttgagatgagtggctgtttgtttttgtctgcctcagagagcagcttaccttttttcccccctcatcctctgc(CA)9	135	398	532	CATGTCTGTCGCTGTGTGTG	59.931	20	TCGCATAAATGAAGAAGAAGCA	59.985	22	210	350	559	TGTGCTGCATACGTGTGTGT	59.811	20	TCGCATAAATGAAGAAGAAGCA	59.985	22	252	308	559	GCATACGTGTGTGTCTGGCT	59.783	20	TCGCATAAATGAAGAAGAAGCA	59.985	22	246	314	559
Unigene0009346	1	c	(GC)6gtgcgcgtgtcaggaagctgtttgtagaggc(TG)9	61	21	81	GTGTGTGCGTGTGCGTGT	61.571	18	GCACAGTCCCACTGTCAAAA	59.726	20	246	0	245	GTGTGTGCGTGTGCGTGT	61.571	18	AAATGGAGATGGAGGGAAGC	60.41	20	189	0	188	GTGTGTGCGTGTGCGTGT	61.571	18	TTCAAGTGAGGAGGCAGACA	59.545	20	221	0	220
Unigene0009347	1	p3	(ATC)7	21	49	69	CGACAGACTGGTCCATTTCA	59.676	20	CCAAACACACCAGAGGGAAC	60.399	20	151	15	165	CGACAGACTGGTCCATTTCA	59.676	20	AAACCTGAAAAGACGCTTGC	59.499	20	198	15	212	CAGACTGGTCCATTTCAGAGG	59.706	21	CCAAACACACCAGAGGGAAC	60.399	20	148	18	165
Unigene0009351	1	p2	(GC)6	12	804	815	GCGTGGAGGCAAAATAAGAG	59.845	20	ATTCTCCGCTATCAGCCTCA	59.939	20	202	749	950	GCGTGGAGGCAAAATAAGAG	59.845	20	TGGGACTTATCGGCGTATTC	59.923	20	218	749	966	CGTCCGCGAGATCAATTAGT	60.235	20	ATTCTCCGCTATCAGCCTCA	59.939	20	181	770	950
Unigene0009353	1	p2	(AC)8	16	302	317	GACAGGTGGCGAGAATCAGT	60.269	20	CAGCAGCCAACTGAATTTGA	59.988	20	179	193	371	AGGTGGCGAGAATCAGTGAG	60.408	20	CAGCAGCCAACTGAATTTGA	59.988	20	176	196	371	AGGTGGCGAGAATCAGTGAG	60.408	20	CACTGTTTTTGCAAACGTGC	60.338	20	155	196	350
Unigene0009357	2	p3	(CCT)6	18	4638	4655	CGCCACGCTACATAAACAAA	59.764	20	CTGTACCCGAGGAGGAGATG	59.673	20	220	4560	4779	CAAAACGCCACGCTACATAA	59.764	20	CTGTACCCGAGGAGGAGATG	59.673	20	225	4555	4779	CGCCACGCTACATAAACAAA	59.764	20	TAGACCTGAGCAGTGAGGGG	60.399	20	254	4560	4813
Unigene0009357	1	p3	(AGG)6	18	1176	1193	CGGAGTCTGAGGAGAGAACG	60.127	20	ACCAGAGGGTGGATTTTTCC	60.169	20	242	1110	1351	GAGCGGAGTCTGAGGAGAGA	59.817	20	ACCAGAGGGTGGATTTTTCC	60.169	20	245	1107	1351	CGGAGTCTGAGGAGAGAACG	60.127	20	GAAACCCAGGACTCGTGCTA	60.255	20	205	1110	1314
Unigene0009360	1	p2	(AT)6	12	581	592	CTAGGCTCTGGGCCAATATG	59.685	20	CAAAAGAGAAGTAAGCGGCG	60.145	20	196	529	724	AGTGTTTCGTGTCACCAGCA	60.357	20	CAAAAGAGAAGTAAGCGGCG	60.145	20	225	500	724	CAGTGTTTCGTGTCACCAGC	60.357	20	CAAAAGAGAAGTAAGCGGCG	60.145	20	226	499	724
Unigene0009360	2	p2	(TG)15	30	1025	1054	GTGACGGTGTAAGCGTCTGA	59.905	20	ACATCCAGGTCATCCAGGAG	59.92	20	265	982	1246	GTGACGGTGTAAGCGTCTGA	59.905	20	CCTGCCTTTTTCTGACGAAC	59.853	20	149	982	1130	GTGACGGTGTAAGCGTCTGA	59.905	20	ACCTGCCTTTTTCTGACGAA	59.853	20	150	982	1131
Unigene0009360	3	p3	(CCT)5	15	1218	1232	TTCGTCAGAAAAAGGCAGGT	59.853	20	GACGGAGAACCACAAGGTGT	60.009	20	254	1112	1365	GTTCGTCAGAAAAAGGCAGG	59.853	20	GACGGAGAACCACAAGGTGT	60.009	20	255	1111	1365	CTCCTGCTACTGACGCTCCT	59.769	20	GACGGAGAACCACAAGGTGT	60.009	20	172	1194	1365
Unigene0009361	2	p3	(GAG)5	15	2798	2812	AAACAGAGTCAAGGAGGCGA	59.989	20	GCCCTCCTCTAGCTCCTCTC	59.682	20	129	2731	2859	GACACGTCCAGCAGTTCAGA	60.03	20	GCCCTCCTCTAGCTCCTCTC	59.682	20	261	2599	2859	GAGTCCTCCCACCTGAACAA	60.088	20	GTGCTGGCAAAAACAGGAGT	60.299	20	275	2749	3023
Unigene0009361	1	p3	(GAG)6	18	2567	2584	ACTCAGCTGGACTGATGCCT	60.017	20	TCGCCTCCTTGACTCTGTTT	59.989	20	259	2492	2750	ACTCAGCTGGACTGATGCCT	60.017	20	CGCCTCCTTGACTCTGTTTC	59.989	20	258	2492	2749	ACTCAGCTGGACTGATGCCT	60.017	20	CTGCGGAGATCACCTTCTTC	59.95	20	231	2492	2722
Unigene0009366	1	p2	(TC)6	12	935	946	CTAGGCTGCCATCATCCATT	60.059	20	GCACATCAGAGGAGAGGAGG	59.945	20	145	880	1024	CTAGGCTGCCATCATCCATT	60.059	20	GGCACATCAGAGGAGAGGAG	59.945	20	146	880	1025	CTAGGCTGCCATCATCCATT	60.059	20	AGGCACATCAGAGGAGAGGA	59.945	20	147	880	1026
Unigene0009367	1	p3	(GAG)6	18	381	398	GCACATGGAGAGCTTGTGAA	59.992	20	GAGTCCACACCATTGCACAC	60.013	20	221	305	525	GGAGAGCTTGTGAAAGACGG	59.989	20	GAGTCCACACCATTGCACAC	60.013	20	215	311	525	GCACATGGAGAGCTTGTGAA	59.992	20	GGAGTGGACGGGTGAATCTA	59.927	20	201	305	505
Unigene0009368	1	p2	(TC)6	12	935	946	CTAGGCTGCCATCATCCATT	60.059	20	GCACATCAGAGGAGAGGAGG	59.945	20	145	880	1024	CTAGGCTGCCATCATCCATT	60.059	20	GGCACATCAGAGGAGAGGAG	59.945	20	146	880	1025	CTAGGCTGCCATCATCCATT	60.059	20	AGGCACATCAGAGGAGAGGA	59.945	20	147	880	1026
Unigene0009369	1	p3	(GAG)6	18	381	398	GCACATGGAGAGCTTGTGAA	59.992	20	GAGTCCACACCATTGCACAC	60.013	20	221	305	525	GGAGAGCTTGTGAAAGACGG	59.989	20	GAGTCCACACCATTGCACAC	60.013	20	215	311	525	GCACATGGAGAGCTTGTGAA	59.992	20	GGAGTGGACGGGTGAATCTA	59.927	20	201	305	505
Unigene0009375	1	p3	(TCC)5	15	4959	4973	AGGGTCGTACTGGACAGGTG	60.026	20	AAGAGGAGGAGGAGCAGGAG	60.088	20	224	4807	5030	AGGGTCGTACTGGACAGGTG	60.026	20	AGAAGAGGAGGAGGAGCAGG	60.088	20	226	4807	5032	ATCCAGGTCGTCCTCATCAC	59.928	20	TTACCTGGAGCCCGTATCAC	59.955	20	226	4891	5116
Unigene0009394	2	p3	(CCT)7	21	3306	3326	AGACCTAGGCTGTGGGTCCT	60.133	20	ACCAAGTGATCGACCCTGAG	60.112	20	209	3258	3466	AGACCTAGGCTGTGGGTCCT	60.133	20	CAAGTGATCGACCCTGAGGT	60.112	20	207	3258	3464	GGTAAGAGATCGCCATGGAA	60.036	20	AAGCTGCAGAACAAGGAAGC	59.763	20	241	3167	3407
Unigene0009412	1	p2	(TG)6	12	756	767	AAGCTATTTCTGCCGTGGAA	59.845	20	CTAGCGCTCCGTCATAATCC	59.829	20	181	692	872	AAGCTATTTCTGCCGTGGAA	59.845	20	CCTAGCGCTCCGTCATAATC	59.829	20	182	692	873	AAGCTATTTCTGCCGTGGAA	59.845	20	TGAGCCTAACTGTCGCACTG	60.199	20	138	692	829
Unigene0009420	1	p2	(CA)6	12	903	914	CTGACCTGCTGAAATGCAAA	59.988	20	TGCAGCAAAGATGATCAAGG	59.948	20	265	787	1051	CTGACCTGCTGAAATGCAAA	59.988	20	AAAAATTTGGCAGCTCATGG	60.074	20	233	787	1019	CTGACCTGCTGAAATGCAAA	59.988	20	CTCATGGCACGTAGTGATCG	60.287	20	220	787	1006
Unigene0009426	1	p2	(AC)8	16	119	134	GCTCCAGAAAAATTGGCAGA	60.331	20	CAAGCGACAATGACCTTTGA	59.84	20	277	11	287	GCTCCAGAAAAATTGGCAGA	60.331	20	TATTTTGAGGGCTTGCTGGT	59.708	20	155	11	165	GCTCCAGAAAAATTGGCAGA	60.331	20	CCACTCCTCTTGTCCTGTCC	59.682	20	224	11	234
Unigene0009432	1	p2	(AC)16	32	429	460	GCGATGATTTCATGGCTTTT	60.045	20	TGAGTGAGGCTCATCGACAC	59.988	20	230	269	498	AGCAAGGCCATACACGAAAC	60.14	20	TGAGTGAGGCTCATCGACAC	59.988	20	111	388	498	AGCAAGGCCATACACGAAAC	60.14	20	GTTGAGGTGGTTCAAAGCGT	60.156	20	169	388	556
Unigene0009432	2	p2	(TG)8	16	935	950	TATCCCAAATTCTGTTCGGC	59.901	20	AAAGAGACGTACCCGACGTG	60.171	20	202	788	989	TATCCCAAATTCTGTTCGGC	59.901	20	AGAGACGTACCCGACGTGAC	60.182	20	200	788	987	AAGAAGGGCAGGACAGATGA	59.803	20	AAAGAGACGTACCCGACGTG	60.171	20	148	842	989
Unigene0009433	1	p3	(GCC)7	21	152	172	GTGAACGTACAGTGGGAGCC	60.577	20	CTCTACGCGTGGGAGCTG	60.722	18	132	64	195	GTGAACGTACAGTGGGAGCC	60.577	20	CTACGCGTGGGAGCTGAG	60.722	18	130	64	193	GGTGAACGTACAGTGGGAGC	60.577	20	CTACGCGTGGGAGCTGAG	60.722	18	131	63	193
Unigene0009434	1	p2	(CT)11	22	1327	1348	CTTAATGAGGTCCCGTCCTG	59.545	20	ACCCCAAAACACTTGTGCAT	60.277	20	231	1258	1488	AGGTCCCGTCCTGACTGAAT	60.912	20	ACCCCAAAACACTTGTGCAT	60.277	20	224	1265	1488	TTCTTAATGAGGTCCCGTCC	58.981	20	ACCCCAAAACACTTGTGCAT	60.277	20	233	1256	1488
Unigene0009434	2	p3	(GCC)7	21	2495	2515	TCATTTCCTCGTAGATGGGG	59.887	20	CTACGCGTGGGAGCTGAG	60.722	18	257	2280	2536	TCATTTCCTCGTAGATGGGG	59.887	20	CTCTACGCGTGGGAGCTG	60.722	18	259	2280	2538	ATTTCCTCGTAGATGGGGGT	59.651	20	CTCTACGCGTGGGAGCTG	60.722	18	257	2282	2538
Unigene0009465	1	p2	(AC)6	12	657	668	GCCAGACAGCAGAGGAAAAC	59.997	20	GCGTACCCTCTTGGTTCTGA	60.255	20	195	500	694	TCTCGACACAAACCATGGAA	60.088	20	GCGTACCCTCTTGGTTCTGA	60.255	20	130	565	694	AGCCAGACAGCAGAGGAAAA	60.134	20	GCGTACCCTCTTGGTTCTGA	60.255	20	196	499	694
Unigene0009466	1	p2	(AC)6	12	657	668	GCCAGACAGCAGAGGAAAAC	59.997	20	GCGTACCCTCTTGGTTCTGA	60.255	20	195	500	694	TCTCGACACAAACCATGGAA	60.088	20	GCGTACCCTCTTGGTTCTGA	60.255	20	130	565	694	AGCCAGACAGCAGAGGAAAA	60.134	20	GCGTACCCTCTTGGTTCTGA	60.255	20	196	499	694
Unigene0009472	2	c	(CA)7cg(CA)16	48	1173	1220	ATGCATCTTAGCCCAGCACT	59.866	20	TAACCCGCTTCCTACACCTG	60.125	20	242	1104	1345	ATGCATCTTAGCCCAGCACT	59.866	20	GGCAAGTACAAATGCACACG	60.18	20	192	1104	1295	ATGCATCTTAGCCCAGCACT	59.866	20	CGACTAACCCGCTTCCTACA	60.262	20	246	1104	1349
Unigene0009472	1	p4	(AGGA)5	20	758	777	TTCTCTTCTCAGTGGCAGCA	59.855	20	GGGCTTAAGGAGGCAAAAAG	60.197	20	255	547	801	TTCTCTTCTCAGTGGCAGCA	59.855	20	AGGGCTTAAGGAGGCAAAAA	60.197	20	256	547	802	TTCTCTTCTCAGTGGCAGCA	59.855	20	AAGGGCTTAAGGAGGCAAAA	60.197	20	257	547	803
Unigene0009473	2	c	(CA)7cg(CA)17	50	1173	1222	ATGCATCTTAGCCCAGCACT	59.866	20	TAACCCGCTTCCTACACCTG	60.125	20	244	1104	1347	ATGCATCTTAGCCCAGCACT	59.866	20	GGCAAGTACAAATGCACACG	60.18	20	194	1104	1297	ATGCATCTTAGCCCAGCACT	59.866	20	CGACTAACCCGCTTCCTACA	60.262	20	248	1104	1351
Unigene0009473	1	p4	(AGGA)5	20	758	777	TTCTCTTCTCAGTGGCAGCA	59.855	20	GGGCTTAAGGAGGCAAAAAG	60.197	20	255	547	801	TTCTCTTCTCAGTGGCAGCA	59.855	20	AGGGCTTAAGGAGGCAAAAA	60.197	20	256	547	802	TTCTCTTCTCAGTGGCAGCA	59.855	20	AAGGGCTTAAGGAGGCAAAA	60.197	20	257	547	803
Unigene0009475	1	p4	(AGGA)5	20	758	777	TTCTCTTCTCAGTGGCAGCA	59.855	20	GGGCTTAAGGAGGCAAAAAG	60.197	20	255	547	801	TTCTCTTCTCAGTGGCAGCA	59.855	20	AGGGCTTAAGGAGGCAAAAA	60.197	20	256	547	802	TTCTCTTCTCAGTGGCAGCA	59.855	20	AAGGGCTTAAGGAGGCAAAA	60.197	20	257	547	803
Unigene0009492	1	p3	(TTC)5	15	1961	1975	GTCCCTTAAAGTGCTCAGCG	60.015	20	CTATCTACGGCCCAGGATGA	60.051	20	258	1855	2112	GTCCCTTAAAGTGCTCAGCG	60.015	20	TATCTACGGCCCAGGATGAG	60.051	20	257	1855	2111	GTCCCTTAAAGTGCTCAGCG	60.015	20	GACAATCTGAGAGGGCAAGG	59.803	20	186	1855	2040
Unigene0009494	2	p2	(GA)6	12	662	673	TAACTCTGACACACGCTCGG	60.049	20	GGCTCAAGAGGAGTGCATGT	60.418	20	220	479	698	TAACTCTGACACACGCTCGG	60.049	20	GCTCAAGAGGAGTGCATGTG	59.577	20	219	479	697	GAGGCAGGGGAAGGTAACTC	60.074	20	GGCTCAAGAGGAGTGCATGT	60.418	20	234	465	698
Unigene0009495	1	p4	(TCTG)4	16	844	859	TGACCAAGCAAACTCCCTTC	60.232	20	TGTAGTTCACACAGCCCAGC	59.905	20	215	812	1026	GACCAAGCAAACTCCCTTCA	60.232	20	TGTAGTTCACACAGCCCAGC	59.905	20	214	813	1026	GTTGAGGATGCCTTTCTGGA	60.195	20	GAAATATGCATGGAGGTGGG	60.155	20	260	644	903
Unigene0009516	1	p2	(TG)6	12	1684	1695	CGTCACAACACTTGGTGCTC	60.357	20	TGCTGCTACCACTGAGGATG	60.008	20	263	1629	1891	CTCGTCACAACACTTGGTGC	60.357	20	TGCTGCTACCACTGAGGATG	60.008	20	265	1627	1891	CGTCACAACACTTGGTGCTC	60.357	20	TGCTACCACTGAGGATGCAG	60.008	20	260	1629	1888
Unigene0009523	1	p2	(CT)8	16	1300	1315	CTTGAGGACACGGAGAGGAG	59.978	20	GAACCAAGAGGAACGCTGTC	59.851	20	251	1111	1361	ACAGAGAGGGATGAGGAGCA	59.945	20	GAACCAAGAGGAACGCTGTC	59.851	20	138	1224	1361	CAGAGAGGGATGAGGAGCAC	59.945	20	GAACCAAGAGGAACGCTGTC	59.851	20	137	1225	1361
Unigene0009524	2	p2	(CT)8	16	4634	4649	CCCTCTGCCCTTTTCTTTCT	59.821	20	AGGAGCAGGGAGTCAAGGAT	60.216	20	121	4611	4731	CTCCCTCTGCCCTTTTCTTT	59.821	20	AGGAGCAGGGAGTCAAGGAT	60.216	20	123	4609	4731	AAGAGATGCTGCTCTCCCTG	59.703	20	GAACCAAGAGGAACGCTGTC	59.851	20	134	4562	4695
Unigene0009524	1	p2	(AG)7	14	940	953	CTGCACAGCTAGCAAACAGC	59.958	20	TGTGACGTTTGGAGCAGAAG	60.025	20	133	879	1011	CTGCACAGCTAGCAAACAGC	59.958	20	GCATGACTCCTCCAAGTGGT	60.12	20	157	879	1035	CTGCACAGCTAGCAAACAGC	59.958	20	GTGTGACGTTTGGAGCAGAA	59.88	20	134	879	1012
Unigene0009532	1	p2	(GA)6	12	66	77	ACTCCAGACACTGCCCATTC	60.12	20	TATTCAGCACCCAATGCAAA	60.073	20	280	31	310	ACTCCAGACACTGCCCATTC	60.12	20	ACACGCAGCATGCTTAAATG	59.902	20	224	31	254	ACTCCAGACACTGCCCATTC	60.12	20	ATGCCAACAAAACTCTTCGG	60.11	20	207	31	237
Unigene0009555	1	p3	(CAG)5	15	466	480	AAACCAGCCTCTCTTTGCTG	59.615	20	CTCCTCCTCCTCTGGTCCTC	60.336	20	256	342	597	AAACCAGCCTCTCTTTGCTG	59.615	20	CTCCTCCTCCTCCTCTGGTC	60.336	20	259	342	600	GCAACTGCAAGAACCACAAG	59.49	20	CTCCTCCTCCTCCTCTGGTC	60.336	20	192	409	600
Unigene0009555	3	c	(GT)7(TTG)5	29	1439	1467	AGCGACGATCTCATCCTGTT	59.834	20	CTTAACGCTGATTGGCTGCT	60.543	20	229	1298	1526	AGCGACGATCTCATCCTGTT	59.834	20	CCATCTTAACGCTGATTGGC	60.606	20	233	1298	1530	AGCGACGATCTCATCCTGTT	59.834	20	CAACTGTCTGCAGGGTGAAC	59.31	20	255	1298	1552
Unigene0009555	2	p3	(GAG)5	15	587	601	GGAGAAGATGTGCAGGAGGA	60.349	20	GCTACGTTCCCCTTGACGTT	61.426	20	267	440	706	AGAAGATGTGCAGGAGGAGC	59.56	20	GCTACGTTCCCCTTGACGTT	61.426	20	265	442	706	GGAGAAGATGTGCAGGAGGA	60.349	20	CATGCCCTTCGCTACGTT	59.823	18	277	440	716
Unigene0009578	1	p4	(CATG)5	20	122	141	AAAGTGAGGTCGGCAATGAG	60.255	20	CGTGCGTGTCTGTCTGTCTT	60.096	20	185	4	188	AGAAAGTGAGGTCGGCAATG	60.255	20	CGTGCGTGTCTGTCTGTCTT	60.096	20	187	2	188	AAGTGAGGTCGGCAATGAGT	59.727	20	CGTGCGTGTCTGTCTGTCTT	60.096	20	184	5	188
Unigene0009581	1	p3	(TCC)5	15	2089	2103	CTCATCCTCTGGCTTGTGGT	60.261	20	GAGGAAGAGGGTGACAGCAG	59.986	20	273	1904	2176	CTCATCCTCTGGCTTGTGGT	60.261	20	AGAGGAAGAGGGTGACAGCA	59.986	20	274	1904	2177	ACCTCATCCTCTGGCTTGTG	60.261	20	GAGGAAGAGGGTGACAGCAG	59.986	20	275	1902	2176
Unigene0009582	1	p2	(AC)7	14	1780	1793	GCTAGAAACACGCTCCAAGG	60.015	20	GGGCAGAGAGGCACTTACAC	59.874	20	161	1684	1844	TGTGCGTTGGATGTTTGATT	59.972	20	GGGCAGAGAGGCACTTACAC	59.874	20	129	1716	1844	TGCCAACTGCTAGAAACACG	60.05	20	GGGCAGAGAGGCACTTACAC	59.874	20	169	1676	1844
Unigene0009582	2	p2	(GT)6	12	2052	2063	GGCTCAAGGGACAATTTGAA	60.051	20	AGGAATCAACCAACACCTGC	59.973	20	198	2002	2199	CATTTGGCTCAAGGGACAAT	59.933	20	AGGAATCAACCAACACCTGC	59.973	20	203	1997	2199	GGCTCAAGGGACAATTTGAA	60.051	20	TTCATGACACATCGCTGGTT	60.12	20	268	2002	2269
Unigene0009588	1	p3	(TCC)9	27	179	205	CATTCTCCTGCTTCCTCTCG	60.088	20	TCTGCATTGGACCTCATCAA	60.201	20	239	155	393	CATTCTCCTGCTTCCTCTCG	60.088	20	TGCATTGGACCTCATCAAGA	60.201	20	237	155	391	CATTCTCCTGCTTCCTCTCG	60.088	20	CTCTGCATTGGACCTCATCA	59.787	20	240	155	394
Unigene0009589	1	p3	(GCG)6	18	205	222	GCAAGAAGCCAACTCACCTC	59.997	20	GGGCAGTGGAAGAGAGGATT	60.596	20	196	50	245	AAGCCAACTCACCTCTGCAT	59.874	20	GGGCAGTGGAAGAGAGGATT	60.596	20	191	55	245	GCAAAAGCCAGAAAAACGAC	59.867	20	GGGCAGTGGAAGAGAGGATT	60.596	20	217	29	245
Unigene0009603	1	p3	(AGG)5	15	1007	1021	CAACGAGAAGTACGGCATGA	59.864	20	TGCTTGGGGTCTTTGGTTAG	60.103	20	216	875	1090	CAACGAGAAGTACGGCATGA	59.864	20	TTGGGGTCTTTGGTTAGCAG	60.103	20	213	875	1087	CAACGAGAAGTACGGCATGA	59.864	20	CTGCTTGGGGTCTTTGGTTA	60.103	20	217	875	1091
Unigene0009603	2	p2	(CA)6	12	1584	1595	GCGTGCAGTCTTCCAGTGTA	60.056	20	CAAAGGTCTCTGCGACAACA	60.025	20	272	1504	1775	ACTCCATGTCCAACTCTGCC	60.12	20	CAAAGGTCTCTGCGACAACA	60.025	20	242	1534	1775	GCGTGCAGTCTTCCAGTGTA	60.056	20	ACAACATGGACCATCCCACT	60.096	20	258	1504	1761
Unigene0009603	3	c	(TC)6g(CT)7	27	2590	2616	TTTCACTGACGCTACCATCG	59.864	20	GAGAGAGAGAGCGAGCGAGA	60.269	20	175	2472	2646	GCTTCCGCATACCTCATTTC	59.674	20	GAGAGAGAGAGCGAGCGAGA	60.269	20	191	2456	2646	GACGTCTCCCTCGGTTTACA	60.111	20	ACGGGAACGTCAGAAAATGT	59.454	20	180	2502	2681
Unigene0009623	1	p3	(TCC)6	18	205	222	CCGTTGGGTTTGTGTTTGAT	60.647	20	GTGGAGGGGAGGGAGAGAGT	61.961	20	103	154	256	CCGTTGGGTTTGTGTTTGAT	60.647	20	GTGGAGGGGAGGGAGAGA	60.13	18	103	154	256	CCGTTGGGTTTGTGTTTGAT	60.647	20	GAGGGGAGGGAGAGAGTGG	61.155	19	100	154	253
Unigene0009625	1	p3	(TTC)5	15	491	505	CCGCGAACACATGACTAGAA	59.864	20	CCAACAGAGAAGAAGAAGAAGGA	59.153	23	138	399	536	CGCCATGAAGTCAAATAGCA	59.833	20	CCAACAGAGAAGAAGAAGAAGGA	59.153	23	116	421	536	ACTCGTCCCTCACGTACTGG	60.174	20	CCAACAGAGAAGAAGAAGAAGGA	59.153	23	228	309	536
Unigene0009631	1	p3	(CGA)7	21	332	352	ACAACGACCTGATCGGAGAC	60.12	20	TTGTCGAAATCTCTCTCGCA	59.673	20	277	192	468	CACCAACAAGGACAGTGACG	60.194	20	TTGTCGAAATCTCTCTCGCA	59.673	20	249	220	468	CGACACCAACAAGGACAGTG	60.194	20	TTGTCGAAATCTCTCTCGCA	59.673	20	252	217	468
Unigene0009664	1	p2	(CT)7	14	302	315	GAGGCATGAAGCAGGAAGTC	59.957	20	AATGCGCCAAAGTCTCATCT	59.843	20	249	277	525	GAGGCATGAAGCAGGAAGTC	59.957	20	GAAAGAAATGCGCCAAAGTC	59.829	20	255	277	531	GAGGCATGAAGCAGGAAGTC	59.957	20	AAATGCGCCAAAGTCTCATC	60.221	20	250	277	526
Unigene0009712	1	p3	(CCT)5	15	196	210	CCTTTGTTGCTCTCCTCCTG	59.982	20	TGCACCATTCAGCATCAAAT	60.08	20	257	118	374	GCCATTCCTTTGTTGCTCTC	59.82	20	TGCACCATTCAGCATCAAAT	60.08	20	263	112	374	CCTTTGTTGCTCTCCTCCTG	59.982	20	ACTGCACCATTCAGCATCAA	60.272	20	259	118	376
Unigene0009713	3	p2	(TG)17	34	4978	5011	GAAAGAATGTGTGCGTGTGC	60.319	20	ACGAGCCGAGAGAATGAAAA	59.955	20	186	4950	5135	GAAAGAATGTGTGCGTGTGC	60.319	20	CGAGCCGAGAGAATGAAAAC	59.955	20	185	4950	5134	GAAAGAATGTGTGCGTGTGC	60.319	20	CACTGAGCTCTGGGAAAAGC	60.134	20	163	4950	5112
Unigene0009713	1	p3	(CTC)5	15	4255	4269	GCCACAAAAATTCTGGGAGA	60.051	20	GCAGAGCAGGAAAACTACCG	60.015	20	134	4194	4327	TTGAAACAAGTTGCTGCTCG	60.172	20	GCAGAGCAGGAAAACTACCG	60.015	20	233	4095	4327	GGAGAACAAGCCCCTCTCTT	59.817	20	GCAGAGCAGGAAAACTACCG	60.015	20	119	4209	4327
Unigene0009713	2	p2	(TG)6	12	4569	4580	GTTTCCAGTCCCTGATGTGG	60.363	20	TAAGAACTCAAACCCGGCAC	60.11	20	239	4511	4749	TTTCCAGTCCCTGATGTGGT	60.363	20	CACGTCTACATTTGCCGAGA	59.864	20	208	4512	4719	GTTTCCAGTCCCTGATGTGG	60.363	20	CACGTCTACATTTGCCGAGA	59.864	20	209	4511	4719
Unigene0009714	1	p3	(AGA)5	15	161	175	TTCTCCTCTTTGGACCCTCA	59.773	20	GCTGGAAACAATCCTGCCTA	60.214	20	179	51	229	CTCCTCTTTGGACCCTCACA	60.229	20	GCTGGAAACAATCCTGCCTA	60.214	20	177	53	229	TCCTCTTTGGACCCTCACAG	60.229	20	GCTGGAAACAATCCTGCCTA	60.214	20	176	54	229
Unigene0009715	1	p3	(AGA)5	15	161	175	TTCTCCTCTTTGGACCCTCA	59.773	20	GCTGGAAACAATCCTGCCTA	60.214	20	179	51	229	CTCCTCTTTGGACCCTCACA	60.229	20	GCTGGAAACAATCCTGCCTA	60.214	20	177	53	229	TCCTCTTTGGACCCTCACAG	60.229	20	GCTGGAAACAATCCTGCCTA	60.214	20	176	54	229
Unigene0009719	1	p2	(CT)7	14	134	147	AACAAAGGGGACAAATGCTG	59.971	20	TCGTACTGCGTGTTCTCCAG	60.049	20	216	30	245	GTTGAGTGGAACAAAGGGGA	59.943	20	TCGTACTGCGTGTTCTCCAG	60.049	20	225	21	245	GAGTGGAACAAAGGGGACAA	59.943	20	TCGTACTGCGTGTTCTCCAG	60.049	20	222	24	245
Unigene0009719	2	p6	(GGACCA)4	24	419	442	CTGGAGAACACGCAGTACGA	60.049	20	TTCGGATCAGTGTCATGAGG	59.631	20	276	226	501	TGGAGAACACGCAGTACGAC	59.905	20	TTCGGATCAGTGTCATGAGG	59.631	20	275	227	501	TGGAGAACACGCAGTACGAC	59.905	20	TTTGCTTCGGATCAGTGTCA	60.39	20	280	227	506
Unigene0009720	1	p6	(GGACCA)4	24	855	878	CTGGAGAACACGCAGTACGA	60.049	20	TTCGGATCAGTGTCATGAGG	59.631	20	276	662	937	TGGAGAACACGCAGTACGAC	59.905	20	TTCGGATCAGTGTCATGAGG	59.631	20	275	663	937	TGGAGAACACGCAGTACGAC	59.905	20	TTTGCTTCGGATCAGTGTCA	60.39	20	280	663	942
Unigene0009722	2	p3	(CAA)7	21	1298	1318	GAGACTGCCTCAAAACCTGC	59.997	20	CAGAGGGAAGCCACTACCAG	59.861	20	191	1158	1348	GAGACTGCCTCAAAACCTGC	59.997	20	TCACATCTGGAACTTGGCTG	59.831	20	213	1158	1370	AGAAATGGCAGAGGATGGTG	60.073	20	CAGAGGGAAGCCACTACCAG	59.861	20	164	1185	1348
Unigene0009722	1	p3	(GAG)5	15	40	54	GCAGAGGAAAGAGGAGCAAA	59.694	20	TTATGTTTTGTCCCGCATGA	59.93	20	164	4	167	AAAGAGGAGCAAATGCGTTG	60.386	20	TTATGTTTTGTCCCGCATGA	59.93	20	157	11	167	GCAGAGGAAAGAGGAGCAAA	59.694	20	CGGGAGTCGATTGGTTATGT	59.813	20	178	4	181
Unigene0009722	3	c	(AC)29tatgatggaaggatttttagtcccctagtgcccgagccatctctgattagactacaatgaatgcagtctttcatacagagagcatgtaca(AC)6	160	2245	2404	GGTGAGCTGAAAAGTGGCA	59.976	19	AATGAAGGCGTTCAATACAAA	57.327	21	280	2217	2496	GAGCTGAAAAGTGGCACTAGG	59.135	21	GAAATGAAGGCGTTCAATACAA	59.124	22	279	2220	2498	AAGGTGAGCTGAAAAGTGGC	59.478	20	TGAAGGCGTTCAATACAAATTA	57.432	22	280	2215	2494
Unigene0009723	1	p3	(GTA)5	15	158	172	CCTTTGTTTGTTCGCGTCTC	60.807	20	AAACAAGGCGACAAGAGGC	60.39	19	176	115	290	CCTTTGTTTGTTCGCGTCTC	60.807	20	AGCCCCGGGTTTGTAATTT	60.548	19	110	115	224	CCTTTGTTTGTTCGCGTCTC	60.807	20	CAAACAAGGCGACAAGAGG	59.425	19	177	115	291
Unigene0009736	1	p3	(AAT)7	21	2174	2194	CAAATGGACATGACGGACAG	59.96	20	AGCCCTTGAAACACGATGTC	60.119	20	223	2030	2252	CAAATGGACATGACGGACAG	59.96	20	ACGATGTCATGGTCAAGCAG	59.707	20	211	2030	2240	CTGCCACTGAATGCAAACAC	60.31	20	AAAGGCATCATCCCTCTGTG	60.073	20	228	2149	2376
Unigene0009742	2	p2	(AC)8	16	5335	5350	AAGCCCCAGATGTGTAAACG	59.993	20	TAATTCAGTTCGACTCGGGG	60.066	20	266	5276	5541	CCCAGATGTGTAAACGGCTT	59.993	20	TAATTCAGTTCGACTCGGGG	60.066	20	262	5280	5541	TTGAAAATGCCACACACGTT	60.011	20	TAATTCAGTTCGACTCGGGG	60.066	20	244	5298	5541
Unigene0009742	3	p2	(CA)8	16	7366	7381	GTGTGTACCTCCAACGCCTC	60.577	20	TTCACTGTCGCTCCAGTTTG	60.025	20	133	7340	7472	TGTGTGTGTACCTCCAACGC	60.639	20	TTCACTGTCGCTCCAGTTTG	60.025	20	136	7337	7472	TGTGTACCTCCAACGCCTCT	60.711	20	TTCACTGTCGCTCCAGTTTG	60.025	20	132	7341	7472
Unigene0009742	1	p3	(AAG)5	15	3133	3147	TCTTTGTGACTGCCTTGGTG	59.873	20	GTCGTGGCCCAGTTGTACTT	60.035	20	280	3022	3301	TCAGACCAACGGATACGTGA	60.112	20	GTAGGGTCATCAGGCTTGGA	60.073	20	267	2954	3220	TCAGACCAACGGATACGTGA	60.112	20	GTCATCAGGCTTGGATTCGT	60.081	20	262	2954	3215
Unigene0009755	1	p2	(AG)11	22	3002	3023	CCAAGCAAGGTGGCTTCTAC	59.875	20	TCCTCCTTTCATCATTTGCC	60.014	20	203	2923	3125	CCAAGCAAGGTGGCTTCTAC	59.875	20	GTTTTGTATTCCGTCCCCCT	60.053	20	150	2923	3072	TGACTGACTCCAGCATCCAC	59.827	20	TCCTCCTTTCATCATTTGCC	60.014	20	182	2944	3125
Unigene0009755	2	p3	(CTC)6	18	3793	3810	TCGTGTCTACGCTCCTCCTT	60.012	20	AGAGGGAGCTGACAAGGACA	59.986	20	231	3727	3957	CTCTCCTCAAAGACGGCATC	59.95	20	AGAGGGAGCTGACAAGGACA	59.986	20	270	3688	3957	CTCCTCAAAGACGGCATCTC	59.95	20	AGAGGGAGCTGACAAGGACA	59.986	20	268	3690	3957
Unigene0009756	1	p3	(TGC)5	15	2852	2866	GTCCTGCTTCAGACACGACA	60.03	20	GGGGGAAAAAGAAAGACTGG	59.912	20	220	2750	2969	TCTCCAGATTGTCCAGGTCC	60.048	20	GGGGGAAAAAGAAAGACTGG	59.912	20	236	2734	2969	GTCCAGGTCCTGCTTCAGAC	59.841	20	GGGGGAAAAAGAAAGACTGG	59.912	20	226	2744	2969
Unigene0009761	2	p3	(GAG)6	18	3302	3319	ACGACCTGTACCACTGGAGG	60.026	20	TGGACGTAAACCGTTCTTCC	59.971	20	202	3227	3428	ACGACCTGTACCACTGGAGG	60.026	20	CGTGGACGTAAACCGTTCTT	60.03	20	204	3227	3430	ACGACCTGTACCACTGGAGG	60.026	20	GTGAGCTCTTGGAGCTGCTT	59.898	20	124	3227	3350
Unigene0009761	1	p5	(CGTGA)4	20	126	145	GTGCCGAATTCCTGATTCCT	61.357	20	GTGCCCTGCTAGATCCACAT	60.104	20	275	1	275	GTGCCGAATTCCTGATTCC	60.419	19	GTGCCCTGCTAGATCCACAT	60.104	20	275	1	275	TGCCGAATTCCTGATTCCT	60.554	19	GTGCCCTGCTAGATCCACAT	60.104	20	274	2	275
Unigene0009771	1	p3	(CAG)5	15	3203	3217	CCATAGCTGCCTCTGGTAGG	59.853	20	GACGACTGTGACACCCTGTG	60.207	20	195	3148	3342	CCATAGCTGCCTCTGGTAGG	59.853	20	GTGACGACTGTGACACCCTG	60.207	20	197	3148	3344	CCCATAGCTGCCTCTGGTAG	59.853	20	GTGACGACTGTGACACCCTG	60.207	20	198	3147	3344
Unigene0009777	1	p3	(TCA)6	18	943	960	TGTCTTACACGGTGTGCCAT	60.032	20	TTGCACTGTTTGAGACCCAG	59.873	20	248	779	1026	TGCTTTGCTGTCTTACACGG	60.05	20	TTGCACTGTTTGAGACCCAG	59.873	20	256	771	1026	CTTACACGGTGTGCCATCAG	60.175	20	TTGCACTGTTTGAGACCCAG	59.873	20	245	782	1026
Unigene0009786	1	p3	(ACC)5	15	2301	2315	GAGCAGCTCATCCAGGTCAC	60.989	20	CGTGGGGTAGAAAAGTGGAA	59.964	20	200	2264	2463	GAGCAGCTCATCCAGGTCA	60.088	19	CGTGGGGTAGAAAAGTGGAA	59.964	20	200	2264	2463	CAGCTCATCCAGGTCACCAT	61.104	20	CGTGGGGTAGAAAAGTGGAA	59.964	20	197	2267	2463
Unigene0009793	1	p4	(CGTC)4	16	1859	1874	AGTTCTTGAGCGGAGAGACG	59.745	20	GACGGTTTGAAGGCATCTGT	60.119	20	211	1789	1999	AGTTCTTGAGCGGAGAGACG	59.745	20	GTGACGGTTTGAAGGCATCT	60.119	20	213	1789	2001	AGTTCTTGAGCGGAGAGACG	59.745	20	AGTGACGGTTTGAAGGCATC	60.119	20	214	1789	2002
Unigene0009794	1	p4	(CGTC)4	16	189	204	AGTTCTTGAGCGGAGAGACG	59.745	20	GACGGTTTGAAGGCATCTGT	60.119	20	211	119	329	AGTTCTTGAGCGGAGAGACG	59.745	20	GTGACGGTTTGAAGGCATCT	60.119	20	213	119	331	AGTTCTTGAGCGGAGAGACG	59.745	20	AGTGACGGTTTGAAGGCATC	60.119	20	214	119	332
Unigene0009795	1	p4	(CGTC)4	16	283	298	AGTTCTTGAGCGGAGAGACG	59.745	20	GACGGTTTGAAGGCATCTGT	60.119	20	211	213	423	AGTTCTTGAGCGGAGAGACG	59.745	20	GTGACGGTTTGAAGGCATCT	60.119	20	213	213	425	AGTTCTTGAGCGGAGAGACG	59.745	20	AGTGACGGTTTGAAGGCATC	60.119	20	214	213	426
Unigene0009801	1	p3	(GAT)7	21	1318	1338	ACAAGTCGTCAGTATGGGGC	59.997	20	GTCATCGGCGTAGAGAGAGG	59.973	20	219	1227	1445	GAGAGCAGCCACATCATTCA	59.95	20	GTCATCGGCGTAGAGAGAGG	59.973	20	278	1168	1445	TTGACAGTAGCGCAGACCAC	60.056	20	GTCATCGGCGTAGAGAGAGG	59.973	20	248	1198	1445
Unigene0009807	1	p2	(TG)10	20	279	298	ATGCCAAGCTGGAGAAAGAA	59.955	20	CAAAGACCCACACACAGCAG	60.348	20	222	113	334	TGTGCAGCAGTTCCTCTACG	60.199	20	CAAAGACCCACACACAGCAG	60.348	20	100	235	334	TCATGTTATGCCAAGCTGGA	60.22	20	CAAAGACCCACACACAGCAG	60.348	20	229	106	334
Unigene0009837	1	p2	(CA)12	24	227	250	ACAGGCTGGCAGAGAGAGAG	59.883	20	GATCCACAGCATTGAGGGTT	59.934	20	271	103	373	ACAGGCTGGCAGAGAGAGAG	59.883	20	TTTTGAAAATGGGCAAGTCC	59.916	20	181	103	283	GGCTGGCAGAGAGAGAGAAA	59.827	20	GATCCACAGCATTGAGGGTT	59.934	20	268	106	373
Unigene0009841	1	p2	(AT)11	22	336	357	GGCTCCAAAAATGTTCAGGT	59.031	20	AACATGTTCAAGAGGGGCAA	60.495	20	267	143	409	TGGCTCCAAAAATGTTCAGG	61.001	20	AACATGTTCAAGAGGGGCAA	60.495	20	268	142	409	GGCTCCAAAAATGTTCAGGT	59.031	20	ACATGTTCAAGAGGGGCAAT	59.41	20	266	143	408
Unigene0009847	1	p3	(CGA)5	15	688	702	TGATGCAGTGAGGGAGAGTG	59.98	20	TTTAAGCCTCGGTGGTTCAG	60.241	20	191	606	796	TGATGCAGTGAGGGAGAGTG	59.98	20	CTTTAAGCCTCGGTGGTTCA	60.241	20	192	606	797	TGATGCAGTGAGGGAGAGTG	59.98	20	TAAGCCTCGGTGGTTCAGAC	60.255	20	189	606	794
Unigene0009848	1	p3	(CAC)5	15	1113	1127	AGCCTTTATCCGCAGTGCTA	60.003	20	GGTCCTCAAGATCTGCAAGC	59.957	20	119	1054	1172	GCCAGAAGACTGTAGCCCTG	60.012	20	GGTCCTCAAGATCTGCAAGC	59.957	20	174	999	1172	CCAGAAGACTGTAGCCCTGC	60.012	20	GGTCCTCAAGATCTGCAAGC	59.957	20	173	1000	1172
Unigene0009856	1	p3	(GAG)7	21	269	289	GCTCCTCCATCTTCAGTTCG	59.95	20	CTTATTAGGCCCCGACATCA	59.916	20	263	164	426	GCTCCTCCATCTTCAGTTCG	59.95	20	TTATTAGGCCCCGACATCAC	59.784	20	262	164	425	CTCCTCCATCTTCAGTTCGG	59.797	20	CTTATTAGGCCCCGACATCA	59.916	20	262	165	426
Unigene0009859	1	p3	(CGC)8	24	560	583	ACAACGGCAACAAGTACACG	59.682	20	TTCTCCTTGTTCATGAGGGC	60.195	20	121	486	606	AGTCTGAAGGAGAACACGCC	59.455	20	AAGCTCCTGAGCTCGTGGTA	60.156	20	269	521	789	ACGGCAGTCTGAAGGAGAAC	59.455	20	AAGCTCCTGAGCTCGTGGTA	60.156	20	274	516	789
Unigene0009859	2	p4	(TTTG)4	16	1579	1594	CTTCAGCAGGCTGTCGATTT	60.538	20	AGAGAGGCTGCTGTTGGAAG	59.745	20	203	1537	1739	CTTCAGCAGGCTGTCGATTT	60.538	20	TCTTGCTCAAAGGCACTTCA	59.716	20	225	1537	1761	CTCTCTGACCGGGAGAGCTA	59.697	20	GATTCTCAGTCCACCTCGCT	59.41	20	253	1436	1688
Unigene0009880	1	p3	(GCG)6	18	546	563	AAACCAACCGATGAATAGCG	59.96	20	AGGAGAGCGATCGCCAGTAG	61.973	20	197	393	589	CCAACCGATGAATAGCGTTT	59.96	20	AGGAGAGCGATCGCCAGTAG	61.973	20	194	396	589	ATGAATAGCGTTTGCGATCC	60.067	20	AGGAGAGCGATCGCCAGTAG	61.973	20	187	403	589
Unigene0009882	1	p2	(TG)17	34	1095	1128	GTGGGAGGTGTGCTTGTTTT	60.012	20	GAAGTACGTGAGTCTGGGGC	59.727	20	280	1062	1341	ACATTGCGGAAAATCACACA	59.972	20	TATGCCAAGTTCTCTGGCTG	59.024	20	275	877	1151	TGGGAGGTGTGCTTGTTTTA	59.17	20	GAAGTACGTGAGTCTGGGGC	59.727	20	279	1063	1341
Unigene0009888	1	p3	(CCG)5	15	142	156	CAGCAGAGCAGGTAGGCAG	59.889	19	ATGGAAGTCGGTGCTGAAAG	60.255	20	261	54	314	GAACTTGGCGCTTCGGTAT	60.228	19	ATGGAAGTCGGTGCTGAAAG	60.255	20	235	80	314	AACTTGGCGCTTCGGTATC	60.228	19	ATGGAAGTCGGTGCTGAAAG	60.255	20	234	81	314
Unigene0009889	1	p3	(CCG)5	15	927	941	CAGCAGAGCAGGTAGGCAG	59.889	19	ATGGAAGTCGGTGCTGAAAG	60.255	20	261	839	1099	GAACTTGGCGCTTCGGTAT	60.228	19	ATGGAAGTCGGTGCTGAAAG	60.255	20	235	865	1099	AACTTGGCGCTTCGGTATC	60.228	19	ATGGAAGTCGGTGCTGAAAG	60.255	20	234	866	1099
Unigene0009894	1	p3	(TTC)5	15	1811	1825	CCTTTTGAGAGGTCGCATTC	59.813	20	GCTGATGTTTCTGGTGGTGA	59.682	20	271	1734	2004	CCTTTTGAGAGGTCGCATTC	59.813	20	TGATGTTTCTGGTGGTGAGG	59.52	20	269	1734	2002	CCAGGTCCCTTTTGAGAGGT	60.48	20	GCTGATGTTTCTGGTGGTGA	59.682	20	278	1727	2004
Unigene0009902	1	p3	(GCC)5	15	1276	1290	AAGCTCCGCACTGACTGTTT	60.058	20	CGAGGCAACAGATGCATAAA	59.833	20	247	1133	1379	AAAGCTCCGCACTGACTGTT	60.058	20	CGAGGCAACAGATGCATAAA	59.833	20	248	1132	1379	GATGAAACAGGAAAGCTCCG	59.813	20	CGAGGCAACAGATGCATAAA	59.833	20	259	1121	1379
Unigene0009909	1	p5	(GTCAC)4	20	334	353	ACGACTTTCAGGTACGACCG	60.171	20	TGCTTGATCACATCTGGCTC	59.95	20	160	302	461	ACGACTTTCAGGTACGACCG	60.171	20	GCTGGAATCCACCCAAGTTA	59.933	20	129	302	430	ACGACTTTCAGGTACGACCG	60.171	20	AATGTTTGGACCCGTAACCA	60.088	20	193	302	494
Unigene0009911	1	p3	(TGC)6	18	118	135	TGCACATTCTCTCATCCAGC	59.95	20	CGCATCATAACCGTCAACAC	59.995	20	160	29	188	TGCACATTCTCTCATCCAGC	59.95	20	GCATCATAACCGTCAACACG	59.995	20	159	29	187	TGCACATTCTCTCATCCAGC	59.95	20	GTCCTCCCTGTTTGTTGAGG	59.549	20	261	29	289
Unigene0009912	1	p3	(TGC)6	18	118	135	TGCACATTCTCTCATCCAGC	59.95	20	CGCATCATAACCGTCAACAC	59.995	20	160	29	188	TGCACATTCTCTCATCCAGC	59.95	20	GCATCATAACCGTCAACACG	59.995	20	159	29	187	TGCACATTCTCTCATCCAGC	59.95	20	GTCCTCCCTGTTTGTTGAGG	59.549	20	261	29	289
Unigene0009913	1	p2	(TA)8	16	1313	1328	TCACACCGGTGACTTCAAAA	60.128	20	GAAGGTGGACGGTGCTTTTA	60.11	20	265	1107	1371	GACTTCAAAAAGTGGGAGCG	59.853	20	GAAGGTGGACGGTGCTTTTA	60.11	20	255	1117	1371	TCCAATAGCCACACCCAAAT	60.192	20	AGCCTGGACTTCACCAAGAA	59.844	20	236	1274	1509
Unigene0009923	2	p3	(GAT)7	21	3045	3065	GCAGAAAGGATGGAGCTCAG	60.096	20	CCCACCAAGTGTCTGGAGTT	60.002	20	183	3000	3182	GCAGAAAGGATGGAGCTCAG	60.096	20	CGTGACAGCCCACATAACAC	60.032	20	124	3000	3123	GCAGAAAGGATGGAGCTCAG	60.096	20	ATCTCCCACCAAGTGTCTGG	59.962	20	187	3000	3186
Unigene0009923	1	p3	(GTC)5	15	1869	1883	TCACATTCCCCCGAGACTAC	59.927	20	TGAGAATGACGCTGATCCTG	59.942	20	262	1676	1937	CTGCCCCTCTGTTTGTTTTC	59.711	20	TGAGAATGACGCTGATCCTG	59.942	20	280	1658	1937	TGCCAAGTCTGAACTGTTGC	60.032	20	TGATCTCCTCAGTGGTGGTG	59.659	20	278	1639	1916
Unigene0009928	1	p2	(AC)7	14	829	842	GTTCCCGTCAGGAAAACAAA	59.948	20	GAACAATGTGCACTTTCCCA	59.547	20	199	671	869	CCCGTCAGGAAAACAAAATG	60.336	20	GAACAATGTGCACTTTCCCA	59.547	20	196	674	869	AAGGTTCCCGTCAGGAAAAC	60.34	20	GAACAATGTGCACTTTCCCA	59.547	20	202	668	869
Unigene0009933	1	p3	(CGG)6	18	432	449	TGAATTCATGCAGGGGAAGT	60.461	20	ACCTGGACCTGGTACTGTGG	59.876	20	280	311	590	GAGGTTTGAGGGCGAGTTTA	59.312	20	ACCTGGACCTGGTACTGTGG	59.876	20	223	368	590	GAATTCATGCAGGGGAAGTT	58.984	20	ACCTGGACCTGGTACTGTGG	59.876	20	279	312	590
Unigene0009957	1	p2	(AC)9	18	189	206	GAAGAGAGGAAGGTGGGACA	59.228	20	TGGCTGAGGTTTTGATGTTG	59.691	20	244	147	390	GAAGAGAGGAAGGTGGGACA	59.228	20	GGCTGAGGTTTTGATGTTGG	60.495	20	243	147	389	AGAGGAAGGTGGGACATTTG	58.989	20	TGGCTGAGGTTTTGATGTTG	59.691	20	240	151	390
Unigene0009970	1	p3	(CGC)6	18	2957	2974	TTCCGTCATACAGGTGTCCA	59.96	20	CAGCTCCAAGTCGGGTTC	59.34	18	157	2905	3061	CACGCTGAAGTAGGTGGTGA	59.897	20	CAGCTCCAAGTCGGGTTC	59.34	18	139	2923	3061	TGTCCACGCTGAAGTAGGTG	59.897	20	CAGCTCCAAGTCGGGTTC	59.34	18	143	2919	3061
Unigene0009981	1	p2	(TC)8	16	368	383	TTCTCCCTCGCTTTGTCACT	59.989	20	TGCAGAGCACACCTCATCTC	60.146	20	114	316	429	AGTTCTCCCTCGCTTTGTCA	59.989	20	TGCAGAGCACACCTCATCTC	60.146	20	116	314	429	TACATGCCTCCCTCTGCTCT	59.973	20	TGCAGAGCACACCTCATCTC	60.146	20	267	163	429
Unigene0009983	2	p3	(GCC)6	18	573	590	TACATGTGGTGGCTGAGCAT	60.144	20	TTATCGCAGTCCAGCTTCCT	59.978	20	266	380	645	TGCGTCCTCTGCTACCTCTT	60.156	20	TTATCGCAGTCCAGCTTCCT	59.978	20	185	461	645	TACATGTGGTGGCTGAGCAT	60.144	20	GTTATCGCAGTCCAGCTTCC	59.843	20	267	380	646
Unigene0009994	1	p2	(CA)7	14	173	186	CTTAGCAAAGGCCTCTGTGG	60.008	20	ATATGTTTTGAGGCCGCATT	59.438	20	159	55	213	CTTAGCAAAGGCCTCTGTGG	60.008	20	TCCAATATGTTTTGAGGCCG	60.827	20	163	55	217	TTTCGAATGCACTCTCTCCC	60.34	20	ATATGTTTTGAGGCCGCATT	59.438	20	197	17	213
Unigene0010012	1	p3	(CAG)6	18	627	644	GAGGTTTTGAAGACATCGGC	59.676	20	GGGTCACCGTGTACGAGACT	60.033	20	226	512	737	CATCCCAACAGTGGACATCA	60.378	20	GGGTCACCGTGTACGAGACT	60.033	20	197	541	737	AGCAGCTGGAGGTTTTGAAG	59.615	20	GGGTCACCGTGTACGAGACT	60.033	20	234	504	737
Unigene0010015	3	p3	(GCA)8	24	2266	2289	CAGCAGCTTCACCTCAACAA	60.175	20	CTCCCTGTGCTCCCTGTG	60.405	18	234	2080	2313	CAGCAGCTTCACCTCAACAA	60.175	20	CTCCCTGTGCTCCCTGTG	60.405	18	243	2080	2322	CAGCAGCTTCACCTCAACAA	60.175	20	CTGTGCTCCCTGTGCTCC	60.576	18	239	2080	2318
Unigene0010015	2	p3	(CAG)5	15	2072	2086	CCCTGGTGACAGGTGTGAG	60.139	19	CTGGGCTTGGCTATCATCTT	59.292	20	256	1862	2117	CCCTGGTGACAGGTGTGAG	60.139	19	GGGCTTGGCTATCATCTTGT	59.154	20	254	1862	2115	CCCTGGTGACAGGTGTGAG	60.139	19	TGGGCTTGGCTATCATCTTG	61.129	20	255	1862	2116
Unigene0010015	1	c	(ACC)5(AGC)7	36	654	689	GAGGGAACGGTAATGGGATT	60.017	20	GGATCTGCTGCTTCTGCTTC	60.249	20	225	602	826	TAATGGGATTACTGGAGGCG	59.916	20	GGATCTGCTGCTTCTGCTTC	60.249	20	215	612	826	GAGGGAACGGTAATGGGATT	60.017	20	GATCTGCTGCTTCTGCTTCA	59.425	20	224	602	825
Unigene0010017	2	p3	(ACC)6	18	3071	3088	AAGAGGTGGTGCCAACAATC	59.973	20	GCTTGTGGACAGAGTCTCCC	59.841	20	239	2952	3190	AAGAGGTGGTGCCAACAATC	59.973	20	GGCTTGTGGACAGAGTCTCC	59.841	20	240	2952	3191	ATGGGGTAGCAGTGGAGATG	59.95	20	GCTTGTGGACAGAGTCTCCC	59.841	20	263	2928	3190
Unigene0010017	1	p2	(AG)6	12	236	247	GCAAACGCGTTGAAATTCTT	60.251	20	GGGGGACGTGGTTTAGATTT	60.053	20	278	73	350	TGTTGCCACCAAAGAAACTG	59.734	20	GGGGGACGTGGTTTAGATTT	60.053	20	185	166	350	GCCACCAAAGAAACTGAAGC	59.859	20	AAGGGGGACGTGGTTTAGAT	59.691	20	183	170	352
Unigene0010024	1	p3	(CCA)5	15	2776	2790	ATTTGACGTTGACCTCAGCC	60.119	20	TGTCCAGGTCAAGCTCTCCT	59.986	20	174	2685	2858	CGTTTTGTGTCATTCGTTCG	60.149	20	TGTCCAGGTCAAGCTCTCCT	59.986	20	155	2704	2858	GTTGACCTCAGCCGTTTTGT	60.156	20	TGTCCAGGTCAAGCTCTCCT	59.986	20	167	2692	2858
Unigene0010027	1	p3	(TTC)5	15	2880	2894	GCCAGTGAAGCTCTTTGGTC	59.997	20	TTTGATTTGGAAGAGGGGTG	59.903	20	129	2801	2929	GCTCTGCATTTTGTCGATGA	59.955	20	TTTGATTTGGAAGAGGGGTG	59.903	20	180	2750	2929	GCCAGTGAAGCTCTTTGGTC	59.997	20	GCAAAGAACCGGAAGATGAG	59.813	20	158	2801	2958
Unigene0010051	1	p3	(CCT)5	15	1026	1040	GTCAAGACAAACCTGCCCAT	59.973	20	AAGGCTGTGCCTGAGGATAA	59.836	20	244	962	1205	GTCAAGACAAACCTGCCCAT	59.973	20	ATGTGGGGAGCACCTACATC	59.81	20	185	962	1146	GTCAAGACAAACCTGCCCAT	59.973	20	AGTTCAGCACATGGTCGTTG	59.751	20	139	962	1100
Unigene0010063	1	p2	(AC)7	14	263	276	GCATATTCCAAATGGATGCC	60.125	20	GCTGTAGCACTTAGGCGACC	60.044	20	186	194	379	AATGCACTGTCAGCGATTTG	59.871	20	GCTGTAGCACTTAGGCGACC	60.044	20	205	175	379	TGTAATTGAGTCGGTGAGCG	59.864	20	GCTGTAGCACTTAGGCGACC	60.044	20	258	122	379
Unigene0010064	2	p4	(TATT)4	16	839	854	CACGCACCCTCAGTTACAAA	59.758	20	CAGCAGCATCTTACAAGGTCA	59.087	21	271	699	969	GTCACGCACCCTCAGTTACA	59.751	20	CAGCAGCATCTTACAAGGTCA	59.087	21	273	697	969	TATGAAGTCACGCACCCTCA	60.263	20	CAGCAGCATCTTACAAGGTCA	59.087	21	279	691	969
Unigene0010064	1	p3	(GCA)5	15	375	389	CTCGTAGGCCACAGGTCATT	60.134	20	GAAGGCAGCGAAGTTTATGC	59.988	20	264	342	605	CTTATCCCTCGTCGGTCAAA	60.066	20	ACTATGGATTGGATCAGGCG	59.917	20	170	288	457	CTTATCCCTCGTCGGTCAAA	60.066	20	ACAATAGGTCGTTTGGTCGG	59.853	20	229	288	516
Unigene0010068	1	p3	(GGC)5	15	2701	2715	CCTCGACTACTTCACGCACA	60.049	20	GAGAACAGACCGACTGGAGC	59.993	20	275	2531	2805	TCTCATTTCTCCCCCTGATG	60.003	20	ACGCTGGCCAAATACTGAAC	60.14	20	277	2476	2752	CTCCCCCTGATGTGTGAACT	59.962	20	ACGCTGGCCAAATACTGAAC	60.14	20	269	2484	2752
Unigene0010071	1	p2	(GA)11	22	30	51	GGACGAGAGAGAGCGAGAGA	59.969	20	AGTCCGTGGTTCCTGTTGAC	60.009	20	156	3	158	GGACGAGAGAGAGCGAGAGA	59.969	20	GAGGATTTGGGGAGCTTTTC	60.017	20	224	3	226	GGACGAGAGAGAGCGAGAGA	59.969	20	ATAATGTCGGGCACCTTGTC	59.82	20	199	3	201
Unigene0010074	1	p2	(GT)6	12	79	90	GTTTGTTGCCTCTGCAGCTT	60.581	20	CAGGAATGCCTAAAAGAGCG	59.975	20	151	26	176	TGCTTTGGTTTGTTGCCTCT	60.807	20	TAAAAGAGCGGAGGCAGGTA	59.975	20	148	19	166	CTGCTTTGGTTTGTTGCCTC	60.807	20	CAGGAATGCCTAAAAGAGCG	59.975	20	159	18	176
Unigene0010075	1	p2	(GT)6	12	79	90	GTTTGTTGCCTCTGCAGCTT	60.581	20	CAGGAATGCCTAAAAGAGCG	59.975	20	151	26	176	GTTTGTTGCCTCTGCAGCTT	60.581	20	GGAAACTTCCCTGGGGATAA	60.124	20	264	26	289	TGCTTTGGTTTGTTGCCTCT	60.807	20	TAAAAGAGCGGAGGCAGGTA	59.975	20	148	19	166
Unigene0010077	1	p3	(CAA)5	15	101	115	GAGGGCTGAGTCAGAGTTGG	59.986	20	TGAGGCATCGCTTTCTTTCT	60.096	20	178	2	179	GGAGGGCTGAGTCAGAGTTG	59.986	20	TGAGGCATCGCTTTCTTTCT	60.096	20	179	1	179	GAGGGCTGAGTCAGAGTTGG	59.986	20	TCTGAGGCATCGCTTTCTTT	60.096	20	180	2	181
Unigene0010081	1	p4	(AAAT)4	16	71	86	ACGCATACAAACACACGCTC	59.794	20	AAGTATCGAAGCAGGGCGTA	59.867	20	240	22	261	AAACGCACACGCATACAAAC	59.662	20	AAGTATCGAAGCAGGGCGTA	59.867	20	248	14	261	AAACGCACACGCATACAAAC	59.662	20	TAAGTATCGAAGCAGGGCGT	59.867	20	249	14	262
Unigene0010088	2	p2	(TG)19	38	4617	4654	CAATGTTCTCCAGTTCCGCT	60.255	20	CCTTCTGCTCTGTGACCTCC	59.986	20	231	4556	4786	TCCAGTTCCGCTAAGGTGAT	59.694	20	CCTTCTGCTCTGTGACCTCC	59.986	20	223	4564	4786	CAATGTTCTCCAGTTCCGCT	60.255	20	TCACATCATCGCTTCCACAT	60.08	20	197	4556	4752
Unigene0010088	1	p3	(TCC)5	15	1883	1897	GGAGGAGGACGAAAGTGATG	59.655	20	CCTTGGAGCTTGGTGGTCTA	60.246	20	215	1773	1987	GAGGAGGACGAAAGTGATGG	59.655	20	CCTTGGAGCTTGGTGGTCTA	60.246	20	214	1774	1987	GACGACTCCTCCGAGTACGA	60.408	20	CCTTGGAGCTTGGTGGTCTA	60.246	20	244	1744	1987
Unigene0010093	1	p4	(AGCT)5	20	183	202	ACTTCCACCGAACTGAAACG	60.149	20	TGATTCTCCACTGCTGTTGC	59.992	20	278	137	414	ACTTCCACCGAACTGAAACG	60.149	20	CCACTGCTGTTGCTGACACT	60.096	20	271	137	407	GGACAATTGGACGGAGAGAA	60.05	20	CACGTGGTCAACCTGAGAAA	59.72	20	221	107	327
Unigene0010094	2	c	(CTG)7atggtgatgctgctggagctgaggacaggacacg(TGC)5	70	1390	1459	ATCTTGATTGGCCTGATTGG	59.894	20	TCAGCCAAACACAGCATCTC	59.992	20	190	1366	1555	ATCTTGATTGGCCTGATTGG	59.894	20	CTTGTGGAAATGCATCGAGA	59.799	20	254	1366	1619	GGGAACCGGTAGCTTGATCT	60.464	20	TCAGCCAAACACAGCATCTC	59.992	20	206	1350	1555
Unigene0010094	1	p3	(CTC)9	27	379	405	GGAACCTCCAGATTGTGCAT	59.934	20	CAAAGCAGAGGAGGATGAGG	59.943	20	180	262	441	TCAACCTTTGGAACCTCCAG	60.081	20	CAAAGCAGAGGAGGATGAGG	59.943	20	189	253	441	CAGATTGTGCACCTCCTTCA	59.831	20	CAAAGCAGAGGAGGATGAGG	59.943	20	118	324	441
Unigene0010115	3	p2	(CA)8	16	1241	1256	AATGCACAAGCATGAAGCAC	59.878	20	AATAGTTCAAGCGGTGGCTG	60.27	20	267	1101	1367	CATCAGCAGAACTGAGCCAA	60.136	20	AATAGTTCAAGCGGTGGCTG	60.27	20	171	1197	1367	AATGCACAAGCATGAAGCAC	59.878	20	CAGATCCCCTTTTCTGATCG	59.623	20	238	1101	1338
Unigene0010115	1	p4	(GACA)4	16	721	736	ATGACAGTGGCGTGAGTCAG	59.897	20	GCATTGTTCTCTGGTGGGTT	59.973	20	210	601	810	ACAAAATGACAGTGGCGTGA	60.16	20	GCATTGTTCTCTGGTGGGTT	59.973	20	215	596	810	ATGACAGTGGCGTGAGTCAG	59.897	20	CGTCCCTCATGTTGGAGTCT	60.112	20	263	601	863
Unigene0010115	2	p2	(GT)10	20	1025	1044	GGTCCAAACACAAACCCATC	60.073	20	GTGCTTCATGCTTGTGCATT	59.878	20	236	885	1120	ACAAACCCATCAGGGTGAAA	60.21	20	GTGCTTCATGCTTGTGCATT	59.878	20	227	894	1120	GGTCCAAACACAAACCCATC	60.073	20	CGTCTGCTCATTTGTGCTTC	59.596	20	249	885	1133
Unigene0010116	1	p2	(TG)12	24	4884	4907	ACATTCTGGAGCCGCTCTTA	59.978	20	ATGCAAGTGCTATTCGACCC	60.103	20	249	4741	4989	ACAGACTGACCAACGTGCAG	59.94	20	ATGCAAGTGCTATTCGACCC	60.103	20	166	4824	4989	AATGACATTTTCAGCGTCCC	59.939	20	ATGCAAGTGCTATTCGACCC	60.103	20	195	4795	4989
Unigene0010124	1	p2	(AC)7	14	5426	5439	GTCACGGACCACTCATTGTG	60.005	20	CAAGACGGAAGTGATGCTGA	59.984	20	214	5390	5603	GGCAGAGAACAGAGACGGAC	59.993	20	CAAGACGGAAGTGATGCTGA	59.984	20	252	5352	5603	GTCACGGACCACTCATTGTG	60.005	20	TTCAGAAAGGTGAGGATGGG	60.042	20	147	5390	5536
Unigene0010137	1	p3	(GGA)5	15	2978	2992	CGTCTTCTGGTTCTGGGTCT	59.3	20	CGTGAAATGGACTACCAGCA	59.716	20	210	2953	3162	CGTCTTCTGGTTCTGGGTCT	59.3	20	CAGCACCGTGAAATGGACTA	59.716	20	216	2953	3168	CGTCTTCTGGTTCTGGGTCT	59.3	20	ACCAGCAGGACTACCAGCAC	60.329	20	251	2953	3203
Unigene0010137	2	p4	(TCCG)4	16	6988	7003	CGTTCCAGTGGTTGATGATG	59.96	20	CGGCTCCTGTGGACTAACAT	60.134	20	149	6903	7051	CGTTCCAGTGGTTGATGATG	59.96	20	GTGGACTAACATTGACGGGG	60.232	20	141	6903	7043	CCAGTTTCCTCCTCTCCTCC	60.186	20	CGGCTCCTGTGGACTAACAT	60.134	20	125	6927	7051
Unigene0010140	2	p4	(AAAC)5	20	186	205	TCAGTGTTGCTGCTGCTTCT	59.929	20	ATGGAGCAACCATGGAAGAG	60.073	20	223	34	256	TGCTGCTTCTTTTCCTCCAT	59.955	20	GAAGAGAGTGGCAGCTTTGG	60.134	20	199	44	242	TGCTGCTTCTTTTCCTCCAT	59.955	20	GGAAGAGAGTGGCAGCTTTG	60.134	20	200	44	243
Unigene0010146	1	p2	(CT)6	12	2780	2791	TTCAACAGCATCACAGCACA	60.029	20	GCCGAGGAATATCTCACCAA	60.036	20	212	2679	2890	TGTTCAACAGCATCACAGCA	60.029	20	GCCGAGGAATATCTCACCAA	60.036	20	214	2677	2890	GACACTGTCTTCGGTGCTGA	60.03	20	GCCGAGGAATATCTCACCAA	60.036	20	180	2711	2890
Unigene0010159	1	p3	(GGT)5	15	2541	2555	CGTCCAGGTCAAACTTCCTC	59.697	20	GGAGACTATGGCAACAAGGC	59.7	20	262	2444	2705	TCGTCCAGGTCAAACTTCCT	59.697	20	GGAGACTATGGCAACAAGGC	59.7	20	263	2443	2705	GCTGTCGTCCAGGTCAAACT	60.307	20	GGAGACTATGGCAACAAGGC	59.7	20	267	2439	2705
Unigene0010160	1	p3	(CCT)5	15	355	369	CCTGTGTGTTCAGCTCTCCA	60.022	20	CCATGGCAACGGGTTTATAG	60.202	20	197	298	494	CGTCCCTCCTGCTTACTCTG	60.005	20	GGGGGTTGCTGTGTTTTATG	60.227	20	244	171	414	CCTGCTTACTCTGACCTCGG	60.005	20	GGGGGTTGCTGTGTTTTATG	60.227	20	237	178	414
Unigene0010180	1	c	(TA)7gt(TA)8	32	930	961	GACCAAGAGCCTCCATCAAA	60.195	20	CAAACAAACACACACGCACA	60.245	20	257	839	1095	GACCAAGAGCCTCCATCAAA	60.195	20	CACAAACAAACACACACGCA	60.245	20	259	839	1097	GACCAAGAGCCTCCATCAAA	60.195	20	TCGCTCATGGTAAACACGAA	60.257	20	215	839	1053
Unigene0010180	3	p2	(CG)6	12	2426	2437	TCAACTTCTGCATGTCGGTC	59.837	20	TGTTTCTGAAGAGCCCCAAC	60.232	20	241	2237	2477	GTTGCTCCCGAAGTTTTTCA	60.227	20	TGTTTCTGAAGAGCCCCAAC	60.232	20	150	2328	2477	TCAACTTCTGCATGTCGGTC	59.837	20	CTTGTTTCTGAAGAGCCCCA	60.366	20	243	2237	2479
Unigene0010180	2	p2	(TC)9	18	1170	1187	TCGTGTTTACCATGAGCGAG	59.864	20	GAACGGCCAGATAAGAGACG	59.836	20	203	1035	1237	TCGTGTTTACCATGAGCGAG	59.864	20	CAGGAACGGCCAGATAAGAG	59.83	20	206	1035	1240	TCCGTTTGCTCAAATTGTCA	60.234	20	TGGGTGGCCTTCTACATCTC	60.073	20	267	1104	1370
Unigene0010187	1	p2	(AC)6	12	3944	3955	ACATTGCAGAACAATGGCAA	60.119	20	CGAAAGGGAGAGACAAAACAA	59.341	21	114	3887	4000	ACTGAGTGCTTTCAAGGGGA	59.844	20	CGAAAGGGAGAGACAAAACAA	59.341	21	157	3844	4000	AATGGCAAACCCCTGTTGTA	60.227	20	CGAAAGGGAGAGACAAAACAA	59.341	21	102	3899	4000
Unigene0010192	1	p6	(ATGCTA)4	24	1691	1714	CATGCTTTGGCTTGTTTGAA	59.849	20	ATCCCACAGTCTGAACTCGG	60.112	20	275	1645	1919	CATGCTTTGGCTTGTTTGAA	59.849	20	TGCAGTGAACCACCTGTCTC	59.872	20	157	1645	1801	AAAACCACCACACCCACAGT	60.174	20	TGCAGTGAACCACCTGTCTC	59.872	20	231	1571	1801
Unigene0010194	1	p2	(AG)6	12	734	745	GAAACGAAAATGGAAACCGA	59.916	20	TGTCGTCCTCTGATGCTCAC	59.988	20	277	507	783	GAAGTGGCCAGTGTGTCTGA	59.872	20	TGTCGTCCTCTGATGCTCAC	59.988	20	259	525	783	GAAACGAAAATGGAAACCGA	59.916	20	GTCCTCTGATGCTCACCCAT	60.08	20	273	507	779
Unigene0010195	1	p2	(AG)6	12	734	745	GAAACGAAAATGGAAACCGA	59.916	20	TGTCGTCCTCTGATGCTCAC	59.988	20	277	507	783	GAAGTGGCCAGTGTGTCTGA	59.872	20	TGTCGTCCTCTGATGCTCAC	59.988	20	259	525	783	GAAACGAAAATGGAAACCGA	59.916	20	GTCCTCTGATGCTCACCCAT	60.08	20	273	507	779
Unigene0010196	1	p2	(TG)6	12	455	466	ACCAGGATACCTCTGGGCTT	59.957	20	ATGCACTGGCACACTCAAAC	59.758	20	107	388	494	GTTATCTGGAGGGGGAGGAG	59.89	20	ATGCACTGGCACACTCAAAC	59.758	20	276	219	494	GAGGTTATCTGGAGGGGGAG	59.89	20	ATGCACTGGCACACTCAAAC	59.758	20	279	216	494
Unigene0010198	1	p2	(AT)6	12	309	320	CACCAGCTATCGGTGTGAGA	59.855	20	CCTCATGGGTTGGACTCACT	59.962	20	180	255	434	GCAACATTTTCTGAGCACCA	59.847	20	CCTCATGGGTTGGACTCACT	59.962	20	195	240	434	TGGCAACATTTTCTGAGCAC	59.847	20	CCTCATGGGTTGGACTCACT	59.962	20	197	238	434
Unigene0010202	1	p2	(GT)26	52	245	296	TCTGTCGACTTGCTTCCTCA	59.701	20	ATCTTAAAAAGAGGCGGGGA	60.034	20	243	209	451	TCTGTCGACTTGCTTCCTCA	59.701	20	TCTTAAAAAGAGGCGGGGAT	60.034	20	242	209	450	CGACTTGCTTCCTCAGTCCT	59.598	20	ATCTTAAAAAGAGGCGGGGA	60.034	20	238	214	451
Unigene0010207	1	p3	(GAG)6	18	175	192	GCCGAGAACCATGATGAAGT	60.081	20	TGTCTCAGGAGGAGGGAGAA	59.913	20	215	98	312	GCCGAGAACCATGATGAAGT	60.081	20	GCGACAGAGGTTGGAGAGAG	60.135	20	145	98	242	GCCGAGAACCATGATGAAGT	60.081	20	GACAGAGGTTGGAGAGAGCG	60.135	20	143	98	240
Unigene0010207	2	p3	(CCT)5	15	1244	1258	TGGGGTCAGCCATCTTAAAC	59.933	20	ACGCACACCGAGAAAACAC	59.742	19	206	1123	1328	GGGTCAGCCATCTTAAACGA	60.074	20	ACGCACACCGAGAAAACAC	59.742	19	204	1125	1328	CATCTTAAACGAGGAAGCGG	59.839	20	ACGCACACCGAGAAAACAC	59.742	19	196	1133	1328
Unigene0010210	1	p4	(GTGC)4	16	2611	2626	CTGTTGGTCTTGGTCCTGGT	60.002	20	AGGCGCCTAAACACACACTC	60.321	20	262	2407	2668	CTGTTGGTCTTGGTCCTGGT	60.002	20	GAGGCGCCTAAACACACACT	60.321	20	263	2407	2669	CTGTTGGTCTTGGTCCTGGT	60.002	20	AGAGGCGCCTAAACACACAC	60.321	20	264	2407	2670
Unigene0010212	2	p4	(GTGC)4	16	1247	1262	CTGTTGGTCTTGGTCCTGGT	60.002	20	AGGCGCCTAAACACACACTC	60.321	20	262	1043	1304	CTGTTGGTCTTGGTCCTGGT	60.002	20	GAGGCGCCTAAACACACACT	60.321	20	263	1043	1305	CTGTTGGTCTTGGTCCTGGT	60.002	20	AGAGGCGCCTAAACACACAC	60.321	20	264	1043	1306
Unigene0010218	1	p2	(AG)6	12	363	374	ATGTACCGGTTTCCAGCAAG	59.993	20	ATCCAAACGTTCACCTCCTG	59.966	20	248	251	498	ATGTCAGGGAAAGGAAGCCT	60.074	20	ATCCAAACGTTCACCTCCTG	59.966	20	218	281	498	CCGAACGTTCTGACAGACAA	59.873	20	ATCCAAACGTTCACCTCCTG	59.966	20	168	331	498
Unigene0010226	1	p4	(GTGC)4	16	1059	1074	CGACTCTTTTCCGTTTCGTC	59.853	20	ACCAGCATCAATTAAACCGC	59.967	20	243	986	1228	TCGACTCTTTTCCGTTTCGT	59.853	20	ACCAGCATCAATTAAACCGC	59.967	20	244	985	1228	ACAGACCTGTTTGGTACCGC	60.035	20	ATCAATTAAACCGCCTGGTG	59.823	20	280	943	1222
Unigene0010240	2	p5	(CGCTG)5	25	2263	2287	CAGTCAACTTGCTGGCTCAA	60.175	20	GACGCAGCAAAGTCACTGAG	59.776	20	253	2215	2467	TATGGGACGAAAGATGCTCC	60.036	20	AGCCAGAAGTGGAGTGAAGC	59.604	20	218	2100	2317	GATGCTCCGCAAATTTCATT	60.045	20	AGCCAGAAGTGGAGTGAAGC	59.604	20	206	2112	2317
Unigene0010241	2	p2	(CA)23	46	1819	1864	GGTGCAGATCATGAAACACG	60.12	20	GCCTCGCTGATTAAAGGTTG	59.845	20	170	1778	1947	GTGCAATGAGCCGAAGATTT	60.221	20	GCCTCGCTGATTAAAGGTTG	59.845	20	280	1668	1947	CCCGTCCATTACCTGAACAC	60.232	20	GCCTCGCTGATTAAAGGTTG	59.845	20	205	1743	1947
Unigene0010250	1	p3	(GCA)5	15	169	183	CCCACCAGTAAGAGGAACCA	59.959	20	CATGTCGGGTAAAGGGGTC	60.18	19	165	55	219	GAGGAACCAGGTCCAGTTCA	60.088	20	CATGTCGGGTAAAGGGGTC	60.18	19	154	66	219	AACCAGGTCCAGTTCACCAC	59.859	20	CATGTCGGGTAAAGGGGTC	60.18	19	150	70	219
Unigene0010254	1	p2	(CT)6	12	146	157	AAAGCACAGGTTTGAGCAGC	60.581	20	AAATCTCAAACACGCGAACC	60.118	20	164	67	230	CGCCTCTCTCTCTCCCTCTC	60.77	20	CCATGCATCCTTTGACCTTT	59.933	20	259	114	372	AAAGCACAGGTTTGAGCAGC	60.581	20	ACAGGCTGCCATCTTTTTGT	59.74	20	266	67	332
Unigene0010258	2	p2	(GA)7	14	11235	11248	GGAGAAGGCATGTTTTCCAA	60.051	20	GCAGTATGCTCGCTTCCTCT	59.746	20	258	11017	11274	CAAGAGGCCTCGTACCAGAA	60.388	20	GCTCTCCAGCAGTTTGATCC	59.957	20	278	11163	11440	GGAGAAGGCATGTTTTCCAA	60.051	20	AATGGCAGTATGCTCGCTTC	60.382	20	262	11017	11278
Unigene0010260	2	p3	(GGC)5	15	266	280	GCAACACAAACACCCATCAC	59.862	20	CTTCGAAGAAGACGTCCTGG	59.982	20	243	93	335	GCAACACAAACACCCATCAC	59.862	20	AAGTGAAGACAATCCCACCG	59.966	20	218	93	310	ACACACACACACACGCACAC	60.177	20	CTTCGAAGAAGACGTCCTGG	59.982	20	190	146	335
Unigene0010260	1	p2	(AC)8	16	145	160	TTGCGCAACTCTGAACAAAC	60.035	20	CCGCCACTCTTCTGTTCTTC	59.989	20	247	23	269	TTGCGCAACTCTGAACAAAC	60.035	20	TTCATCGAACAAAGTGAGCG	59.988	20	186	23	208	GCAACACAAACACCCATCAC	59.862	20	CCGCCACTCTTCTGTTCTTC	59.989	20	177	93	269
Unigene0010269	2	p3	(GGA)5	15	869	883	ATGTGGGGGAAGGAGAAATC	60.133	20	AACCAGCGTCTTTGCTTTTG	60.42	20	156	837	992	GATGTGGGGGAAGGAGAAAT	60.133	20	AACCAGCGTCTTTGCTTTTG	60.42	20	157	836	992	GGGAAGGGAGCCCTAATAGA	59.51	20	AACCAGCGTCTTTGCTTTTG	60.42	20	237	756	992
Unigene0010269	3	p2	(GT)6	12	4317	4328	CTGAGCTACAGCACCACGAG	59.794	20	CGTGAGTGATTCCATCCCTT	59.927	20	222	4253	4474	AGACGAGCGGTGTCGTAATC	60.285	20	TGGTTAAATCGTTTGGAGCC	59.938	20	264	4271	4534	GAGACGAGCGGTGTCGTAAT	60.285	20	TGGTTAAATCGTTTGGAGCC	59.938	20	265	4270	4534
Unigene0010269	1	p2	(TC)7	14	336	349	GACGCTTCGTGACAAGTGAA	60.032	20	TCCCGGTGCATTTGATTTAT	60.153	20	179	290	468	CATGACATTGTCGAACGGAG	60.112	20	TCCCGGTGCATTTGATTTAT	60.153	20	212	257	468	GACGCATGACATTGTCGAAC	60.128	20	TCCCGGTGCATTTGATTTAT	60.153	20	216	253	468
Unigene0010277	1	c	(TAG)5ttgtt(GTA)6	38	1194	1231	CAACGTAGCTGAACAGCGTCT	60.64	21	CTTCCCCAGTGTTTTCTCCA	60.081	20	261	1071	1331	CAACGTAGCTGAACAGCGTCT	60.64	21	TTCCCCAGTGTTTTCTCCAG	60.081	20	260	1071	1330	CAGCACCTGTTTGCATCTGT	59.905	20	GCCCAACATATTGAGCTGAC	58.173	20	272	1031	1302
Unigene0010277	2	p2	(AT)6	12	5538	5549	TGACCATGTGGTTGTGTGTG	59.878	20	TGGACGAAATGTTTTTCCACT	59.462	21	175	5480	5654	CCATGTGGTTGTGTGTGTCA	59.878	20	TGGACGAAATGTTTTTCCACT	59.462	21	172	5483	5654	TGACCATGTGGTTGTGTGTG	59.878	20	TGGACGAAATGTTTTTCCAC	58.449	20	175	5480	5654
Unigene0010280	1	p4	(AGTC)7	28	242	269	AAATGAGGCCTGTCCATGAG	60.073	20	GGTTTGATGGATCCAGAGGA	59.862	20	214	208	421	ATGAGGCCTGTCCATGAGTC	60.08	20	GGTTTGATGGATCCAGAGGA	59.862	20	212	210	421	AAATGAGGCCTGTCCATGAG	60.073	20	TTGATGGATCCAGAGGAAGC	60.158	20	211	208	418
Unigene0010285	1	p2	(CA)8	16	734	749	CTGAAGCTTCTTGGCTACGG	60.147	20	TGCGTCCGTGTCTATGTGTT	60.183	20	280	523	802	ACAGCAGGAGGTACTGGCAT	59.751	20	TGCGTCCGTGTCTATGTGTT	60.183	20	206	597	802	CAGCAGGAGGTACTGGCATT	60.277	20	TGCGTCCGTGTCTATGTGTT	60.183	20	205	598	802
Unigene0010291	1	p3	(GCA)5	15	340	354	CCAAGAAACTCGGCAGAGAC	59.989	20	TTTGTGGAGGAAGAAGTCGC	60.375	20	242	257	498	GGAGAAGAGCGTTAAAGCCA	59.592	20	TTGTGGAGGAAGAAGTCGCT	59.989	20	258	240	497	CCGAGGAGAAGAGCGTTAAA	59.587	20	TTGTGGAGGAAGAAGTCGCT	59.989	20	262	236	497
Unigene0010292	1	p2	(GA)6	12	658	669	CCTCCAGGGACTTTGTGAAA	60.081	20	AATCCACAACGCAAACCTTC	59.978	20	251	612	862	CCTCCAGGGACTTTGTGAAA	60.081	20	AAAAATCCACAACGCAAACC	59.845	20	254	612	865	GGATGACTGAGAACCCCTCA	60.048	20	ACCCGCAACAAGTGCTTAAT	59.637	20	204	492	695
Unigene0010293	1	p3	(TGC)5	15	2684	2698	GAACAGGCACAGATGAAGCA	59.992	20	TCATCAGGACATGAAACCCA	59.893	20	248	2498	2745	AGCAGCAGATGAAGAGCACA	59.887	20	TCATCAGGACATGAAACCCA	59.893	20	211	2535	2745	GCAGAAGTCAGACTGGGAGC	60.143	20	TTTGTCCTCTCCTGTGTCCC	60.088	20	258	2518	2775
Unigene0010305	1	p3	(CGC)5	15	909	923	CATCTGACACTTCGGCTTCA	59.984	20	CGTCTGTGGCAGAGAAACA	58.494	19	100	846	945	CCTGACGTTCCCTCCAGATA	60.065	20	CGTCTGTGGCAGAGAAACA	58.494	19	193	753	945	GACGTTCCCTCCAGATACCA	59.927	20	CGTCTGTGGCAGAGAAACA	58.494	19	190	756	945
Unigene0010307	1	p3	(CAG)5	15	1164	1178	CAGCGTGATGTAGGCAGAGA	60.16	20	TGAGAAGATGAACACGTGGC	59.837	20	259	965	1223	GAGCCGTTATCAGGCACAGT	60.285	20	TGAGAAGATGAACACGTGGC	59.837	20	173	1051	1223	GAGCCGTTATCAGGCACAGT	60.285	20	CATCACGGTCGAGAAGTTCA	59.831	20	257	1051	1307
Unigene0010311	1	p3	(TGC)5	15	1373	1387	TTACCACACTGTCAGCCAGC	59.905	20	TCCTTCCAGCAGTCGATACC	60.218	20	246	1223	1468	TCAAGGCTCCTCAGCTCATT	60.096	20	TCCTTCCAGCAGTCGATACC	60.218	20	264	1205	1468	TTACCACACTGTCAGCCAGC	59.905	20	GTAGCTGGTTCCTTCCAGCA	60.397	20	255	1223	1477
Unigene0010314	1	p2	(AC)7	14	123	136	TGTTTGCTTGGTGTCAGGAG	59.873	20	GCTCTCAGCACCTTCCAGTC	60.143	20	140	23	162	AACGTGTTTGCTTGGTGTCA	60.199	20	GCTCTCAGCACCTTCCAGTC	60.143	20	144	19	162	ACGTGTTTGCTTGGTGTCAG	59.794	20	GCTCTCAGCACCTTCCAGTC	60.143	20	143	20	162
Unigene0010326	1	p2	(CA)6	12	390	401	TGAAGCAAAGACACACCTGG	59.873	20	CAGTCTGAGCCCTGGATGTT	60.261	20	209	218	426	CTTGAACCTGGGCACTTTGT	60.149	20	CAGTCTGAGCCCTGGATGTT	60.261	20	175	252	426	ACTTGAACCTGGGCACTTTG	60.149	20	CAGTCTGAGCCCTGGATGTT	60.261	20	176	251	426
Unigene0010336	1	p3	(GGT)5	15	249	263	CAGCGCCTTCAGTAATCTCC	59.978	20	GAGACGGAGGAGTCCAGACC	61.213	20	198	116	313	CCCTCCATCCAACTTTCTCA	60.042	20	GAGACGGAGGAGTCCAGACC	61.213	20	216	98	313	CCCTCCATCCAACTTTCTCA	60.042	20	CTACAGGTCGCTGCTGGAG	59.736	19	232	98	329
Unigene0010341	1	p2	(TA)8	16	167	182	AAGCTGAAAGACAAAGCTGAAGA	59.833	23	CTTTAATGAAGTGAGGGCCG	59.702	20	190	90	279	GCTGAAAGACAAAGCTGAAGAG	58.536	22	CTTTAATGAAGTGAGGGCCG	59.702	20	188	92	279	AGCTGAAAGACAAAGCTGAAGA	58.536	22	CTTTAATGAAGTGAGGGCCG	59.702	20	189	91	279
Unigene0010342	1	p2	(TA)8	16	167	182	AAGCTGAAAGACAAAGCTGAAGA	59.833	23	CTTTAATGAAGTGAGGGCCG	59.702	20	190	90	279	GCTGAAAGACAAAGCTGAAGAG	58.536	22	CTTTAATGAAGTGAGGGCCG	59.702	20	188	92	279	AGCTGAAAGACAAAGCTGAAGA	58.536	22	CTTTAATGAAGTGAGGGCCG	59.702	20	189	91	279
Unigene0010351	1	p2	(GT)16	32	1515	1546	AAGCAATTACAGCCCCAGAC	59.198	20	CCTTTGCTCTAATCCAAACCA	59.211	21	148	1490	1637	AAGCAATTACAGCCCCAGAC	59.198	20	ACCTTTGCTCTAATCCAAACCA	60.001	22	149	1490	1638	AAGCAATTACAGCCCCAGACT	60.144	21	CCTTTGCTCTAATCCAAACCA	59.211	21	148	1490	1637
Unigene0010352	1	p2	(TG)6	12	4039	4050	GGGAGGCATTATGACAGTGG	60.34	20	CACAGTGAGGCATGAAATGG	60.112	20	212	3977	4188	GGGAGGCATTATGACAGTGG	60.34	20	AGTGAGGCATGAAATGGAGC	60.226	20	209	3977	4185	GGGAGGCATTATGACAGTGG	60.34	20	CCATAGGGACCGTGTGTTTC	60.232	20	242	3977	4218
Unigene0010353	1	p2	(GT)17	34	1515	1548	AAGCAATTACAGCCCCAGAC	59.198	20	CCTTTGCTCTAATCCAAACCA	59.211	21	150	1490	1639	AAGCAATTACAGCCCCAGAC	59.198	20	ACCTTTGCTCTAATCCAAACCA	60.001	22	151	1490	1640	AAGCAATTACAGCCCCAGACT	60.144	21	CCTTTGCTCTAATCCAAACCA	59.211	21	150	1490	1639
Unigene0010355	1	p4	(TAGC)4	16	4232	4247	TTTGGTGACAGTGTCTGGCT	59.31	20	TTTAGGGTGTTAGCATGCCC	59.96	20	268	4086	4353	GTTTGGTGACAGTGTCTGGC	59.156	20	TTTAGGGTGTTAGCATGCCC	59.96	20	269	4085	4353	GATTCGCTGGAAGTGTCCAT	60.081	20	GCCGTGTTGCTTTAGCTGTA	59.136	20	262	4043	4304
Unigene0010356	1	p2	(GT)19	38	1515	1552	AAGCAATTACAGCCCCAGAC	59.198	20	CCTTTGCTCTAATCCAAACCA	59.211	21	154	1490	1643	AAGCAATTACAGCCCCAGAC	59.198	20	ACCTTTGCTCTAATCCAAACCA	60.001	22	155	1490	1644	AAGCAATTACAGCCCCAGACT	60.144	21	CCTTTGCTCTAATCCAAACCA	59.211	21	154	1490	1643
Unigene0010357	1	p2	(GT)18	36	1515	1550	AAGCAATTACAGCCCCAGAC	59.198	20	CCTTTGCTCTAATCCAAACCA	59.211	21	152	1490	1641	AAGCAATTACAGCCCCAGAC	59.198	20	ACCTTTGCTCTAATCCAAACCA	60.001	22	153	1490	1642	AAGCAATTACAGCCCCAGACT	60.144	21	CCTTTGCTCTAATCCAAACCA	59.211	21	152	1490	1641
Unigene0010358	1	p2	(TG)6	12	354	365	CAGGAACAAGGGAGGTGAAA	60.081	20	AACATGGTTTATGGTCCCCA	59.91	20	211	194	404	TGATCACCAGCAGGAACAAG	59.831	20	AACATGGTTTATGGTCCCCA	59.91	20	160	245	404	CTGATCACCAGCAGGAACAA	59.831	20	AACATGGTTTATGGTCCCCA	59.91	20	161	244	404
Unigene0010359	1	p2	(TG)9	18	624	641	TTTCTCCTGCGGTTAATTGG	60.067	20	AAAACAGGTTTTTGGTCCCC	60.068	20	243	464	706	TGACAAAACCACGAAATGGA	59.941	20	CACACCCACACTGACACACA	60.088	20	246	419	664	TTTCTCCTGCGGTTAATTGG	60.067	20	CACACCCACACTGACACACA	60.088	20	201	464	664
Unigene0010361	2	p3	(CTG)5	15	4165	4179	AGAGGGCTGGTAGGGTGAAT	59.957	20	AGCGAGACAGAGAGGCTGAG	60.033	20	263	4112	4374	TGTGAGTCAGAGCCGTATGC	60.016	20	GTCAAGGTCCCATGCTCATT	59.934	20	279	3939	4217	TTGTGGTTTTGCTCTGCTTG	60.027	20	GTCAAGGTCCCATGCTCATT	59.934	20	228	3990	4217
Unigene0010361	1	p2	(AC)11	22	552	573	GACCCAGCATATTGGCCTTA	59.923	20	GTTGCCGATGTTTTTCCACT	59.978	20	173	499	671	GTGGTGTGCTCCATCTTCCT	60.12	20	GTTGCCGATGTTTTTCCACT	59.978	20	269	403	671	AGTGGTGTGCTCCATCTTCC	60.12	20	GTTGCCGATGTTTTTCCACT	59.978	20	270	402	671
Unigene0010368	1	p3	(GTG)5	15	618	632	CAGCAGAATTAAGGCCTCGT	59.476	20	TCAGTTCGAGGAGATCTGGG	60.34	20	225	572	796	CAGCAGAATTAAGGCCTCGT	59.476	20	CAGTTCGAGGAGATCTGGGA	60.34	20	224	572	795	ACAGCAGAATTAAGGCCTCG	59.476	20	TCAGTTCGAGGAGATCTGGG	60.34	20	226	571	796
Unigene0010370	1	p2	(TG)16	32	1018	1049	AGAATGTTGTGGACAAGGGC	59.973	20	AGATTAGTCCACACCGACCG	59.989	20	278	882	1159	TGTGGACAAGGGCATCATTA	59.924	20	AGATTAGTCCACACCGACCG	59.989	20	271	889	1159	AATGTTGTGGACAAGGGCAT	60.24	20	AGATTAGTCCACACCGACCG	59.989	20	276	884	1159
Unigene0010371	1	p2	(TC)8	16	458	473	AAACATGTGGGCGTTGTGT	59.871	19	TGTGGGTACGTGTTTGTCGT	59.922	20	181	393	573	AAACATGTGGGCGTTGTGT	59.871	19	CGTGTTTGTCGTTTGTTGCT	59.805	20	173	393	565	CATACCTCAAACATGTGGGC	58.85	20	CGTGTTTGTCGTTTGTTGCT	59.805	20	181	385	565
Unigene0010371	2	p2	(GA)7	14	1758	1771	GAGCTGGCTGAGGATACTGG	59.973	20	TGAAGCTGATGGCAGACAAC	59.992	20	274	1621	1894	GAGCTGGCTGAGGATACTGG	59.973	20	GATGAAGCTGATGGCAGACA	59.95	20	276	1621	1896	TGTCAGGTGGGCAATGTAGA	60.112	20	TGAAGCTGATGGCAGACAAC	59.992	20	232	1663	1894
Unigene0010375	1	p5	(CTTAG)6	30	487	516	GCCACTGGAGTCCCAACTAA	60.111	20	AAAGAGCAGAGGGAAGGAGG	59.95	20	165	396	560	GCCACTGGAGTCCCAACTAA	60.111	20	GGCTAAACATGAAGTCCCCA	59.933	20	147	396	542	TGGCACTTCTCTCGCTGTAA	59.74	20	AACGAGATGGTGAGTTTGGG	59.966	20	249	427	675
Unigene0010376	1	p3	(GCA)6	18	2616	2633	CAACAGGAGTTTCACAGCGA	60.025	20	GGGGGTGAGGGTGTACTTCT	60.23	20	228	2466	2693	CCCGTCACCATTATTCCTGT	59.67	20	AGACTGTTCTCGAGGGTCCA	59.835	20	222	2535	2756	CCCGTCACCATTATTCCTGT	59.67	20	GACTGTTCTCGAGGGTCCAG	59.835	20	221	2535	2755
Unigene0010378	1	p2	(GA)7	14	722	735	GTGGCCAGAGGAGAATGTGT	60.12	20	TGTTTACAGTACGCCTGGCA	60.316	20	205	608	812	GTGGCCAGAGGAGAATGTGT	60.12	20	GAGCCCTGCGTGTTTACAGT	60.321	20	215	608	822	GTGGCCAGAGGAGAATGTGT	60.12	20	AGCACACGCACACAGTGATT	60.39	20	266	608	873
Unigene0010379	1	p2	(GA)7	14	721	734	GTGGCCAGAGGAGAATGTGT	60.12	20	TGTTTACAGTACGCCTGGCA	60.316	20	205	607	811	GTGGCCAGAGGAGAATGTGT	60.12	20	GAGCCCTGCGTGTTTACAGT	60.321	20	215	607	821	GTGGCCAGAGGAGAATGTGT	60.12	20	AGCACACGCACACAGTGATT	60.39	20	266	607	872
Unigene0010380	2	p3	(TCC)5	15	139	153	TGCATCTGTCCTCTTCTCCC	60.349	20	GTCCCCCTGGAACTTTTAGC	59.94	20	255	92	346	TCTTCTCCCTGAAGTGAGGC	59.53	20	GTCCCCCTGGAACTTTTAGC	59.94	20	244	103	346	TGCATCTGTCCTCTTCTCCC	60.349	20	TCCTCAAGACAACTACCGCC	60.255	20	158	92	249
Unigene0010381	2	p3	(TCC)5	15	139	153	TGCATCTGTCCTCTTCTCCC	60.349	20	GTCCCCCTGGAACTTTTAGC	59.94	20	255	92	346	TCTTCTCCCTGAAGTGAGGC	59.53	20	GTCCCCCTGGAACTTTTAGC	59.94	20	244	103	346	TGCATCTGTCCTCTTCTCCC	60.349	20	TCCTCAAGACAACTACCGCC	60.255	20	158	92	249
Unigene0010389	1	p3	(GGA)6	18	37	54	CGTCTGTTTGTCCATGCTGT	59.751	20	TGGTATTGTCCCCCGAATAA	60.009	20	241	5	245	CGTCTGTTTGTCCATGCTGT	59.751	20	GACCACCTTCATCCTCTCCA	60.048	20	268	5	272	CGTCTGTTTGTCCATGCTGT	59.751	20	TACTGGTATTGTCCCCCGAA	60.184	20	244	5	248
Unigene0010391	1	p3	(GGA)6	18	37	54	CGTCTGTTTGTCCATGCTGT	59.751	20	TGGTATTGTCCCCCGAATAA	60.009	20	241	5	245	CGTCTGTTTGTCCATGCTGT	59.751	20	GACCACCTTCATCCTCTCCA	60.048	20	268	5	272	CGTCTGTTTGTCCATGCTGT	59.751	20	TACTGGTATTGTCCCCCGAA	60.184	20	244	5	248
Unigene0010396	1	p3	(TGC)6	18	2714	2731	TGTGCTCACGTCCAGACTTC	60.03	20	AAACACGGCCATGAAGAGTC	60.119	20	275	2554	2828	GGAACAAAGCAGAGGCAGAG	60.134	20	AAACACGGCCATGAAGAGTC	60.119	20	213	2616	2828	GGAACAAAGCAGAGGCAGAG	60.134	20	AGCCCGAGGAACTAGTGTGA	59.867	20	248	2616	2863
Unigene0010401	1	p2	(CT)6	12	123	134	GGATGCACACTAATGCCTCA	59.679	20	ACCGCAGCTACGACTTGACT	60.081	20	250	10	259	GGATGCACACTAATGCCTCA	59.679	20	AATGCTGCCAGGAAGGTAGA	59.836	20	162	10	171	GGATGCACACTAATGCCTCA	59.679	20	GAAATGCTGCCAGGAAGGTA	60.214	20	164	10	173
Unigene0010410	1	p2	(GT)8	16	385	400	ACTGGGAAGGTGGAGGACTT	59.968	20	CTCTGCCACTGTCTTCCCTC	59.986	20	278	246	523	AACATCCCCTGTCTTGATGC	59.934	20	CTCTGCCACTGTCTTCCCTC	59.986	20	193	331	523	CATCCCCTGTCTTGATGCTT	60.073	20	CTCTGCCACTGTCTTCCCTC	59.986	20	191	333	523
Unigene0010414	1	p4	(CGAG)4	16	1484	1499	GCCTCAATGGAGAGGCTGTA	60.362	20	ATAGGCTCAGCATACCGCAG	60.395	20	157	1382	1538	GCCTCAATGGAGAGGCTGTA	60.362	20	ACTGGACCCGCTGTCTGTAT	59.604	20	198	1382	1579	GCGTACCCCGTGTTAGTCTC	59.621	20	ATAGGCTCAGCATACCGCAG	60.395	20	233	1306	1538
Unigene0010415	3	p2	(TG)7	14	887	900	CGACTCTCTACAAGCACCCC	59.867	20	CTGTGTCCTCTCTGAACGCA	60.178	20	261	682	942	CCGACTCTCTACAAGCACCC	59.867	20	CTGTGTCCTCTCTGAACGCA	60.178	20	262	681	942	AACCTCAGTGTCCCCTTCCT	59.968	20	GAACGCAACACACTCTGAGC	59.628	20	269	661	929
Unigene0010415	4	p4	(CACT)4	16	1823	1838	GAGAAACTCCACGTGAGGGA	60.238	20	CCCAACATCTGGTTGCTTTT	59.971	20	235	1684	1918	AGAAACTCCACGTGAGGGAA	59.697	20	CCCAACATCTGGTTGCTTTT	59.971	20	234	1685	1918	CACACAGACACACTAGCGCA	59.669	20	CCCAACATCTGGTTGCTTTT	59.971	20	150	1769	1918
Unigene0010415	2	p2	(TC)9	18	577	594	GTGGCACTAGACGCACAGAG	59.648	20	AGGAAGGGGACACTGAGGTT	59.968	20	193	488	680	GTGGCACTAGACGCACAGAG	59.648	20	GAGGTTTGGGGAACAGTCAA	59.943	20	179	488	666	GCGTCTGCATGGTTTTCTCT	60.406	20	AGGAAGGGGACACTGAGGTT	59.968	20	253	428	680
Unigene0010417	1	p3	(TGA)5	15	88	102	GATGGTGGTGATGATGGTGA	60.189	20	TGGGTGTAGTCCTACCTGCC	59.989	20	253	64	316	GATGATGGTGATGGTGGTGA	60.189	20	TGGGTGTAGTCCTACCTGCC	59.989	20	262	55	316	GATGGTGATGGTGGTGATGA	60.189	20	TGGGTGTAGTCCTACCTGCC	59.989	20	259	58	316
Unigene0010419	1	p3	(AGC)5	15	1862	1876	TCAATTTACGATGACGCCAA	60.073	20	TCAACCTCAGGCTTTCGACT	59.989	20	134	1773	1906	TCAATTTACGATGACGCCAA	60.073	20	CAACCTCAGGCTTTCGACTC	59.989	20	133	1773	1905	ATGAAGATGGAGCCAACGAC	60.081	20	TCAACCTCAGGCTTTCGACT	59.989	20	248	1659	1906
Unigene0010421	1	c	(AGG)5aagctgagaaaggggcacgtgatgaagaagaggaggaggaagctgagaaagggacatgt(GAG)6	92	3552	3643	TGACACTGTGGAGAGTTGCC	59.872	20	CCTTTCCCATGTCTTCCTCA	60.042	20	236	3432	3667	GACACTGTGGAGAGTTGCCA	59.872	20	CCTTTCCCATGTCTTCCTCA	60.042	20	235	3433	3667	TGACACTGTGGAGAGTTGCC	59.872	20	CTTCTGTTCCTTCCTTCCCC	60.045	20	278	3432	3709
Unigene0010425	1	p3	(CTC)6	18	1234	1251	TGTGGTAGTAGGACAGGGGC	59.989	20	CATGCCCAACCTGAGAGACT	60.261	20	161	1139	1299	TGGTAGTAGGACAGGGGCTG	60.126	20	CATGCCCAACCTGAGAGACT	60.261	20	159	1141	1299	TGTGGTAGTAGGACAGGGGC	59.989	20	CCCCCAACAACAACAGAGAC	60.399	20	195	1139	1333
Unigene0010427	1	p2	(CA)6	12	772	783	AACTCTCGGAGTCGAAACCA	59.844	20	ATGCTCCAAAGCATACGGTC	60.103	20	262	598	859	CGGAGTCGAAACCACAGACT	60.298	20	ATGCTCCAAAGCATACGGTC	60.103	20	256	604	859	TGGTGAGTTGCAGCACATTT	60.31	20	ATGCTCCAAAGCATACGGTC	60.103	20	147	713	859
Unigene0010428	1	p3	(GTG)5	15	202	216	CTCGGTGTGCTCGTTACTGA	60.049	20	CTGCAGACGGTGGATAACCT	60.134	20	171	122	292	GGAGTCTCTCTGGTGGTTGC	59.841	20	CTGCAGACGGTGGATAACCT	60.134	20	213	80	292	CTTTCACTGTTCTCCTGGGG	59.691	20	CTGCAGACGGTGGATAACCT	60.134	20	137	156	292
Unigene0010437	1	p3	(TCC)6	18	1719	1736	AAGGGTAGTTGTGCCTGACG	60.171	20	TGTCCTTGAGCTGCCTTCTT	60.134	20	156	1621	1776	AAGGGTAGTTGTGCCTGACG	60.171	20	TTGTCCTTGAGCTGCCTTCT	60.134	20	157	1621	1777	AAGGGTAGTTGTGCCTGACG	60.171	20	CTTGTCCTTGAGCTGCCTTC	60.134	20	158	1621	1778
Unigene0010450	1	p3	(CTG)6	18	497	514	GGCTTACGGAGCAGACAAAG	60.015	20	AGACACCCATTCTTCGCTTG	60.255	20	265	326	590	GGCTTACGGAGCAGACAAAG	60.015	20	CAGACACCCATTCTTCGCTT	60.255	20	266	326	591	GGCTTACGGAGCAGACAAAG	60.015	20	CAGGCTCTCAGACACCCATT	60.261	20	274	326	599
Unigene0010451	1	p4	(GCTG)4	16	1066	1081	CTTGGCCTGGTTGAATGAAT	59.933	20	CATCTCGCTCTCAGCATGTC	59.688	20	215	1018	1232	CTTGGCCTGGTTGAATGAAT	59.933	20	TGGATCTTTTCCTGCTCCTG	60.331	20	148	1018	1165	AATTTGAATTTGCTGCTCCG	60.209	20	TGGATCTTTTCCTGCTCCTG	60.331	20	234	932	1165
Unigene0010483	3	p4	(CTAA)5	20	3058	3077	AACCAACAGACTCCTCCACG	60.151	20	TACAGGCTGCCAACAATCAG	59.864	20	119	2989	3107	CCAACAGACTCCTCCACGTT	60.151	20	TACAGGCTGCCAACAATCAG	59.864	20	117	2991	3107	AACCAACAGACTCCTCCACG	60.151	20	TTACAGGCTGCCAACAATCA	60.257	20	120	2989	3108
Unigene0010483	2	p2	(TG)6	12	2692	2703	AAGTGGTGTGTGTCTGAGCG	59.94	20	CTTCGGGCAAAGAACCATAA	60.067	20	241	2651	2891	AAGTGGTGTGTGTCTGAGCG	59.94	20	AATCTGTGGGCGTGTTTCTC	60.119	20	174	2651	2824	AAGTGGTGTGTGTCTGAGCG	59.94	20	GTTAGCAAATCTGTGGGCGT	60.14	20	181	2651	2831
Unigene0010483	4	p2	(GA)6	12	4830	4841	TCTCTCAGTCTCTGGGCCAT	59.945	20	AGGACCTTGGGAGGAGTCAT	59.929	20	279	4722	5000	GTCTCTGGGCCATTCACATT	59.934	20	AGGACCTTGGGAGGAGTCAT	59.929	20	272	4729	5000	CTCTGGGCCATTCACATTTT	59.933	20	AGGACCTTGGGAGGAGTCAT	59.929	20	270	4731	5000
Unigene0010518	1	p3	(TAA)5	15	188	202	GCTTAAAAGCCAACAGACGC	60.025	20	TGCTTTGGTAAATTGCCTATTTTT	60.236	24	272	8	279	TCACAGGGAGGTCAAAGGTC	60.088	20	TGCTTTGGTAAATTGCCTATTTTT	60.236	24	143	137	279	GGCTTAAAAGCCAACAGACG	59.883	20	TGCTTTGGTAAATTGCCTATTTTT	60.236	24	273	7	279
Unigene0010524	1	p3	(CAG)6	18	277	294	GAGCAGAGCAGCTTGGAGAG	60.577	20	CTCAGCAAAGGAAGGTGAGG	59.982	20	127	253	379	GAGCAGAGCAGCTTGGAGAG	60.577	20	TCAGGTCGTCCACATTTCAA	60.088	20	279	253	531	GAGCAGAGCAGCTTGGAGAG	60.577	20	GGTCACAGTGGGAAAGAGGA	60.088	20	158	253	410
Unigene0010544	1	p3	(CCT)5	15	309	323	AGACTGGACTGGGTTTGGTG	60.002	20	TTTTCCTCCACGGTTCTTCA	60.605	20	212	139	350	CAGACTGGACTGGGTTTGGT	60.002	20	TTTTCCTCCACGGTTCTTCA	60.605	20	213	138	350	AGACTGGACTGGGTTTGGTG	60.002	20	TCCTCCACGGTTCTTCAAAA	60.605	20	209	139	347
Unigene0010571	2	p5	(CTCGG)5	25	9865	9889	AAAGCTTTCAGGTCGTCGG	60.382	19	CTTCTCCACAGCGTCCTCTC	60.135	20	278	9705	9982	AAAGCTTTCAGGTCGTCGG	60.382	19	TTCTCCACAGCGTCCTCTCT	60.135	20	277	9705	9981	CTGCCAGTTCCGTGTGAAAC	61.693	20	CTTCTCCACAGCGTCCTCTC	60.135	20	173	9810	9982
Unigene0010571	1	p3	(GGC)5	15	6831	6845	CTCGTAGAAGCCTCTGGACG	60.149	20	AGGATAACGAGGGAGATGGG	60.285	20	170	6779	6948	CTCGTAGAAGCCTCTGGACG	60.149	20	GATCAGAACGTGTGGCACTG	60.319	20	258	6779	7036	TGTTGAAGGGGTTATCCCAG	59.784	20	AGGATAACGAGGGAGATGGG	60.285	20	234	6715	6948
Unigene0010580	1	p5	(CGGTC)4	20	927	946	TGTTGGAGAGCAGAGACACG	60.178	20	CACGCTGATGAACTCCTTGA	59.984	20	167	882	1048	TGTTGGAGAGCAGAGACACG	60.178	20	CACCAACACGCTGATGAACT	59.751	20	173	882	1054	TGTTGGAGAGCAGAGACACG	60.178	20	CCACTACACCTTCAGCACCA	59.745	20	188	882	1069
Unigene0010594	1	p3	(TCC)5	15	2047	2061	ACTTTAGGCGGCCTCTCTTC	59.983	20	ACACCGTCTTGTGGAAAAGG	60.005	20	238	2010	2247	GACTTTAGGCGGCCTCTCTT	59.983	20	ACACCGTCTTGTGGAAAAGG	60.005	20	239	2009	2247	CGCCCCATCTTCAGACTTTA	60.206	20	ACACCGTCTTGTGGAAAAGG	60.005	20	252	1996	2247
Unigene0010595	1	p2	(TG)8	16	627	642	GTGAAGGGGTCTGCTGGTAA	60.111	20	CAGCACCAAGGTGTGACAGT	59.782	20	261	545	805	ACTGTGCTCCCTTCACCATC	60.12	20	CAGCACCAAGGTGTGACAGT	59.782	20	217	589	805	CAGAACCAATGTGAAGGGGT	59.82	20	CAGCACCAAGGTGTGACAGT	59.782	20	271	535	805
Unigene0010618	1	p3	(CAG)9	27	4656	4682	TACCCTACCAGAACGGAACG	59.986	20	TGGGCCTCCTTGTCTCTTTA	59.807	20	242	4578	4819	AATACCACGCAGCCAGTACC	60.022	20	TGGGCCTCCTTGTCTCTTTA	59.807	20	258	4562	4819	TACCCTACCAGAACGGAACG	59.986	20	TTTCTCACTGGTCCTCCGTC	60.238	20	181	4578	4758
Unigene0010619	1	p2	(GT)8	16	298	313	TTTCAATGGAGAGTCCCACC	59.903	20	CTGCTGCGGTCTCCACCT	62.634	18	219	117	335	ACATTGCTTTGGGTTTCAGC	60.118	20	CTGCTGCGGTCTCCACCT	62.634	18	192	144	335	TGTCTATGCAACCACACGCT	60.333	20	CTGCTGCGGTCTCCACCT	62.634	18	249	87	335
Unigene0010621	1	p3	(ATA)6	18	1833	1850	AAACTTCATTCGTTGGTGGC	59.978	20	CCTAATGGATGACCGATGCT	59.917	20	202	1760	1961	AAACTTCATTCGTTGGTGGC	59.978	20	TGCTCCCTGGATAAATGACC	59.894	20	186	1760	1945	TTCATTCGTTGGTGGCTGTA	60.111	20	CCTAATGGATGACCGATGCT	59.917	20	198	1764	1961
Unigene0010622	1	c	(TTCA)4tta(TTTC)4	35	11606	11640	CTTAATGCCTCAACAGGGGA	60.066	20	ACAATCCTCCAAACCCCTTC	60.169	20	253	11418	11670	TTAATGCCTCAACAGGGGAC	59.933	20	ACAATCCTCCAAACCCCTTC	60.169	20	252	11419	11670	CTGAAGCAATGTGGAGACCA	59.831	20	GTTGAGCATTTGGCACAGAA	59.847	20	184	11542	11725
Unigene0010623	1	p2	(GT)10	20	1774	1793	GTTAACGCAGACAGACGCAA	60.058	20	CAAAGATCTACGCTCCAGGG	59.83	20	255	1661	1915	GACCAGCTGCGACATTAACA	59.871	20	CAAAGATCTACGCTCCAGGG	59.83	20	229	1687	1915	GGAGCACAGCAGCACAAATA	60.019	20	CTGGGCTCAAGGAAACATTC	59.67	20	245	1604	1848
Unigene0010627	1	p4	(ATTC)4	16	427	442	ATGTGTCTGAGCGTCTGTGG	59.897	20	TGAGCTGCAAACATTCAACC	59.847	20	234	284	517	GGACCAGGGTGATGATCTGT	59.774	20	TGAGCTGCAAACATTCAACC	59.847	20	216	302	517	GTGGACCAGGGTGATGATCT	59.774	20	TGAGCTGCAAACATTCAACC	59.847	20	218	300	517
Unigene0010653	1	p2	(GT)10	20	135	154	TATTCTCACCGGGAAACTGC	60.074	20	TGGAGAAACTGTTCCCCATC	59.903	20	156	46	201	TATTCTCACCGGGAAACTGC	60.074	20	AACTCGTTGAATTTGAGCCG	60.249	20	250	46	295	TATTCTCACCGGGAAACTGC	60.074	20	ATCTTGCAGGTGTGAGGAGG	60.261	20	139	46	184
Unigene0010654	1	p2	(GT)10	20	90	109	TATTCTCACCGGGAAACTGC	60.074	20	TGGAGAAACTGTTCCCCATC	59.903	20	157	0	156	TATTCTCACCGGGAAACTGC	60.074	20	AACTCGTTGAATTTGAGCCG	60.249	20	251	0	250	TATTCTCACCGGGAAACTGC	60.074	20	ATCTTGCAGGTGTGAGGAGG	60.261	20	140	0	139
Unigene0010660	1	p2	(CA)6	12	236	247	TCCCATGTGATACGACCTCC	60.747	20	TCCCAAAAGAGGGAAGTTGA	59.641	20	135	140	274	TCCCATGTGATACGACCTCC	60.747	20	TGTTCATCCCAAAAGAGGGA	60.43	20	141	140	280	TCCCATGTGATACGACCTCC	60.747	20	CAGACCTGTGTTCATCCCAA	59.52	20	149	140	288
Unigene0010666	1	p2	(GT)6	12	738	749	AGGAGAGAGGAGGGAAGCTG	60.088	20	GCATCGGCCTCAGAGACTAC	59.981	20	271	636	906	ACGTTGGGGACACTTCAGTT	59.474	20	TGGTGCTGCTAGACCAGATG	60.008	20	249	706	954	ACGTTGGGGACACTTCAGTT	59.474	20	GCATCGGCCTCAGAGACTAC	59.981	20	201	706	906
Unigene0010666	2	p3	(GAG)7	21	3251	3271	TGAGTTACTGGCAGTGCTGG	60.049	20	CTGAAGACAAAGCGGGAGAG	60.126	20	280	3134	3413	TGAGTTACTGGCAGTGCTGG	60.049	20	TCTCTCCCTCTCCTCTGCTG	59.81	20	235	3134	3368	TGAGTTACTGGCAGTGCTGG	60.049	20	TCCATTTTCTCCTCCTTCCC	60.38	20	194	3134	3327
Unigene0010669	1	p2	(CA)6	12	313	324	ACGTCAGGATAAACGCCATC	59.962	20	GGCTTTGACCTTCATTCAGC	59.82	20	250	197	446	GTCAGGATAAACGCCATCGT	59.962	20	GGCTTTGACCTTCATTCAGC	59.82	20	248	199	446	ACGTCAGGATAAACGCCATC	59.962	20	GTGGTTTGGTGCTAATTGGG	60.227	20	170	197	366
Unigene0010679	1	p2	(GA)7	14	50	63	CGCTGATAAATTCCGGTAGC	59.704	20	AGCCTGCATACCGACCTATG	60.118	20	206	15	220	CGCTGATAAATTCCGGTAGC	59.704	20	AAACAAGCCTGCATACCGAC	60.14	20	211	15	225	CGCTGATAAATTCCGGTAGC	59.704	20	TGGTGCAACACGTCGTATCT	60.183	20	254	15	268
Unigene0010680	1	p2	(GT)10	20	209	228	AAGTATGGAGGTGTCCGACG	59.989	20	GAGGAGGCGTTAGCTGTGAC	60.02	20	265	66	330	GGAAGTATGGAGGTGTCCGA	59.927	20	GAGGAGGCGTTAGCTGTGAC	60.02	20	267	64	330	AGGTGATACAACGGGAGCAG	60.134	20	GAGGAGGCGTTAGCTGTGAC	60.02	20	169	162	330
Unigene0010680	2	p3	(GGA)5	15	462	476	GAGCGAGACGTTTGAAGGAC	59.997	20	CGACACTTTCTCTGACGCTG	59.77	20	141	367	507	AAAGGAGCGAGACGTTTGAA	59.993	20	CGACACTTTCTCTGACGCTG	59.77	20	145	363	507	GTCACAGCTAACGCCTCCTC	60.02	20	CGACACTTTCTCTGACGCTG	59.77	20	197	311	507
Unigene0010688	1	p2	(AC)6	12	36	47	AAGGTTCTCTAGAAGGCGGC	59.983	20	ACGGTGGTGAAAAGATCGAG	60.111	20	257	1	257	AAGGTTCTCTAGAAGGCGGC	59.983	20	GCAGCACAGTGTTGATGGAC	60.328	20	115	1	115	AAGGTTCTCTAGAAGGCGGC	59.983	20	CCACTAGAGGGCAGCACAGT	60.466	20	125	1	125
Unigene0010689	1	p2	(AC)6	12	36	47	AAGGTTCTCTAGAAGGCGGC	59.983	20	ACGGTGGTGAAAAGATCGAG	60.111	20	257	1	257	AAGGTTCTCTAGAAGGCGGC	59.983	20	GCAGCACAGTGTTGATGGAC	60.328	20	115	1	115	AAGGTTCTCTAGAAGGCGGC	59.983	20	CCACTAGAGGGCAGCACAGT	60.466	20	125	1	125
Unigene0010690	1	p2	(AC)29	58	156	213	CGGCACTGACACGTCTTTTA	59.904	20	ACTGGCCGTAACCATGAGAC	59.997	20	121	122	242	CGGCACTGACACGTCTTTTA	59.904	20	TTCCTGTACTGGCCGTAACC	59.993	20	128	122	249	CGGCACTGACACGTCTTTTA	59.904	20	TGTACTGGCCGTAACCATGA	59.988	20	124	122	245
Unigene0010703	1	p3	(GGA)5	15	223	237	AAGAGAAAGCGGCTCCTACC	59.983	20	GCAACAGGAAAACAGCTTCC	59.859	20	205	96	300	AAGAGAAAGCGGCTCCTACC	59.983	20	GCTTTAAAGGCAGCCACATC	59.851	20	172	96	267	GAACCAGAACAAACCCAGGA	59.943	20	GCAACAGGAAAACAGCTTCC	59.859	20	247	54	300
Unigene0010704	1	p3	(GGA)5	15	2381	2395	GCAGGTGGAATTAAAGCGAA	60.209	20	GCAACAGGAAAACAGCTTCC	59.859	20	176	2283	2458	GCAGGTGGAATTAAAGCGAA	60.209	20	GCTTTAAAGGCAGCCACATC	59.851	20	143	2283	2425	ATTAAAGCGAAGCTGAAGCG	59.764	20	GCAACAGGAAAACAGCTTCC	59.859	20	167	2292	2458
Unigene0010707	1	p2	(TG)9	18	370	387	CTTAACGAGGACGTTCAGCC	59.875	20	TCTGTGTGTTCGCTGGCTAC	60.056	20	100	316	415	CATTATGTCACGCCTCCTGA	59.673	20	TCTGTGTGTTCGCTGGCTAC	60.056	20	170	246	415	TCCATTATGTCACGCCTCCT	60.483	20	TCTGTGTGTTCGCTGGCTAC	60.056	20	172	244	415
Unigene0010708	1	p2	(AC)11	22	295	316	GCTCAGTGTGGAGGAAAAGC	59.997	20	TGTTTGAAGGTGTCAGCAGC	60.032	20	245	165	409	AGAGGCTCAGTGTGGAGGAA	59.986	20	TGTTTGAAGGTGTCAGCAGC	60.032	20	249	161	409	AAGAGGCTCAGTGTGGAGGA	59.986	20	TGTTTGAAGGTGTCAGCAGC	60.032	20	250	160	409
Unigene0010709	1	p2	(AC)11	22	295	316	GCTCAGTGTGGAGGAAAAGC	59.997	20	TGTTTGAAGGTGTCAGCAGC	60.032	20	245	165	409	AGAGGCTCAGTGTGGAGGAA	59.986	20	TGTTTGAAGGTGTCAGCAGC	60.032	20	249	161	409	AAGAGGCTCAGTGTGGAGGA	59.986	20	TGTTTGAAGGTGTCAGCAGC	60.032	20	250	160	409
Unigene0010714	1	p4	(ATAC)4	16	132	147	CCACAGGTGGGTTTTAACAAA	59.749	21	ATGATTCCTGGCAAGCTGTT	59.7	20	151	52	202	CCACAGGTGGGTTTTAACAAA	59.749	21	AATGATTCCTGGCAAGCTGT	59.7	20	152	52	203	CCACAGGTGGGTTTTAACAAA	59.749	21	AGCTGTTGCATGTTCCTTCA	59.445	20	138	52	189
Unigene0010721	1	p2	(CA)6	12	1955	1966	TTCAAAGCTCCTCCACGTCT	59.989	20	AGCACTAAAGTTGTGCGGCT	60.081	20	230	1855	2084	CTTCAAAGCTCCTCCACGTC	59.989	20	AGCACTAAAGTTGTGCGGCT	60.081	20	231	1854	2084	GCACATCCATGTCCACAGAC	59.97	20	AGCACTAAAGTTGTGCGGCT	60.081	20	200	1885	2084
Unigene0010735	1	p2	(TG)8	16	598	613	CAACTTCTGGTGGGGATGAT	59.779	20	CGATGCACTAAATGACCCCT	59.955	20	137	507	643	ATCAAGGCAAAGAAATCCCC	60.265	20	CGATGCACTAAATGACCCCT	59.955	20	171	473	643	CAACTTCTGGTGGGGATGAT	59.779	20	GTGGTGGGCACATCTTCTCT	60.12	20	277	507	783
Unigene0010741	1	p2	(TC)8	16	3437	3452	CCTCTCCTTGCGAAGTTTTG	59.986	20	GCGCAGCAAGAAAGAGAACT	59.904	20	269	3241	3509	TGCATGGGAGCTCATAGTTG	59.823	20	GCGCAGCAAGAAAGAGAACT	59.904	20	251	3259	3509	CCTCTCCTTGCGAAGTTTTG	59.986	20	GTGCGCATGTGAGAGAGAGA	60.304	20	245	3241	3485
Unigene0010743	1	c	(GA)8a(AG)6	29	83	111	CAGGGCAAAACACAGCAGAT	61.236	20	TTGCCGTCTTCGTCATAGTG	59.864	20	260	38	297	CAGGGCAAAACACAGCAGAT	61.236	20	GACGCTTCTCTCGTCTGTCC	60.143	20	201	38	238	CAGGGCAAAACACAGCAGAT	61.236	20	GGACGCTTCTCTCGTCTGTC	60.143	20	202	38	239
Unigene0010743	2	p3	(CCT)5	15	1473	1487	CTCCATCCCCTCCTCTCTCT	59.76	20	AGTCAGGGAGAGTGACCCCT	60.112	20	260	1329	1588	ACTTCTCCTCCACCTCCTCC	59.661	20	AGTCAGGGAGAGTGACCCCT	60.112	20	276	1313	1588	CCCAGAAGGTACCTGGGAGT	60.363	20	ACACTTGTGCTCACTGTCGC	60.104	20	229	1434	1662
Unigene0010744	1	p2	(TG)7	14	1825	1838	CAGCGCTACGTGAACCTGTA	60.073	20	GCTGTCACTACGGCCAGAAT	60.285	20	201	1685	1885	AACGTTAAACAGCAGCAGCA	59.679	20	GCCCTGTCCTAAGCTGTCAC	59.874	20	127	1771	1897	CAGCGCTACGTGAACCTGTA	60.073	20	CACTACGGCCAGAATCTGCT	60.419	20	196	1685	1880
Unigene0010748	1	p3	(TGC)5	15	484	498	AGCGTCACAATGCGTACAAG	59.935	20	CAAATGCGAGGAGTGTTTGA	59.84	20	181	401	581	AGCGTCACAATGCGTACAAG	59.935	20	TCAAATGCGAGGAGTGTTTG	59.84	20	182	401	582	AGCGTCACAATGCGTACAAG	59.935	20	CGCAAACACGAGAGAACTCA	60.175	20	135	401	535
Unigene0010771	1	p2	(GT)6	12	894	905	CTGACAATGAACGAGACCCA	59.676	20	AGGAGCTCCACACACCTCAT	59.713	20	216	780	995	CTGACAATGAACGAGACCCA	59.676	20	CACCAGCTCACACCATGAAG	60.309	20	189	780	968	TGCAGCAGCTTTCACATTTT	59.614	20	AGGAGCTCCACACACCTCAT	59.713	20	265	731	995
Unigene0010779	1	p3	(GCG)5	15	1712	1726	TCTCCTGCAAAGCACATACG	60.011	20	AAGTTTTGCGCCAATGTTTC	60.117	20	257	1531	1787	AGGTCTCCTGCAAAGCACAT	59.874	20	AAGTTTTGCGCCAATGTTTC	60.117	20	260	1528	1787	TCTCCTGCAAAGCACATACG	60.011	20	ATGTTTCGTGGTTGTTCACG	59.465	20	244	1531	1774
Unigene0010783	1	c	(TCTG)4tttgtttgtctgtttgtttctgtctgtctgttcattttc(TTGT)5	75	44	118	CATAGCCTCTGGGTCTCTGC	59.973	20	AGAATCCGTGTGGTCAGAGC	60.269	20	242	1	242	CATAGCCTCTGGGTCTCTGC	59.973	20	GCCATCCTGACAAACAGACA	59.682	20	166	1	166	CATAGCCTCTGGGTCTCTGC	59.973	20	TGATGGAGAGAATCCGTGTG	59.631	20	250	1	250
Unigene0010784	1	c	(TCTG)4tttgtttgtctgtttgtttctgtctgtctgttcattttc(TTGT)5	75	44	118	CATAGCCTCTGGGTCTCTGC	59.973	20	AGAATCCGTGTGGTCAGAGC	60.269	20	242	1	242	CATAGCCTCTGGGTCTCTGC	59.973	20	GCCATCCTGACAAACAGACA	59.682	20	166	1	166	CATAGCCTCTGGGTCTCTGC	59.973	20	TGATGGAGAGAATCCGTGTG	59.631	20	250	1	250
Unigene0010805	1	p2	(CT)8	16	169	184	GTGACAATGAAGACGAGCGA	59.992	20	ACTGCTCTGTTGGTTCCCTG	60.298	20	195	109	303	GTGACAATGAAGACGAGCGA	59.992	20	CACTGCTCTGTTGGTTCCCT	60.298	20	196	109	304	TGACGTGTGGACTCTTGCTC	60.03	20	CACTGCTCTGTTGGTTCCCT	60.298	20	237	68	304
Unigene0010806	1	p2	(CT)8	16	169	184	GTGACAATGAAGACGAGCGA	59.992	20	ACTGCTCTGTTGGTTCCCTG	60.298	20	195	109	303	GTGACAATGAAGACGAGCGA	59.992	20	CACTGCTCTGTTGGTTCCCT	60.298	20	196	109	304	TGACGTGTGGACTCTTGCTC	60.03	20	CACTGCTCTGTTGGTTCCCT	60.298	20	237	68	304
Unigene0010807	1	p2	(CT)8	16	169	184	GTGACAATGAAGACGAGCGA	59.992	20	CAGGGAACCAACAGAGCAGT	60.298	20	204	109	312	GTGACAATGAAGACGAGCGA	59.992	20	AGGGAACCAACAGAGCAGTG	60.298	20	203	109	311	TGACGTGTGGACTCTTGCTC	60.03	20	CAGGGAACCAACAGAGCAGT	60.298	20	245	68	312
Unigene0010809	1	p3	(ACG)5	15	1819	1833	CTGAAGGCGGATTACCTGAG	59.83	20	GCACCAGAGACCTCTTTTCG	59.989	20	271	1763	2033	CTGAAGGCGGATTACCTGAG	59.83	20	AGGTTGTCTGAGCCGTCACT	59.907	20	152	1763	1914	CTGAAGGCGGATTACCTGAG	59.83	20	GCATCACTATGCCCGAGTTT	60.103	20	241	1763	2003
Unigene0010817	1	p3	(GCA)5	15	3867	3881	CCTGGTTCTCAGAAAGCTGC	60.134	20	GAGCACCTGTGCAGGTAACA	59.905	20	280	3678	3957	TCTGCTGTCGGTGTGTGAAT	60.319	20	GAGCACCTGTGCAGGTAACA	59.905	20	135	3823	3957	TCTGCTGTCGGTGTGTGAAT	60.319	20	ATGGAAGTGAAGGGCAGTTG	60.111	20	169	3823	3991
Unigene0010818	1	p2	(TG)6	12	2768	2779	CCGTGGTTGTGAGTTTTGTG	60.041	20	TCCTCAGTTAATGGCCTTGG	60.066	20	198	2728	2925	GATAAGCTGTCTGGGGTGGA	60.073	20	TCCTCAGTTAATGGCCTTGG	60.066	20	247	2679	2925	CCGTGGTTGTGAGTTTTGTG	60.041	20	TTACTCGTTGAGCCACATGC	59.871	20	228	2728	2955
Unigene0010822	1	p2	(GT)6	12	958	969	CGAGTTCTGGAGGTTTCAGG	59.837	20	CAGCTTATTCCTCGTGGAGC	59.978	20	181	866	1046	CCGAGTTCTGGAGGTTTCAG	59.837	20	CAGCTTATTCCTCGTGGAGC	59.978	20	182	865	1046	CGTTGTGGACGTGCTGTACT	59.819	20	CAGCTTATTCCTCGTGGAGC	59.978	20	268	779	1046
Unigene0010824	1	p4	(GCGA)4	16	148	163	ATGCCGCTCAACTTCGTACT	59.904	20	AAATAAGCCCAAAGCTCCGT	60.095	20	240	21	260	TGAAGTGTTGCTTCAGTGGG	59.873	20	AAATAAGCCCAAAGCTCCGT	60.095	20	194	67	260	TGAAGTGTTGCTTCAGTGGG	59.873	20	AGTAACATGATCCAAGCGGC	60.103	20	238	67	304
Unigene0010867	1	p3	(TAG)6	18	179	196	ATTGATCCCTCTGGGGAAAC	60.133	20	AAACGGCCATGAACTACAGG	59.993	20	171	54	224	GAGCGCTCTTACCGATTCAG	60.118	20	GGAACGGCATTAAGGACAGA	60.074	20	135	143	277	GAGCGCTCTTACCGATTCAG	60.118	20	GAGGAACGGCATTAAGGACA	60.074	20	137	143	279
Unigene0010870	1	p2	(AC)6	12	504	515	TGCAGACTGTGTGTCAGCAG	59.791	20	GCCTTGATACAGTGCACCTTTTA	60.533	23	222	330	551	GTGAAAAAGCAGCACAAGCA	60.18	20	ACTGAAGCCTTGATACAGTGC	57.091	21	146	412	557	TGCAGACTGTGTGTCAGCAG	59.791	20	ACTGAAGCCTTGATACAGTGC	57.091	21	228	330	557
Unigene0010879	1	p4	(GCAC)4	16	149	164	CAACATGTGCGGTACCTGAG	60.175	20	ACAAGTCATTCCTCGCGTCT	59.874	20	172	114	285	CAACATGTGCGGTACCTGAG	60.175	20	GTCTGGGGTTTGCAGTGAGT	60.159	20	197	114	310	CCAAAAACGTTCACGACAGA	59.734	20	ACAAGTCATTCCTCGCGTCT	59.874	20	206	80	285
Unigene0010968	1	p3	(AAC)7	21	152	172	CAGGCTGCAACATCCATCTA	59.823	20	CTGTTCTCCGCTTTCTTTGG	59.986	20	164	55	218	TTTGCTAAATGGAGGCTTCG	60.335	20	CTGTTCTCCGCTTTCTTTGG	59.986	20	213	6	218	CAGGCTGCAACATCCATCTA	59.823	20	GTGACGCGTTGCATAACTGT	59.794	20	180	55	234
Unigene0010984	1	p2	(CT)9	18	594	611	GTCTCCGTGTGCAGAGTGAA	60.03	20	ACATGAGCTGTCTTTTCCGC	60.406	20	243	453	695	AACACAGTCTCCGTGTGCAG	59.94	20	ACATGAGCTGTCTTTTCCGC	60.406	20	249	447	695	GTCTCCGTGTGCAGAGTGAA	60.03	20	ATGAGCTGTCTTTTCCGCAG	60.538	20	241	453	693
Unigene0010986	1	p2	(TG)7	14	212	225	CTTCGCTTCCATTTGTGCTT	60.386	20	GCTCTGTGTTTTGGCAGACA	60.032	20	123	169	291	CTTCGCTTCCATTTGTGCTT	60.386	20	ACATCATTAACCGGAGGCTG	59.955	20	147	169	315	CTTCGCTTCCATTTGTGCTT	60.386	20	CACATCATTAACCGGAGGCT	59.955	20	148	169	316
Unigene0011002	1	p4	(CTCA)4	16	925	940	GTGCATCAGCGCTAACAAAA	60.021	20	TGACATGTCCAGTGTGCAAG	59.265	20	249	781	1029	CTAACAAAAAGGCAGCCTGG	59.876	20	TGACATGTCCAGTGTGCAAG	59.265	20	238	792	1029	GTGCATCAGCGCTAACAAAA	60.021	20	GTGACATGTCCAGTGTGCAA	59.101	20	250	781	1030
Unigene0011003	1	p4	(CTCA)4	16	967	982	GTGCATCAGCGCTAACAAAA	60.021	20	TGACATGTCCAGTGTGCAAG	59.265	20	249	823	1071	CTAACAAAAAGGCAGCCTGG	59.876	20	TGACATGTCCAGTGTGCAAG	59.265	20	238	834	1071	GTGCATCAGCGCTAACAAAA	60.021	20	GTGACATGTCCAGTGTGCAA	59.101	20	250	823	1072
Unigene0011004	1	p2	(TA)7	14	654	667	TGAATCGTTCTTGCATCAGC	59.955	20	CTCCCTCAAAACAGCAGAGG	59.982	20	193	610	802	TGAATCGTTCTTGCATCAGC	59.955	20	CTTTCGCCACACAGTTTGAA	59.881	20	113	610	722	TGAATCGTTCTTGCATCAGC	59.955	20	TTCGCCACACAGTTTGAAAG	59.881	20	111	610	720
Unigene0011005	1	p2	(TG)8	16	145	160	TGAAGAGGAGCATTTGCTATGA	59.982	22	ATTATTTGGCATTCGCCTTG	59.928	20	152	97	248	CACACTTGAAGAGGAGCATTTG	59.914	22	ATTATTTGGCATTCGCCTTG	59.928	20	158	91	248	TGAAGAGGAGCATTTGCTATGA	59.982	22	CCCATGCATCGCAGTACTAA	59.712	20	101	97	197
Unigene0011006	1	p2	(CA)9	18	773	790	TCGACCTGTTCACCATTCAA	60.088	20	GCCGATCGGACACAATTTAC	60.339	20	237	716	952	CAGATCTGCAATTCCACCCT	60.073	20	AGACGAAAGTCAGCCCTCTG	59.598	20	280	539	818	TCGACCTGTTCACCATTCAA	60.088	20	AGACGAAAGTCAGCCCTCTG	59.598	20	103	716	818
Unigene0011019	1	p3	(GAG)5	15	809	823	GCACAAATGTGCAAACAACC	60.019	20	TGAATCCCCCTTCTCTGTTG	60.042	20	115	771	885	TATGAAGGAGAGCGGCCTTA	59.938	20	TGAATCCCCCTTCTCTGTTG	60.042	20	174	712	885	GCACAAATGTGCAAACAACC	60.019	20	TGATGAATGAGTGCTCAGGG	59.787	20	250	771	1020
Unigene0011022	1	p2	(CA)6	12	804	815	GTTTCACACCAGCTGCAGAA	60.032	20	GTTGCAGGGATTCTCAAAGC	59.82	20	177	672	848	CGAAGGATCAACTGGTGGTT	59.966	20	GTTGCAGGGATTCTCAAAGC	59.82	20	269	580	848	TAAACAAATCAAGGCGCACA	60.251	20	GTTGCAGGGATTCTCAAAGC	59.82	20	119	730	848
Unigene0011027	1	p3	(ACG)5	15	1097	1111	GCTCTGCCAAGAAACAGAGG	60.134	20	GGAACTTCAGCAGCTTTTGG	59.993	20	228	937	1164	TGAACAGCTCTGCCAAGAAA	59.716	20	GGAACTTCAGCAGCTTTTGG	59.993	20	234	931	1164	GCTCTGCCAAGAAACAGAGG	60.134	20	TGATCTCCAGCAGAGCGTAA	59.697	20	252	937	1188
Unigene0011031	1	p3	(AGA)16	48	268	315	TGGGAGAAAAGACGGATGTC	60.05	20	TCTGCATTGCATTCTGCTTC	60.104	20	184	160	343	TGGGAGAAAAGACGGATGTC	60.05	20	GTCAATGTCCGGTTCCTGTC	60.372	20	202	160	361	TTGCATATGAGGACACGAGG	59.673	20	TCTGCATTGCATTCTGCTTC	60.104	20	126	218	343
Unigene0011038	1	p5	(AGAAG)4	20	266	285	ATCACAGACTCCCAACGAGC	60.269	20	TCGCCAGTCTGACCTTTACA	59.44	20	219	146	364	CATCACAGACTCCCAACGAG	59.257	20	GCACGTCTGGTTTGTCTGAA	59.88	20	271	145	415	ACATCACAGACTCCCAACGA	59.101	20	GCACGTCTGGTTTGTCTGAA	59.88	20	272	144	415
Unigene0011044	1	p3	(ATG)7	21	795	815	CCATTTGAAACATCTGCTGC	59.276	20	GGCGATCGAGTGAAAAAGTC	59.82	20	215	702	916	CCATTTGAAACATCTGCTGC	59.276	20	CCACAACCGATTTTGTGTGT	59.314	20	183	702	884	CCATTTGAAACATCTGCTGCT	60.264	21	GGCGATCGAGTGAAAAAGTC	59.82	20	215	702	916
Unigene0011047	1	p2	(GT)8	16	988	1003	ACTCATGGAAGCAAACCCAC	59.973	20	TCCTAGCCGTCGTTCTTTGT	59.875	20	274	781	1054	ACTCATGGAAGCAAACCCAC	59.973	20	AGCCGTCGTTCTTTGTTCAT	59.74	20	270	781	1050	CAGACTGTTAACGAGCAGCG	59.805	20	TATATTCCGCCTGCATTTCC	59.892	20	270	802	1071
Unigene0011047	2	p2	(TG)6	12	1991	2002	TCGTGCAAACGTTCACAAAT	60.157	20	CAAGTACAAAATATCAGATGAATCACA	58.628	27	165	1868	2032	AAAGTGTCACTGTGGAGGCA	59.31	20	CAAGTACAAAATATCAGATGAATCACA	58.628	27	186	1847	2032	GTGTGATGTCTTTGCAGCCA	60.885	20	CAAGTACAAAATATCAGATGAATCACA	58.628	27	241	1792	2032
Unigene0011070	2	p6	(GCTGTG)7	42	907	948	CAGCTCCATCTCCATTGGTT	60.073	20	TCTTGTCAGACCTGTCACCG	59.864	20	194	813	1006	CAGCTCCATCTCCATTGGTT	60.073	20	GACCTGTCACCGTAGTGCCT	60.182	20	186	813	998	CAGCTCCATCTCCATTGGTT	60.073	20	AGACCTGTCACCGTAGTGCC	60.182	20	187	813	999
Unigene0011070	1	p3	(GGC)5	15	173	187	CTGGCTCCTCTCTGTGCTCT	59.883	20	GCTGAGAAACGAAGTGGCTC	60.142	20	277	142	418	CTGGCTCCTCTCTGTGCTCT	59.883	20	CACATCTCCGACAAAGACGA	59.831	20	189	142	330	CTGGCTCCTCTCTGTGCTCT	59.883	20	TCACATCTCCGACAAAGACG	59.831	20	190	142	331
Unigene0011073	1	p2	(CA)10	20	553	572	TTGTGAGCACCAGCAGTTTC	60.032	20	GGAGGTGTGGCTCTGCTCTA	60.555	20	220	411	630	TTGTGAGCACCAGCAGTTTC	60.032	20	GAGTGGGGACACAGCATCTC	60.689	20	265	411	675	CACCCTCTCCTTCTTCCCTT	59.671	20	GGAGGTGTGGCTCTGCTCTA	60.555	20	274	357	630
Unigene0011082	1	p3	(GCA)5	15	290	304	TTTTTGTCCGGATCACATCA	59.9	20	TGATAACCGAGGACATGCTG	59.673	20	225	132	356	CTCGTGTAGCTGCAGTCGTC	59.801	20	AGACATCCAGCTCTCCATCG	60.372	20	196	217	412	CTCGTGTAGCTGCAGTCGTC	59.801	20	CACATGGCAGCTGAGACATC	60.436	20	209	217	425
Unigene0011084	1	p2	(CA)11	22	362	383	AAGGCACATCCAAGTCAAATG	59.985	21	GATTATTGCGGGCTATGGAA	59.892	20	235	210	444	AAGGCACATCCAAGTCAAATG	59.985	21	GTCAACAAGAACAGGCGTCA	59.88	20	198	210	407	AAGGCACATCCAAGTCAAATG	59.985	21	TATTGCGGGCTATGGAACAT	60.31	20	232	210	441
Unigene0011085	1	p2	(CA)11	22	362	383	AAGGCACATCCAAGTCAAATG	59.985	21	GATTATTGCGGGCTATGGAA	59.892	20	235	210	444	AAGGCACATCCAAGTCAAATG	59.985	21	GTCAACAAGAACAGGCGTCA	59.88	20	198	210	407	AAGGCACATCCAAGTCAAATG	59.985	21	TATTGCGGGCTATGGAACAT	60.31	20	232	210	441
Unigene0011118	1	p3	(TCC)5	15	1547	1561	GAGAATTCTGCATCGCCTGT	60.37	20	ATGGAGGACATGAGGCTGAG	60.223	20	256	1490	1745	AGAATTCTGCATCGCCTGTC	60.37	20	ATGGAGGACATGAGGCTGAG	60.223	20	255	1491	1745	CTGAGAATTCTGCATCGCCT	60.504	20	ATGGAGGACATGAGGCTGAG	60.223	20	258	1488	1745
Unigene0011121	1	p2	(CA)19	38	2679	2716	AGCCAGTTCAGTGATGGGTC	60.12	20	CAAGTGTGTGCAGCTGTGTG	60.139	20	114	2642	2755	CCATGTGACAGCCAGTTCAG	60.309	20	CAAGTGTGTGCAGCTGTGTG	60.139	20	123	2633	2755	CAAGCCACTCACTCCATGTG	60.309	20	CAAGTGTGTGCAGCTGTGTG	60.139	20	136	2620	2755
Unigene0011146	1	p3	(TGA)5	15	4263	4277	GTCCTGCTGAGATAGGCGAC	59.981	20	CAGGCAAACCCTTGTTTCAT	59.971	20	154	4176	4329	ATGGTAGCTGAGAGGAGGCA	59.973	20	CAGGCAAACCCTTGTTTCAT	59.971	20	117	4213	4329	GTCCTGCTGAGATAGGCGAC	59.981	20	TATGATGCTGAGAGCCATGC	59.939	20	224	4176	4399
Unigene0011153	3	p3	(ATG)5	15	3395	3409	CGTTTTGTCAACTACAGCTTTTC	58.188	23	TGGAGTGTTTGTCTGCGTGT	60.357	20	169	3310	3478	CGTTTTGTCAACTACAGCTTTTC	58.188	23	GGAGTGTTTGTCTGCGTGTG	60.357	20	168	3310	3477	CGTTTTGTCAACTACAGCTTTTC	58.188	23	CTGGAGTGTTTGTCTGCGTG	60.5	20	170	3310	3479
Unigene0011153	1	c	(AGG)7gggag(GAT)7	47	232	278	TCACCAGATCAGGGACATCA	60.046	20	GGGAGTTGAGGAGTGACAGG	59.682	20	202	190	391	CAGTTTGATGACGCAAAGGA	59.84	20	GGGAGTTGAGGAGTGACAGG	59.682	20	255	137	391	TCAGTTTGATGACGCAAAGG	59.84	20	GGGAGTTGAGGAGTGACAGG	59.682	20	256	136	391
Unigene0011153	2	p3	(TGA)5	15	1908	1922	TTCAGACGGTTCCTGGTCTC	60.238	20	ATTGGTTTTGAGTTGGGCTG	59.971	20	276	1855	2130	TTCAGACGGTTCCTGGTCTC	60.238	20	ACACAAATCCTCATCTGCCC	59.934	20	252	1855	2106	TCAGGAGTTCAGACGGTTCC	60.238	20	ACACAAATCCTCATCTGCCC	59.934	20	259	1848	2106
Unigene0011154	1	c	(AGG)7gggag(GAT)7	47	232	278	TCACCAGATCAGGGACATCA	60.046	20	TCCCTCCTGATGAACACCAC	60.934	20	122	190	311	GCACTGTCTGTCCTTCACCA	59.872	20	TCCCTCCTGATGAACACCAC	60.934	20	136	176	311	CAGTTTGATGACGCAAAGGA	59.84	20	TCCCTCCTGATGAACACCAC	60.934	20	175	137	311
Unigene0011155	1	p3	(TGA)5	15	108	122	ACCAGCCTTCATCAGAGGAG	59.405	20	ATTGGTTTTGAGTTGGGCTG	59.971	20	246	85	330	GGATGACCAGCCTTCATCAG	60.622	20	ATTGGTTTTGAGTTGGGCTG	59.971	20	251	80	330	ACCAGCCTTCATCAGAGGAG	59.405	20	ACACAAATCCTCATCTGCCC	59.934	20	222	85	306
Unigene0011155	2	p3	(ATG)5	15	1595	1609	CGTTTTGTCAACTACAGCTTTTC	58.188	23	TGGAGTGTTTGTCTGCGTGT	60.357	20	169	1510	1678	CGTTTTGTCAACTACAGCTTTTC	58.188	23	GGAGTGTTTGTCTGCGTGTG	60.357	20	168	1510	1677	CGTTTTGTCAACTACAGCTTTTC	58.188	23	CTGGAGTGTTTGTCTGCGTG	60.5	20	170	1510	1679
Unigene0011157	1	p3	(TCT)6	18	1435	1452	CCGTTGGAACAGTTCTGTCA	59.72	20	CAAGTAAATTTGAAGAAGAAGCAGA	58.403	25	181	1302	1482	ATTCATGCCGTTGGAACAGT	60.384	20	CAAGTAAATTTGAAGAAGAAGCAGA	58.403	25	188	1295	1482	AGGTCTGCAGAGCGTCATTC	60.564	20	CAAGTAAATTTGAAGAAGAAGCAGA	58.403	25	204	1279	1482
Unigene0011159	1	p3	(TCT)6	18	1798	1815	CCGTTGGAACAGTTCTGTCA	59.72	20	CAAGTAAATTTGAAGAAGAAGCAGA	58.403	25	181	1665	1845	ATTCATGCCGTTGGAACAGT	60.384	20	CAAGTAAATTTGAAGAAGAAGCAGA	58.403	25	188	1658	1845	AGGTCTGCAGAGCGTCATTC	60.564	20	CAAGTAAATTTGAAGAAGAAGCAGA	58.403	25	204	1642	1845
Unigene0011160	1	p3	(TCT)6	18	1837	1854	CCGTTGGAACAGTTCTGTCA	59.72	20	CAAGTAAATTTGAAGAAGAAGCAGA	58.403	25	181	1704	1884	ATTCATGCCGTTGGAACAGT	60.384	20	CAAGTAAATTTGAAGAAGAAGCAGA	58.403	25	188	1697	1884	AGGTCTGCAGAGCGTCATTC	60.564	20	CAAGTAAATTTGAAGAAGAAGCAGA	58.403	25	204	1681	1884
Unigene0011161	1	p3	(TCT)6	18	1471	1488	CCGTTGGAACAGTTCTGTCA	59.72	20	CAAGTAAATTTGAAGAAGAAGCAGA	58.403	25	181	1338	1518	ATTCATGCCGTTGGAACAGT	60.384	20	CAAGTAAATTTGAAGAAGAAGCAGA	58.403	25	188	1331	1518	AGGTCTGCAGAGCGTCATTC	60.564	20	CAAGTAAATTTGAAGAAGAAGCAGA	58.403	25	204	1315	1518
Unigene0011163	1	p2	(AC)7	14	571	584	CCTTTCTCATGACTTGGGGA	60.042	20	AAGCGCCTGAAACACAAGAT	59.882	20	239	462	700	CTCATTATAACAGCCCCCGA	59.916	20	GCGACATGAAGAGAGAAGCC	60.104	20	277	488	764	CTCATTATAACAGCCCCCGA	59.916	20	GACATGAAGAGAGAAGCCGC	60.104	20	275	488	762
Unigene0011166	1	p6	(TCGTCC)4	24	477	500	GCAGGGTGATGCTCTTCTTC	59.957	20	CTGTCTGTGACCAGCTCCAA	60.022	20	247	387	633	GCAGGGTGATGCTCTTCTTC	59.957	20	ACATGAGCCGTCTGTCTGTG	59.897	20	258	387	644	GCAGGGTGATGCTCTTCTTC	59.957	20	TGTCTGTGACCAGCTCCAAC	59.872	20	246	387	632
Unigene0011175	2	p2	(AC)8	16	375	390	TGACAACATCACTGGTGGGT	59.846	20	TGCTGCAGTAGGTTTCACCA	60.449	20	220	290	509	GACAACATCACTGGTGGGTG	59.846	20	TGCTGCAGTAGGTTTCACCA	60.449	20	219	291	509	GTGACAACATCACTGGTGGG	59.846	20	AAACGCTGTGTGGGACTGTT	60.611	20	180	289	468
Unigene0011196	1	p3	(CGG)5	15	437	451	CCTCAACCTGGAAACCAAAG	59.563	20	CAGGGCAGGTCCAGTTTTTA	60.103	20	266	404	669	CCTCAACCTGGAAACCAAAG	59.563	20	AACTCCAGCTCCACATGGTC	60.12	20	203	404	606	CCTCAACCTGGAAACCAAAG	59.563	20	CATTCAACTCCAGCTCCACA	59.831	20	208	404	611
Unigene0011201	1	p2	(CA)6	12	324	335	TTCCAGACGTGTCACTGAGC	60.03	20	TTGGTGTTTCACTGAGCTGC	60.032	20	188	250	437	TTCCAGACGTGTCACTGAGC	60.03	20	GAGCCATTTCAGTCTGAGGC	59.957	20	210	250	459	CCTTTTCTTCCTGACCCTCC	60.045	20	TTGGTGTTTCACTGAGCTGC	60.032	20	237	201	437
Unigene0011214	1	p4	(ATTC)4	16	374	389	GATGCGTTCGGTCCATTAGT	59.962	20	ACGTTAGCCGTTAGCCTGC	60.422	19	160	265	424	CGTCATGTGATGCTCCATTC	60.08	20	ACGTTAGCCGTTAGCCTGC	60.422	19	256	169	424	GTCATGTGATGCTCCATTCG	60.08	20	ACGTTAGCCGTTAGCCTGC	60.422	19	255	170	424
Unigene0011220	1	p2	(AC)6	12	1255	1266	TAGACCTGATAGCGGCGACT	60	20	AAATGTTGCCGCAAAGAAAC	60.117	20	235	1098	1332	TGTTTGAGCTGAACTGGACG	60.025	20	AAATGTTGCCGCAAAGAAAC	60.117	20	191	1142	1332	TGTTTGAGCTGAACTGGACG	60.025	20	GCCGATTCAGAGACCGTTTA	60.214	20	267	1142	1408
Unigene0011255	1	p3	(CTC)5	15	34	48	CAGGCAGAGTCTGAGCCAC	59.702	19	GATGGGAATCCTGCTGAAAA	60.014	20	139	8	146	CAGGCAGAGTCTGAGCCAC	59.702	19	GATGGGTTTTCTGACCGTGT	59.827	20	100	8	107	CAGGCAGAGTCTGAGCCAC	59.702	19	CTGAATCAGGACAGGGCTTC	59.803	20	163	8	170
Unigene0011285	1	p4	(TGAA)5	20	1272	1291	CATCTGCTTCCAAATCAGCA	59.948	20	AAGGTGTCTTCCCTTCAGGC	60.628	20	184	1166	1349	ACTGGCCTCATTGTTCAAGC	60.263	20	AAGGTGTCTTCCCTTCAGGC	60.628	20	280	1070	1349	CTTCCAAATCAGCACCAACA	59.691	20	AAGGTGTCTTCCCTTCAGGC	60.628	20	178	1172	1349
Unigene0011286	1	p4	(TGAA)5	20	343	362	CATCTGCTTCCAAATCAGCA	59.948	20	AAGGTGTCTTCCCTTCAGGC	60.628	20	184	237	420	ACTGGCCTCATTGTTCAAGC	60.263	20	AAGGTGTCTTCCCTTCAGGC	60.628	20	280	141	420	CTTCCAAATCAGCACCAACA	59.691	20	AAGGTGTCTTCCCTTCAGGC	60.628	20	178	243	420
Unigene0011310	1	p2	(AT)7	14	2134	2147	CATCAAGCTCGTTTCCCTGT	60.255	20	TGGCCTTGTTTTCTTCGATT	59.685	20	174	2039	2212	CATCAAGCTCGTTTCCCTGT	60.255	20	GGCCTTGTTTTCTTCGATTG	59.685	20	173	2039	2211	ACATCAAGCTCGTTTCCCTG	60.255	20	TGGCCTTGTTTTCTTCGATT	59.685	20	175	2038	2212
Unigene0011320	2	p2	(AC)6	12	494	505	CGGAGGCAGCTAAGTACCAG	60.03	20	CTTTAAGACAATGCCCCCAA	59.931	20	168	411	578	CGGAGGCAGCTAAGTACCAG	60.03	20	CGATCATTGTATGACAGCGG	60.096	20	142	411	552	TAAGTACCAGTGTGCCGCAG	59.928	20	CTTTAAGACAATGCCCCCAA	59.931	20	158	421	578
Unigene0011320	1	p2	(AC)9	18	361	378	GACGAGGCAGGTCAGATGAT	60.231	20	TGCGGCACACTGGTACTTAG	59.928	20	142	298	439	GACGAGGCAGGTCAGATGAT	60.231	20	CTGCGGCACACTGGTACTTA	59.928	20	143	298	440	GGTCAGATGATCGCTGTGTG	60.279	20	CTGGTACTTAGCTGCCTCCG	60.03	20	124	307	430
Unigene0011342	1	p2	(TG)8	16	121	136	CAAGACCCTGTTTTCCTTGTG	59.619	21	CTATGTGACGCGACTGGAGA	60.008	20	171	72	242	CAAGACCCTGTTTTCCTTGTG	59.619	21	TCTATGTGACGCGACTGGAG	60.008	20	172	72	243	CAAGACCCTGTTTTCCTTGTG	59.619	21	CAGCTCTTCGGACTCCATTC	59.95	20	248	72	319
Unigene0011343	1	p2	(TG)8	16	121	136	CAAGACCCTGTTTTCCTTGTG	59.619	21	CTATGTGACGCGACTGGAGA	60.008	20	171	72	242	CAAGACCCTGTTTTCCTTGTG	59.619	21	TCTATGTGACGCGACTGGAG	60.008	20	172	72	243	CAAGACCCTGTTTTCCTTGTG	59.619	21	CAGCTCTTCGGACTCCATTC	59.95	20	248	72	319
Unigene0011358	1	p4	(TGTC)6	24	371	394	TCACTGCCTAAACAATGCTGA	59.478	21	CAGATGCTGCAAACCTCCTG	61.935	20	180	238	417	TCACTGCCTAAACAATGCTGA	59.478	21	AGATGCTGCAAACCTCCTG	58.972	19	179	238	416	TCACTGCCTAAACAATGCTGA	59.478	21	CAGATGCTGCAAACCTCCT	58.972	19	180	238	417
Unigene0011368	1	p2	(AG)6	12	134	145	GTTCAGCGTTCAGGGAACAT	60.119	20	CGGTGGTCGACAGGTACTTT	60.028	20	151	22	172	GTTCAGCGTTCAGGGAACAT	60.119	20	TGGTTCCTGTTTACATCGCA	60.111	20	222	22	243	GTTCAGCGTTCAGGGAACAT	60.119	20	TGTTTACATCGCAGTCAGCC	59.871	20	215	22	236
Unigene0011373	1	p2	(CT)6	12	151	162	ACCTCACCTCCATACTCCCC	60.194	20	AATCTGCTGCTGCTTCCTGT	60.164	20	117	82	198	ATGCTCTCCCCTCTCTCTCC	59.913	20	TTCAGGTTCAGCCTTATCCC	59.126	20	101	128	228	ACCTCACCTCCATACTCCCC	60.194	20	GCTGCTGCTTCCTGTACAAA	59.224	20	112	82	193
Unigene0011376	1	p2	(GT)6	12	313	324	GTGCGACTACACAAACACCG	60.222	20	CATCTGTCAGAGCGTTGGAG	59.571	20	231	131	361	GTGCGACTACACAAACACCG	60.222	20	CTCCATCTGTCAGAGCGTTG	59.571	20	234	131	364	GAGCGGCGTCTGATAGGATA	60.339	20	CATCTGTCAGAGCGTTGGAG	59.571	20	102	260	361
Unigene0011378	1	p2	(GT)11	22	518	539	CACGAGGGGTTATGAGAGGA	60.065	20	AGCGTGTGCTAAGAGGCAAT	60.044	20	165	445	609	CACGAGGGGTTATGAGAGGA	60.065	20	TGTGTTCCGGTGGTCAATAA	59.816	20	185	445	629	GAGACACTCCATGTTCGGCT	60.269	20	AGCGTGTGCTAAGAGGCAAT	60.044	20	201	409	609
Unigene0011386	1	p3	(GGA)6	18	982	999	GGAGTACTTCACCAGCTGCC	59.874	20	GAAAAGAGCCAGCAGATTGG	59.955	20	177	867	1043	CTGTTTGATCTCGAAGGGGA	60.187	20	GAAAAGAGCCAGCAGATTGG	59.955	20	255	789	1043	TCCTGTTTGATCTCGAAGGG	60.187	20	GAAAAGAGCCAGCAGATTGG	59.955	20	257	787	1043
Unigene0011411	1	p4	(GACA)4	16	92	107	GGCTGTTGGCTCTGAACAGT	60.453	20	TGGGATGCAGAACAGAGTGA	60.402	20	261	31	291	GGCTGTTGGCTCTGAACAGT	60.453	20	GCTGGGATGCAGAACAGAGT	60.418	20	263	31	293	GGCTGTTGGCTCTGAACAGT	60.453	20	CTGGGATGCAGAACAGAGTG	59.415	20	262	31	292
Unigene0011419	1	p2	(AG)7	14	38	51	AGAGGGAGAGGCTCAGTCGT	60.548	20	TACACGTGGCTGAAGGTGAC	59.751	20	193	15	207	AGAGGGAGAGGCTCAGTCGT	60.548	20	CCGGGACGTCGATTTTATAC	59.297	20	210	15	224	AGAGGGAGAGGCTCAGTCGT	60.548	20	ATACACGTGGCTGAAGGTGA	59.165	20	194	15	208
Unigene0011421	1	p2	(AG)7	14	38	51	AGAGGGAGAGGCTCAGTCGT	60.548	20	TACACGTGGCTGAAGGTGAC	59.751	20	193	15	207	AGAGGGAGAGGCTCAGTCGT	60.548	20	CCGGGACGTCGATTTTATAC	59.297	20	210	15	224	AGAGGGAGAGGCTCAGTCGT	60.548	20	ATACACGTGGCTGAAGGTGA	59.165	20	194	15	208
Unigene0011439	1	p3	(AGC)6	18	1083	1100	GCCACCATCTTCTTTTGGAA	60.051	20	GGAAGGACACATGGACGAGT	59.969	20	248	1031	1278	GCCACCATCTTCTTTTGGAA	60.051	20	GGATAAGGACACTGGGCTGA	60.073	20	205	1031	1235	GCCACCATCTTCTTTTGGAA	60.051	20	GGACTCGGAACCAGTGGATA	59.927	20	220	1031	1250
Unigene0011447	2	p2	(TC)7	14	412	425	CACACACACACACACCTCCA	60.088	20	TCCGTTTCCGATAAAAGTGC	60.074	20	214	286	499	ACCCCATTGTTGTCCATGAT	59.91	20	TCCGTTTCCGATAAAAGTGC	60.074	20	143	357	499	CCCATTGTTGTCCATGATGA	60.177	20	TCCGTTTCCGATAAAAGTGC	60.074	20	141	359	499
Unigene0011447	1	p2	(CA)10	20	281	300	TGATGAGTTTGCTGCTTTGG	59.988	20	ATCATGGACAACAATGGGGT	59.91	20	265	112	376	TGATGAGTTTGCTGCTTTGG	59.988	20	TCATCATGGACAACAATGGG	60.177	20	267	112	378	TGTTATACACCCCCACCACC	60.353	20	TCCGTTTCCGATAAAAGTGC	60.074	20	244	256	499
Unigene0011457	1	p3	(CGC)8	24	1738	1761	GGTCCACGTTGTTGTTGTTG	59.897	20	AGCCTGACTCTCCTGACGAA	60.135	20	241	1686	1926	GGTCCACGTTGTTGTTGTTG	59.897	20	GCCTGACTCTCCTGACGAAG	60.135	20	240	1686	1925	GGTCCACGTTGTTGTTGTTG	59.897	20	GAAGCAGGCGAAGAAGAAGA	59.836	20	200	1686	1885
Unigene0011458	1	c	(AC)21g(CA)8	59	4728	4786	AAGAAGCTGGCAAGGAATGA	59.955	20	GGACTGACCTGACGTGGTCT	60.161	20	258	4567	4824	AAGAAGCTGGCAAGGAATGA	59.955	20	GACCTGACGTGGTCTCTGGT	60.161	20	253	4567	4819	ATCAGCAAACGAAAGGAGGA	59.813	20	ATGGCACTTCCAAAATCAGC	60.081	20	261	4612	4872
Unigene0011466	1	p3	(GAT)5	15	3204	3218	GGCTCTACGACATCTTCCCA	60.218	20	TTGCCAGTAGCAGCTGGTTT	60.964	20	273	2995	3267	TCTTCCCAGACCAGAAGCAG	60.523	20	TTGCCAGTAGCAGCTGGTTT	60.964	20	261	3007	3267	GGCTCTACGACATCTTCCCA	60.218	20	TGCCAGTAGCAGCTGGTTT	59.606	19	272	2995	3266
Unigene0011467	1	p3	(GAT)5	15	3205	3219	GGCTCTACGACATCTTCCCA	60.218	20	TTGCCAGTAGCAGCTGGTTT	60.964	20	273	2996	3268	TCTTCCCAGACCAGAAGCAG	60.523	20	TTGCCAGTAGCAGCTGGTTT	60.964	20	261	3008	3268	GGCTCTACGACATCTTCCCA	60.218	20	TGCCAGTAGCAGCTGGTTT	59.606	19	272	2996	3267
Unigene0011480	1	p2	(AC)9	18	1008	1025	GTTTGGGTGTGAGTGTGACG	60.047	20	TTCACATCCTGTTTTTGGCA	60.088	20	136	956	1091	GAGGGGTCACCTGCATTTTA	59.933	20	TTCACATCCTGTTTTTGGCA	60.088	20	239	853	1091	AACTTTCATATGCCCCCTCC	60.152	20	TTCACATCCTGTTTTTGGCA	60.088	20	218	874	1091
Unigene0011484	2	p2	(TG)10	20	1780	1799	ACCTGCACTGGAAACAGCTT	59.914	20	TTCTCTTCCACTGAGGCAGC	60.678	20	256	1580	1835	CAGAACCTGCACTGGAAACA	59.873	20	TTCTCTTCCACTGAGGCAGC	60.678	20	260	1576	1835	CACAGAACCTGCACTGGAAA	59.873	20	TTCTCTTCCACTGAGGCAGC	60.678	20	262	1574	1835
Unigene0011484	1	p2	(AC)6	12	1244	1255	GAGCAGGACTCAACGAAAGG	59.989	20	CGGTGCTGGGTTTATGTTCT	59.993	20	230	1152	1381	AGCAGGACTCAACGAAAGGA	59.989	20	CGGTGCTGGGTTTATGTTCT	59.993	20	229	1153	1381	TGTTCAGGATGGCGTCATTA	60.073	20	CGGTGCTGGGTTTATGTTCT	59.993	20	279	1103	1381
Unigene0011485	1	p2	(TG)10	20	293	312	ACCTGCACTGGAAACAGCTT	59.914	20	TTCTCTTCCACTGAGGCAGC	60.678	20	256	93	348	CAGAACCTGCACTGGAAACA	59.873	20	TTCTCTTCCACTGAGGCAGC	60.678	20	260	89	348	CACAGAACCTGCACTGGAAA	59.873	20	TTCTCTTCCACTGAGGCAGC	60.678	20	262	87	348
Unigene0011494	1	p2	(GT)24	48	1968	2015	CACCCAATCCACCTCATGTA	59.215	20	AACATGGTTTATGGTCCCCA	59.91	20	253	1803	2055	GACGTGGTGTGGGGAGAATA	60.78	20	CCAAGTGTCCTCACCTCGAT	60.112	20	259	1823	2081	CACCCAATCCACCTCATGTA	59.215	20	CCAAGTGTCCTCACCTCGAT	60.112	20	279	1803	2081
Unigene0011494	2	p2	(TG)9	18	2267	2284	CCCCACGTGGATGTAAAAAC	60.088	20	ACTCTGGACAACAACGACCC	60.009	20	146	2241	2386	ATCGAGGTGAGGACACTTGG	60.112	20	GTCCCATCAGGATTGTGCTT	59.934	20	254	2062	2315	CCCCACGTGGATGTAAAAAC	60.088	20	AACAGGGTCCACAGCTCAAC	60.159	20	109	2241	2349
Unigene0011503	1	p2	(TG)7	14	79	92	GTGCGAGCTCCTACATCTCC	59.981	20	TTCCTGGCTCTTATGCGACT	59.978	20	257	16	272	GCGAGCTCCTACATCTCCTG	60.119	20	TTCCTGGCTCTTATGCGACT	59.978	20	255	18	272	TGCGAGCTCCTACATCTCCT	60.119	20	TTCCTGGCTCTTATGCGACT	59.978	20	256	17	272
Unigene0011505	1	p3	(GCC)8	24	1873	1896	TCAAACCCAAGAAGACCAGC	60.232	20	CAACCAGAGCTTTGCCATC	59.384	19	152	1817	1968	GCACAGGTCCAGGAGAAAGA	60.386	20	CAACCAGAGCTTTGCCATC	59.384	19	253	1716	1968	AAGAAGTAGGGCGCTTTGTG	59.517	20	CAACCAGAGCTTTGCCATC	59.384	19	237	1732	1968
Unigene0011513	1	p2	(GA)6	12	166	177	ATGAGGGTCTGTGTTGCTCC	60.12	20	ACTTCGGGACTCACGACATC	60.12	20	237	0	236	ATGAGGGTCTGTGTTGCTCC	60.12	20	CAAACAAAACCCGCTGAACT	60.147	20	254	0	253	ATGAGGGTCTGTGTTGCTCC	60.12	20	CTTCGGGACTCACGACATCT	60.261	20	236	0	235
Unigene0011530	1	p5	(CCCGA)5	25	1179	1203	TAGACGGATCCAGCGAGAAT	59.797	20	AACCTGGTGGAACAGACTGG	60.002	20	246	1136	1381	TAGACGGATCCAGCGAGAAT	59.797	20	AGGACCAAACACAAAGGCAC	60.012	20	220	1136	1355	TAGACGGATCCAGCGAGAAT	59.797	20	ACTTGCAAACCTGGTGGAAC	60.012	20	253	1136	1388
Unigene0011537	1	p2	(AT)6	12	248	259	CATATTTGGCAACCTGAGGG	60.323	20	CTTGGCTTCCACACTGCTTT	60.431	20	195	94	288	GGCATATTTGGCAACCTGAG	60.469	20	CTTGGCTTCCACACTGCTTT	60.431	20	197	92	288	CATATTTGGCAACCTGAGGG	60.323	20	CTCTTGGCTTCCACACTGCT	60.589	20	197	94	290
Unigene0011538	1	p2	(AT)6	12	248	259	CATATTTGGCAACCTGAGGG	60.323	20	CTTGGCTTCCACACTGCTTT	60.431	20	195	94	288	GGCATATTTGGCAACCTGAG	60.469	20	CTTGGCTTCCACACTGCTTT	60.431	20	197	92	288	CATATTTGGCAACCTGAGGG	60.323	20	CTCTTGGCTTCCACACTGCT	60.589	20	197	94	290
Unigene0011548	1	p2	(TC)6	12	1101	1112	GTTCACTCGCCCATGAGAAT	60.081	20	CAATTTACGGCCATTGCTTT	59.964	20	119	1077	1195	AAGGAGTGCTGCCAAACAGT	59.914	20	CAATTTACGGCCATTGCTTT	59.964	20	267	929	1195	GTTCACTCGCCCATGAGAAT	60.081	20	AACACCATCAGAGATTCCCG	59.927	20	213	1077	1289
Unigene0011548	2	p2	(GT)6	12	1239	1250	GTTCACTCGCCCATGAGAAT	60.081	20	AACACCATCAGAGATTCCCG	59.927	20	213	1077	1289	GCAGGGCAGTCCACTTTTTA	60.249	20	AACACCATCAGAGATTCCCG	59.927	20	158	1132	1289	AAGAAAGCAATGGCCGTAAA	59.72	20	AACACCATCAGAGATTCCCG	59.927	20	117	1173	1289
Unigene0011567	1	c	(GCT)8ccacgggccgcgac(CCG)6	56	218	273	CCAGAGGAGCGGGTTTATC	59.638	19	TAAATGGTGCCATCTGTGGA	59.924	20	204	115	318	CAGAGGAGCGGGTTTATCC	59.638	19	TAAATGGTGCCATCTGTGGA	59.924	20	203	116	318	CCAGAGGAGCGGGTTTATC	59.638	19	ATAATCGCTGAGGTTCACGG	60.096	20	259	115	373
Unigene0011577	1	p2	(GA)7	14	1212	1225	CAAAGAGACAACCAGGCCAT	60.111	20	CAGTTCTGGTCGCAAAGTGA	60.025	20	272	1129	1400	CAAAGAGACAACCAGGCCAT	60.111	20	AGCAGTTCTGGTCGCAAAGT	60.058	20	274	1129	1402	CCTCAAAGAGACAACCAGGC	59.844	20	CAGTTCTGGTCGCAAAGTGA	60.025	20	275	1126	1400
Unigene0011585	1	c	(TG)7tc(TG)6	28	1191	1218	CTGTTTCTATGTGCGTGCGT	59.935	20	CCTTTTGTCTGGCTCGACTC	59.989	20	266	1051	1316	CTGTTTCTATGTGCGTGCGT	59.935	20	TCTGGCTCGACTCTTCCATT	59.95	20	259	1051	1309	CTGTTTCTATGTGCGTGCGT	59.935	20	GGAAACTAAAGCCACCGTGA	60.11	20	238	1051	1288
Unigene0011592	1	p2	(AC)6	12	2960	2971	GCGATCATTCAGCCTCATCT	60.335	20	CGTGTCTGAAACGGAGTTCA	59.873	20	235	2800	3034	CCGTATCCAGCCGTTACATC	60.352	20	CGTGTCTGAAACGGAGTTCA	59.873	20	142	2893	3034	TCCGTATCCAGCCGTTACAT	60.352	20	CGTGTCTGAAACGGAGTTCA	59.873	20	143	2892	3034
Unigene0011600	1	p4	(ACTG)5	20	715	734	GGTGCACCTAATCAAACGGT	59.859	20	CTCACGGCTGAAATTGGTTT	60.11	20	235	547	781	GGTGCACCTAATCAAACGGT	59.859	20	GACTCACGGCTGAAATTGGT	60.119	20	237	547	783	GGTGCACCTAATCAAACGGT	59.859	20	GGCTGAAATTGGTTTGGATG	60.309	20	230	547	776
Unigene0011601	1	p2	(AG)7	14	1736	1749	GGGTTGAGTCTCCGGTCATA	59.927	20	TGGACCGTCACGTAGAACTG	59.745	20	266	1629	1894	AGGGTTTTAGACACTGCCGA	59.734	20	ACTGCCCTGATGTTCAATCC	59.934	20	227	1652	1878	ATCCTTGGGGTTGAGTCTCC	60.314	20	ACTGCCCTGATGTTCAATCC	59.934	20	257	1622	1878
Unigene0011612	1	p2	(AC)8	16	290	305	TATGTGCCACTCGTCTCTGC	60.016	20	GGTTAATGGTGCGTTCGAGT	60	20	238	147	384	GCTCACTCACTGACGCCATA	60.016	20	GGTTAATGGTGCGTTCGAGT	60	20	263	122	384	TATGTGCCACTCGTCTCTGC	60.016	20	GGTTTGGTGGTTAATGGTGC	60.096	20	246	147	392
Unigene0011619	1	p3	(TCT)6	18	4518	4535	TCGACCACTGTTTTGGTTTG	59.585	20	ACGGGACGTTTTCTTCCTCT	60.11	20	279	4469	4747	TCGACCACTGTTTTGGTTTG	59.585	20	AACGGGACGTTTTCTTCCTC	60.476	20	280	4469	4748	TCGACCACTGTTTTGGTTTG	59.585	20	CGGGACGTTTTCTTCCTCTA	59.308	20	278	4469	4746
Unigene0011619	2	p4	(GCGT)4	16	6079	6094	TCTGTAGGGTCAAACCGAGC	60.255	20	GGGAAACGAAATGTTCCTGA	59.91	20	219	6016	6234	TCTGTAGGGTCAAACCGAGC	60.255	20	ACAAACCGCCGCTAGTAGAA	59.904	20	268	6016	6283	AGTCTGTCGAGTCCAAACGG	60.298	20	GGGAAACGAAATGTTCCTGA	59.91	20	256	5979	6234
Unigene0011625	1	p3	(GTG)5	15	699	713	CTCCCTCACAGGGTCTTGTC	59.682	20	GCTGTTTGGTGAGGAGAAGG	59.844	20	252	633	884	CTCCCTCACAGGGTCTTGTC	59.682	20	TGTTTGGTGAGGAGAAGGCT	59.844	20	250	633	882	CTCCCTCACAGGGTCTTGTC	59.682	20	GCCTTCCTCACTCACTGGTC	59.841	20	195	633	827
Unigene0011629	2	p3	(GAG)6	18	2715	2732	AACATGAAGACCAAGCCCAC	59.973	20	CCTCGAACTCTGAACTTGGC	59.989	20	134	2665	2798	AACATGAAGACCAAGCCCAC	59.973	20	CTGCCACCTTCCTCTCTGTC	59.986	20	112	2665	2776	TGATCAGCAGCATCAGAACC	59.95	20	CCTCGAACTCTGAACTTGGC	59.989	20	220	2579	2798
Unigene0011629	1	p2	(GT)10	20	1389	1408	ACGTAATGCTGCGTTGATTG	59.759	20	TGAGATGCGACAAGGTGAAC	59.837	20	278	1303	1580	ACGTAATGCTGCGTTGATTG	59.759	20	GAGAGGCTGGTGGTCCAGTA	60.261	20	246	1303	1548	ACGTAATGCTGCGTTGATTG	59.759	20	TTCAGTACGGTGATGCAGGA	60.263	20	213	1303	1515
Unigene0011639	1	c	(CAGA)5(CAGG)5	40	1718	1757	ACAGGCTTTCGTACTCACCG	60.312	20	GGCCTTCTTGACCATCTTTG	59.67	20	199	1664	1862	AGGCTTTCGTACTCACCGAC	59.357	20	TGTTTTGAATGTGCGGTTGT	60.011	20	280	1666	1945	ACAGGCTTTCGTACTCACCG	60.312	20	TTTTGAATGTGCGGTTGTTC	59.566	20	280	1664	1943
Unigene0011639	2	p2	(CT)6	12	4288	4299	TGGTCTCTGAATAACGGGCT	59.694	20	ATATACCTCGCACGTACCGC	60.01	20	264	4127	4390	GTGGTCTCTGAATAACGGGC	59.556	20	ATATACCTCGCACGTACCGC	60.01	20	265	4126	4390	TAGGGAGGTGGAAACGATGA	60.452	20	ATATACCTCGCACGTACCGC	60.01	20	241	4150	4390
Unigene0011644	1	p3	(GGA)5	15	1209	1223	TGGTGGAGCATCTTCCCTAC	60.073	20	CCGGCAGTGACTCTTTCATT	60.255	20	133	1118	1250	CTTCTTCTTGCTGGTGGAGC	60.134	20	CCGGCAGTGACTCTTTCATT	60.255	20	144	1107	1250	CTGGTGGAGCATCTTCCCTA	60.21	20	CCGGCAGTGACTCTTTCATT	60.255	20	134	1117	1250
Unigene0011657	1	p3	(AAG)5	15	328	342	AGTTGATGAGCCTCCAGGAA	59.803	20	GCCCACAGGATTTGCATAGT	59.962	20	199	220	418	AGTTGATGAGCCTCCAGGAA	59.803	20	TATACAGACACTGGTGCCGC	59.746	20	217	220	436	TGCTGCAGGTAGAGTAGGCA	59.764	20	TATACAGACACTGGTGCCGC	59.746	20	252	185	436
Unigene0011660	1	p3	(TGA)9	27	3638	3664	CCTCCATTCTCAGGATCCAA	60.003	20	CTCTGCTTACAATGCCCTCC	59.836	20	250	3526	3775	TCCATTCTCAGGATCCAAGG	60.003	20	CTCTGCTTACAATGCCCTCC	59.836	20	248	3528	3775	CAACCAGCTCTCCAGTCCTC	59.986	20	CTCTGCTTACAATGCCCTCC	59.836	20	207	3569	3775
Unigene0011663	1	p2	(TG)8	16	180	195	CGGTTGTGTGTGTCTGTGTG	59.644	20	CCACAAGTAACCTGGGCATC	60.375	20	268	137	404	CGGTTGTGTGTGTCTGTGTG	59.644	20	CACAAGTAACCTGGGCATCC	60.375	20	267	137	403	CGGTTGTGTGTGTCTGTGTG	59.644	20	TCCACAAGTAACCTGGGCAT	60.375	20	269	137	405
Unigene0011679	2	p2	(CA)22	44	2223	2266	ACAAGAAAACACCACACGCA	60.199	20	AACAGAACGGAACAAATGGC	59.978	20	201	2198	2398	TCCGAGTCCAGACATTCCTC	60.199	20	AACAGAACGGAACAAATGGC	59.978	20	259	2140	2398	ACAAGAAAACACCACACGCA	60.199	20	ACGCACAACAACAGCTGAAC	59.953	20	156	2198	2353
Unigene0011679	1	p3	(CTC)7	21	110	130	ACACTGATAAGCTGCTGCCA	59.621	20	CCTTCATGGTCAACTCCACC	60.363	20	264	36	299	ATAAGCTGCTGCCATTACGC	60.393	20	CCTTCATGGTCAACTCCACC	60.363	20	258	42	299	CGTTTGGAGCAGAGGAAAAC	59.853	20	AAAAACAAACTGGAGCGGAG	59.355	20	163	18	180
Unigene0011680	1	p3	(CTC)7	21	110	130	CGTTTGGAGCAGAGGAAAAC	59.853	20	AAAAACAAACTGGAGCGGAG	59.355	20	163	18	180	ACACTGATAAGCTGCTGCCA	59.621	20	GCTCTCCTGCATGGTCAACT	60.418	20	269	36	304	ATAAGCTGCTGCCATTACGC	60.393	20	GCTCTCCTGCATGGTCAACT	60.418	20	263	42	304
Unigene0011682	1	p3	(GCG)5	15	628	642	TCATGTCCCTGAACCATCAA	59.893	20	CTTCGACAGGCAGATGTCAA	59.984	20	263	600	862	TTCATGTCCCTGAACCATCA	59.893	20	CTTCGACAGGCAGATGTCAA	59.984	20	264	599	862	GTTCCTGAGCCCACATAGGA	60.073	20	GGGCTCCCTCCTGTCTTTAC	60.074	20	274	493	766
Unigene0011683	1	p3	(CCT)5	15	771	785	CGTCATCTTCGTCCTCTTCC	59.803	20	ATCAGCTCGTCAGCCTTCAG	60.7	20	280	689	968	ATCTTCGTCCTCTTCCCCAC	60.456	20	GTGATCAGCTCGTCAGCCTT	60.564	20	279	693	971	ATCTTCGTCCTCTTCCCCAC	60.456	20	ATCAGCTCGTCAGCCTTCAG	60.7	20	276	693	968
Unigene0011684	1	p3	(GGA)6	18	445	462	CCAGCTCCAGCAAAAAGAAG	60.125	20	TCTGACGACAATGAAGCGAC	59.992	20	260	401	660	CCAGCTCCAGCAAAAAGAAG	60.125	20	TGGCTCTGACGACAATGAAG	59.984	20	264	401	664	CCAGCTCCAGCAAAAAGAAG	60.125	20	ACCACTACACGCAGGAGCTT	59.937	20	126	401	526
Unigene0011704	1	p4	(CGTC)7	28	34	61	CTTCCCTTTCTGTCTCGCC	59.935	19	GCCACCAGTAAGAGACGAGC	60.02	20	111	9	119	CTTCCCTTTCTGTCTCGCC	59.935	19	AAACGAAATCCCAAGCACAG	60.11	20	223	9	231	CGCCTTCCCTTTCTGTCTC	59.935	19	AAACGAAATCCCAAGCACAG	60.11	20	226	6	231
Unigene0011706	1	p3	(AGC)7	21	578	598	ACTTCTCCATCGCACTGCTT	60.02	20	TCATCATGGCATTCAGGAAA	60.009	20	261	511	771	ACTTCTCCATCGCACTGCTT	60.02	20	TCGCTCTCTTTGAATCCGTT	59.955	20	178	511	688	ACTTCTCCATCGCACTGCTT	60.02	20	AAACGTCATCATGGCATTCA	59.931	20	266	511	776
Unigene0011707	1	p4	(AAAC)6	24	473	496	TCAGAAATAGCCTGGGGATG	60.029	20	TTAATGTTCAAGCCCTTGGC	60.074	20	145	393	537	TCAGAAATAGCCTGGGGATG	60.029	20	GGCGCCAACTAGATGGTTTA	60.096	20	128	393	520	GCCTGGGGATGTATTTAGCA	59.923	20	TTAATGTTCAAGCCCTTGGC	60.074	20	136	402	537
Unigene0011721	2	p2	(AC)6	12	370	381	TGTGAACTGATGCAACATGG	59.085	20	TGCTGCAGTTGGCAAGTATT	59.493	20	211	346	556	ATGTGAACTGATGCAACATGG	59.435	21	TGCTGCAGTTGGCAAGTATT	59.493	20	212	345	556	TGTGAACTGATGCAACATGG	59.085	20	TGCAGTTGGCAAGTATTCTCC	60.264	21	208	346	553
Unigene0011735	1	p2	(AC)7	14	2608	2621	CAGACATTCCCTCGATCCAT	59.886	20	GGGGGAATTTAGGTTTCCAA	59.992	20	131	2531	2661	ACCAGGATGAAGGAGCACAG	60.261	20	GGGGGAATTTAGGTTTCCAA	59.992	20	274	2388	2661	CAGACATTCCCTCGATCCAT	59.886	20	ACAGACCATGATGAACGGGT	60.246	20	187	2531	2717
Unigene0011742	1	p3	(CTC)7	21	198	218	GTTCCTGCAGAGTGATGCAA	59.992	20	GTAAACAGCCACCGATCGAC	60.526	20	221	59	279	GTTCCTGCAGAGTGATGCAA	59.992	20	ACACTGTAAACAGCCACCGA	59.213	20	226	59	284	ACCGATGAGGCAAACAAGAT	59.556	20	GTAAACAGCCACCGATCGAC	60.526	20	202	78	279
Unigene0011754	1	p6	(GCCGGA)4	24	56	79	AAGAGCCGCAGTCAAGACC	60.549	19	GCAACTTTCCTGTAGCTCCG	60.015	20	140	15	154	AAGAGCCGCAGTCAAGACC	60.549	19	CCTGTAGCTCCGTTCTCTGC	60.156	20	132	15	146	AAGAGCCGCAGTCAAGACC	60.549	19	TGTGACTCCAGCTTGTGTGG	60.939	20	184	15	198
Unigene0011766	1	p3	(GGA)7	21	159	179	GTCCTCCGTTTGCAAAACAT	59.978	20	GTGAACACGTCCACCTCCTT	60.009	20	155	63	217	TGCAAAACATCGGTGGTCTA	60.111	20	GTGAACACGTCCACCTCCTT	60.009	20	145	73	217	CTGCTTTCGTTTTCGAGTCC	59.993	20	ATGGAGGATGATGGCTATGC	59.884	20	245	127	371
Unigene0011767	1	p3	(GGA)7	21	159	179	GTCCTCCGTTTGCAAAACAT	59.978	20	GTGAACACGTCCACCTCCTT	60.009	20	155	63	217	TGCAAAACATCGGTGGTCTA	60.111	20	GTGAACACGTCCACCTCCTT	60.009	20	145	73	217	CTGCTTTCGTTTTCGAGTCC	59.993	20	ATGGAGGATGATGGCTATGC	59.884	20	245	127	371
Unigene0011775	1	p2	(TA)6	12	262	273	CAGGTCTTAAGGCACCCTGA	60.246	20	TGTTGATCTGATTGTCTGCCA	60.256	21	248	64	311	CATCAGGTCTTAAGGCACCC	59.55	20	TGTTGATCTGATTGTCTGCCA	60.256	21	251	61	311	TCAAATGTGGGTTCCTTTCA	58.947	20	TGTTGATCTGATTGTCTGCCA	60.256	21	206	106	311
Unigene0011776	1	p2	(TA)6	12	262	273	CAGGTCTTAAGGCACCCTGA	60.246	20	TGTTGATCTGATTGTCTGCCA	60.256	21	248	64	311	CATCAGGTCTTAAGGCACCC	59.55	20	TGTTGATCTGATTGTCTGCCA	60.256	21	251	61	311	TCAAATGTGGGTTCCTTTCA	58.947	20	TGTTGATCTGATTGTCTGCCA	60.256	21	206	106	311
Unigene0011781	1	p2	(GT)6	12	1388	1399	TGCTTGAAATTCCTCTGGATG	60.199	21	TTTGCACGCTTTATGCACTC	60.021	20	115	1309	1423	TGCTTGAAATTCCTCTGGATG	60.199	21	CATTTGCACGCTTTATGCAC	60.281	20	117	1309	1425	TGCTTGAAATTCCTCTGGATG	60.199	21	ACAAATCCATTTGCACGCTT	60.511	20	124	1309	1432
Unigene0011783	1	p5	(AGGCT)5	25	567	591	CGTGACCGAGGACGTTACTT	60.171	20	TCCAACAAAGTACGAGTAATATGAA	57.115	25	214	406	619	CGTGACCGAGGACGTTACTT	60.171	20	CTCCAACAAAGTACGAGTAATATGAA	58.022	26	215	406	620	AGGACGTTACTTTCCCCGTC	60.361	20	TCCAACAAAGTACGAGTAATATGAA	57.115	25	206	414	619
Unigene0011784	1	p5	(AGGCT)5	25	513	537	CGTGACCGAGGACGTTACTT	60.171	20	TCCAACAAAGTACGAGTAATATGAA	57.115	25	214	352	565	CGTGACCGAGGACGTTACTT	60.171	20	CTCCAACAAAGTACGAGTAATATGAA	58.022	26	215	352	566	AGGACGTTACTTTCCCCGTC	60.361	20	TCCAACAAAGTACGAGTAATATGAA	57.115	25	206	360	565
Unigene0011826	1	p2	(TG)6	12	1725	1736	AGGCAGCTCTCATGGAATGT	59.834	20	GTGCAACGACAGCTTGAATC	59.45	20	269	1648	1916	AGGCAGCTCTCATGGAATGT	59.834	20	GGAACGCAGACACACAAACA	60.767	20	131	1648	1778	AGGCAGCTCTCATGGAATGT	59.834	20	TTGAATCTCCACTGTTCCGA	59.215	20	256	1648	1903
Unigene0011838	1	p2	(GT)7	14	85	98	AGACCGCGTCTAGCGATAAG	59.637	20	CCGCTTTCTTCACGATGATT	60.214	20	270	21	290	ATAAGTGATGCGCTGGCTTC	60.382	20	CCGCTTTCTTCACGATGATT	60.214	20	255	36	290	AGACCGCGTCTAGCGATAAG	59.637	20	ACAACCGCTTTCTTCACGAT	59.74	20	274	21	294
[truncated: 6,476 more rows]
